# Supplementary material for: Global evolution and phylogeography of Brucella melitensis strains
Source: BMC Genomics. 2018 May 10;19:353. doi: 10.1186/s12864-018-4762-2 (PMC5946514; doi:10.1186/s12864-018-4762-2)
Supplement: Supplementary file 5 — Table S5. Base of sites of nucleotide polymorphisms of Brucella strains. (XLSX 19468 kb) [file 12864_2018_4762_MOESM5_ESM.xlsx]

## Sheet: SNP-list
Strain	Contig	Gene	RefGeneStartPos	RefGenePos	RefGenomePos		Orig	Poly
02-5863-1	AE008917.1	AE008917.1	1	179	179	0	C	G	169
02-5863-1	AE008917.1	AE008917.1	1	1279	1279	0	A	C	1269
02-5863-1	AE008917.1	AE008917.1	1	4622	4622	0	G	A	4599
02-5863-1	AE008917.1	AE008917.1	1	7088	7088	0	C	T	7062
02-5863-1	AE008917.1	AE008917.1	1	7275	7275	0	C	A	7249
02-5863-1	AE008917.1	AE008917.1	1	7405	7405	0	T	G	7379
02-5863-1	AE008917.1	AE008917.1	1	7623	7623	0	C	T	7597
02-5863-1	AE008917.1	AE008917.1	1	7948	7948	0	A	G	7922
02-5863-1	AE008917.1	AE008917.1	1	8208	8208	0	A	G	8182
02-5863-1	AE008917.1	AE008917.1	1	8723	8723	0	A	T	8697
02-5863-1	AE008917.1	AE008917.1	1	11352	11352	0	A	G	11322
02-5863-1	AE008917.1	AE008917.1	1	15668	15668	0	A	C	15579
02-5863-1	AE008917.1	AE008917.1	1	18471	18471	0	T	A	18351
02-5863-1	AE008917.1	AE008917.1	1	19997	19997	0	G	C	19864
02-5863-1	AE008917.1	AE008917.1	1	24681	24681	0	C	G	24444
02-5863-1	AE008917.1	AE008917.1	1	24775	24775	0	T	A	24538
02-5863-1	AE008917.1	AE008917.1	1	25761	25761	0	A	C	25523
02-5863-1	AE008917.1	AE008917.1	1	25973	25973	0	T	G	25734
02-5863-1	AE008917.1	AE008917.1	1	26245	26245	0	A	G	26006
02-5863-1	AE008917.1	AE008917.1	1	27160	27160	0	A	C	26919
02-5863-1	AE008917.1	AE008917.1	1	27386	27386	0	C	T	27145
02-5863-1	AE008917.1	AE008917.1	1	28875	28875	0	A	G	28624
02-5863-1	AE008917.1	AE008917.1	1	30764	30764	0	T	C	30500
02-5863-1	AE008917.1	AE008917.1	1	30972	30972	0	G	A	30707
02-5863-1	AE008917.1	AE008917.1	1	31088	31088	0	G	A	30823
02-5863-1	AE008917.1	AE008917.1	1	33906	33906	0	C	T	33633
02-5863-1	AE008917.1	AE008917.1	1	35577	35577	0	G	T	35298
02-5863-1	AE008917.1	AE008917.1	1	35700	35700	0	A	C	35421
02-5863-1	AE008917.1	AE008917.1	1	35781	35781	0	C	T	35502
02-5863-1	AE008917.1	AE008917.1	1	37878	37878	0	A	G	37591
02-5863-1	AE008917.1	AE008917.1	1	37969	37969	0	A	C	37682
02-5863-1	AE008917.1	AE008917.1	1	37978	37978	0	A	G	37691
02-5863-1	AE008917.1	AE008917.1	1	38489	38489	0	A	T	38202
02-5863-1	AE008917.1	AE008917.1	1	39370	39370	0	T	C	39080
02-5863-1	AE008917.1	AE008917.1	1	41545	41545	0	G	A	41253
02-5863-1	AE008917.1	AE008917.1	1	43949	43949	0	C	G	43620
02-5863-1	AE008917.1	AE008917.1	1	46202	46202	0	A	G	45866
02-5863-1	AE008917.1	AE008917.1	1	47067	47067	0	C	T	46723
02-5863-1	AE008917.1	AE008917.1	1	49703	49703	0	C	T	49245
02-5863-1	AE008917.1	AE008917.1	1	55576	55576	0	G	A	54924
02-5863-1	AE008917.1	AE008917.1	1	55869	55869	0	G	A	55217
02-5863-1	AE008917.1	AE008917.1	1	58413	58413	0	T	C	57647
02-5863-1	AE008917.1	AE008917.1	1	58573	58573	0	T	C	57807
02-5863-1	AE008917.1	AE008917.1	1	59287	59287	0	A	C	58423
02-5863-1	AE008917.1	AE008917.1	1	60495	60495	0	T	C	59628
02-5863-1	AE008917.1	AE008917.1	1	61931	61931	0	A	C	61061
02-5863-1	AE008917.1	AE008917.1	1	61980	61980	0	A	G	61110
02-5863-1	AE008917.1	AE008917.1	1	62160	62160	0	G	T	61290
02-5863-1	AE008917.1	AE008917.1	1	62516	62516	0	A	G	61646
02-5863-1	AE008917.1	AE008917.1	1	62624	62624	0	C	T	61753
02-5863-1	AE008917.1	AE008917.1	1	64807	64807	0	C	T	63889
02-5863-1	AE008917.1	AE008917.1	1	68745	68745	0	T	C	67639
02-5863-1	AE008917.1	AE008917.1	1	70522	70522	0	G	A	69402
02-5863-1	AE008917.1	AE008917.1	1	72981	72981	0	C	T	71806
02-5863-1	AE008917.1	AE008917.1	1	79314	79314	0	G	C	78017
02-5863-1	AE008917.1	AE008917.1	1	80531	80531	0	T	C	79227
02-5863-1	AE008917.1	AE008917.1	1	80748	80748	0	A	C	79443
02-5863-1	AE008917.1	AE008917.1	1	83050	83050	0	C	A	81660
02-5863-1	AE008917.1	AE008917.1	1	83491	83491	0	G	T	82098
02-5863-1	AE008917.1	AE008917.1	1	83492	83492	0	G	C	82099
02-5863-1	AE008917.1	AE008917.1	1	86566	86566	0	A	G	85166
02-5863-1	AE008917.1	AE008917.1	1	87866	87866	0	G	A	86466
02-5863-1	AE008917.1	AE008917.1	1	89187	89187	0	C	G	87783
02-5863-1	AE008917.1	AE008917.1	1	89776	89776	0	A	G	88371
02-5863-1	AE008917.1	AE008917.1	1	90650	90650	0	T	C	89140
02-5863-1	AE008917.1	AE008917.1	1	90664	90664	0	C	G	89154
02-5863-1	AE008917.1	AE008917.1	1	92982	92982	0	G	C	91432
02-5863-1	AE008917.1	AE008917.1	1	94748	94748	0	G	C	93147
02-5863-1	AE008917.1	AE008917.1	1	98448	98448	0	C	G	96727
02-5863-1	AE008917.1	AE008917.1	1	98571	98571	0	A	G	96850
02-5863-1	AE008917.1	AE008917.1	1	98645	98645	0	G	A	96924
02-5863-1	AE008917.1	AE008917.1	1	99386	99386	0	G	A	97665
02-5863-1	AE008917.1	AE008917.1	1	101499	101499	0	C	T	99774
02-5863-1	AE008917.1	AE008917.1	1	101863	101863	0	T	C	100138
02-5863-1	AE008917.1	AE008917.1	1	102017	102017	0	A	G	100290
02-5863-1	AE008917.1	AE008917.1	1	104931	104931	0	G	A	103203
02-5863-1	AE008917.1	AE008917.1	1	105310	105310	0	A	T	103582
02-5863-1	AE008917.1	AE008917.1	1	105421	105421	0	T	C	103693
02-5863-1	AE008917.1	AE008917.1	1	105866	105866	0	T	C	104127
02-5863-1	AE008917.1	AE008917.1	1	106348	106348	0	G	C	104593
02-5863-1	AE008917.1	AE008917.1	1	106788	106788	0	A	G	105033
02-5863-1	AE008917.1	AE008917.1	1	110172	110172	0	C	T	106956
02-5863-1	AE008917.1	AE008917.1	1	110523	110523	0	G	A	107306
02-5863-1	AE008917.1	AE008917.1	1	110837	110837	0	T	C	107619
02-5863-1	AE008917.1	AE008917.1	1	112139	112139	0	T	C	108676
02-5863-1	AE008917.1	AE008917.1	1	112565	112565	0	A	C	109050
02-5863-1	AE008917.1	AE008917.1	1	116819	116819	0	C	T	112982
02-5863-1	AE008917.1	AE008917.1	1	119728	119728	0	C	G	115887
02-5863-1	AE008917.1	AE008917.1	1	125444	125444	0	T	C	121542
02-5863-1	AE008917.1	AE008917.1	1	125848	125848	0	A	C	121946
02-5863-1	AE008917.1	AE008917.1	1	125862	125862	0	C	G	121960
02-5863-1	AE008917.1	AE008917.1	1	125932	125932	0	A	C	122030
02-5863-1	AE008917.1	AE008917.1	1	126102	126102	0	C	T	122200
02-5863-1	AE008917.1	AE008917.1	1	126844	126844	0	T	C	122939
02-5863-1	AE008917.1	AE008917.1	1	128761	128761	0	T	C	124803
02-5863-1	AE008917.1	AE008917.1	1	129297	129297	0	T	C	125338
02-5863-1	AE008917.1	AE008917.1	1	129365	129365	0	A	G	125406
02-5863-1	AE008917.1	AE008917.1	1	129850	129850	0	A	G	125891
02-5863-1	AE008917.1	AE008917.1	1	130041	130041	0	T	C	126079
02-5863-1	AE008917.1	AE008917.1	1	130677	130677	0	G	A	126710
02-5863-1	AE008917.1	AE008917.1	1	131475	131475	0	C	T	127506
02-5863-1	AE008917.1	AE008917.1	1	132590	132590	0	G	C	128613
02-5863-1	AE008917.1	AE008917.1	1	132933	132933	0	T	C	128956
02-5863-1	AE008917.1	AE008917.1	1	135581	135581	0	A	G	131603
02-5863-1	AE008917.1	AE008917.1	1	140814	140814	0	A	T	136777
02-5863-1	AE008917.1	AE008917.1	1	143104	143104	0	A	G	139036
02-5863-1	AE008917.1	AE008917.1	1	143168	143168	0	G	A	139100
02-5863-1	AE008917.1	AE008917.1	1	143754	143754	0	C	A	139587
02-5863-1	AE008917.1	AE008917.1	1	144918	144918	0	A	G	140746
02-5863-1	AE008917.1	AE008917.1	1	145626	145626	0	T	C	141452
02-5863-1	AE008917.1	AE008917.1	1	148545	148545	0	C	T	144369
02-5863-1	AE008917.1	AE008917.1	1	150336	150336	0	C	A	146149
02-5863-1	AE008917.1	AE008917.1	1	151081	151081	0	A	C	146894
02-5863-1	AE008917.1	AE008917.1	1	154772	154772	0	T	C	150498
02-5863-1	AE008917.1	AE008917.1	1	155812	155812	0	G	C	151483
02-5863-1	AE008917.1	AE008917.1	1	161169	161169	0	G	A	156735
02-5863-1	AE008917.1	AE008917.1	1	161232	161232	0	A	G	156798
02-5863-1	AE008917.1	AE008917.1	1	161873	161873	0	T	C	157438
02-5863-1	AE008917.1	AE008917.1	1	163667	163667	0	C	T	159143
02-5863-1	AE008917.1	AE008917.1	1	163749	163749	0	C	A	159225
02-5863-1	AE008917.1	AE008917.1	1	174033	174033	0	A	C	169323
02-5863-1	AE008917.1	AE008917.1	1	175344	175344	0	C	A	170601
02-5863-1	AE008917.1	AE008917.1	1	177263	177263	0	T	G	172363
02-5863-1	AE008917.1	AE008917.1	1	179078	179078	0	T	C	174171
02-5863-1	AE008917.1	AE008917.1	1	185279	185279	0	A	G	180360
02-5863-1	AE008917.1	AE008917.1	1	186348	186348	0	G	A	181428
02-5863-1	AE008917.1	AE008917.1	1	188086	188086	0	A	G	183154
02-5863-1	AE008917.1	AE008917.1	1	188464	188464	0	T	C	183208
02-5863-1	AE008917.1	AE008917.1	1	189338	189338	0	A	C	184080
02-5863-1	AE008917.1	AE008917.1	1	193110	193110	0	C	T	187591
02-5863-1	AE008917.1	AE008917.1	1	195499	195499	0	T	C	189593
02-5863-1	AE008917.1	AE008917.1	1	200161	200161	0	T	C	193480
02-5863-1	AE008917.1	AE008917.1	1	202737	202737	0	C	T	195824
02-5863-1	AE008917.1	AE008917.1	1	214413	214413	0	A	G	205456
02-5863-1	AE008917.1	AE008917.1	1	218687	218687	0	T	C	209679
02-5863-1	AE008917.1	AE008917.1	1	220733	220733	0	C	T	211722
02-5863-1	AE008917.1	AE008917.1	1	222322	222322	0	T	A	213302
02-5863-1	AE008917.1	AE008917.1	1	226006	226006	0	G	A	216687
02-5863-1	AE008917.1	AE008917.1	1	226676	226676	0	C	T	217356
02-5863-1	AE008917.1	AE008917.1	1	231750	231750	0	A	C	222345
02-5863-1	AE008917.1	AE008917.1	1	231751	231751	0	A	T	222346
02-5863-1	AE008917.1	AE008917.1	1	233670	233670	0	G	A	224251
02-5863-1	AE008917.1	AE008917.1	1	236219	236219	0	C	A	226795
02-5863-1	AE008917.1	AE008917.1	1	238008	238008	0	G	T	228536
02-5863-1	AE008917.1	AE008917.1	1	239021	239021	0	T	C	229547
02-5863-1	AE008917.1	AE008917.1	1	241864	241864	0	T	C	232385
02-5863-1	AE008917.1	AE008917.1	1	245149	245149	0	T	C	235363
02-5863-1	AE008917.1	AE008917.1	1	247934	247934	0	C	A	238136
02-5863-1	AE008917.1	AE008917.1	1	250250	250250	0	T	G	240447
02-5863-1	AE008917.1	AE008917.1	1	251042	251042	0	C	T	241239
02-5863-1	AE008917.1	AE008917.1	1	252640	252640	0	T	C	242833
02-5863-1	AE008917.1	AE008917.1	1	252840	252840	0	A	C	243033
02-5863-1	AE008917.1	AE008917.1	1	254137	254137	0	T	C	244326
02-5863-1	AE008917.1	AE008917.1	1	254753	254753	0	A	C	244941
02-5863-1	AE008917.1	AE008917.1	1	256131	256131	0	C	T	246315
02-5863-1	AE008917.1	AE008917.1	1	257308	257308	0	G	A	247491
02-5863-1	AE008917.1	AE008917.1	1	257785	257785	0	C	T	247966
02-5863-1	AE008917.1	AE008917.1	1	264420	264420	0	C	T	254588
02-5863-1	AE008917.1	AE008917.1	1	266739	266739	0	T	C	256900
02-5863-1	AE008917.1	AE008917.1	1	267539	267539	0	C	T	257698
02-5863-1	AE008917.1	AE008917.1	1	267758	267758	0	C	T	257917
02-5863-1	AE008917.1	AE008917.1	1	267774	267774	0	G	T	257933
02-5863-1	AE008917.1	AE008917.1	1	268492	268492	0	G	T	258649
02-5863-1	AE008917.1	AE008917.1	1	268952	268952	0	C	A	259109
02-5863-1	AE008917.1	AE008917.1	1	270103	270103	0	C	T	260258
02-5863-1	AE008917.1	AE008917.1	1	270226	270226	0	G	C	260381
02-5863-1	AE008917.1	AE008917.1	1	272031	272031	0	G	A	262182
02-5863-1	AE008917.1	AE008917.1	1	272490	272490	0	C	A	262615
02-5863-1	AE008917.1	AE008917.1	1	274290	274290	0	G	A	264398
02-5863-1	AE008917.1	AE008917.1	1	274905	274905	0	T	C	265013
02-5863-1	AE008917.1	AE008917.1	1	275135	275135	0	G	C	265243
02-5863-1	AE008917.1	AE008917.1	1	276192	276192	0	T	C	266179
02-5863-1	AE008917.1	AE008917.1	1	276213	276213	0	C	T	266200
02-5863-1	AE008917.1	AE008917.1	1	276243	276243	0	C	T	266230
02-5863-1	AE008917.1	AE008917.1	1	277415	277415	0	T	A	267399
02-5863-1	AE008917.1	AE008917.1	1	278903	278903	0	A	G	268885
02-5863-1	AE008917.1	AE008917.1	1	279159	279159	0	C	A	269140
02-5863-1	AE008917.1	AE008917.1	1	279277	279277	0	G	A	269258
02-5863-1	AE008917.1	AE008917.1	1	281591	281591	0	T	C	271569
02-5863-1	AE008917.1	AE008917.1	1	284377	284377	0	C	T	274330
02-5863-1	AE008917.1	AE008917.1	1	284487	284487	0	T	C	274440
02-5863-1	AE008917.1	AE008917.1	1	284615	284615	0	G	A	274568
02-5863-1	AE008917.1	AE008917.1	1	285808	285808	0	G	A	275758
02-5863-1	AE008917.1	AE008917.1	1	286981	286981	0	G	C	276871
02-5863-1	AE008917.1	AE008917.1	1	286990	286990	0	C	T	276880
02-5863-1	AE008917.1	AE008917.1	1	287013	287013	0	G	C	276903
02-5863-1	AE008917.1	AE008917.1	1	287229	287229	0	C	G	277117
02-5863-1	AE008917.1	AE008917.1	1	287475	287475	0	C	T	277358
02-5863-1	AE008917.1	AE008917.1	1	287703	287703	0	C	T	277586
02-5863-1	AE008917.1	AE008917.1	1	287892	287892	0	T	G	277775
02-5863-1	AE008917.1	AE008917.1	1	289002	289002	0	T	C	278884
02-5863-1	AE008917.1	AE008917.1	1	289173	289173	0	A	T	279054
02-5863-1	AE008917.1	AE008917.1	1	289207	289207	0	C	T	279088
02-5863-1	AE008917.1	AE008917.1	1	289344	289344	0	C	T	279225
02-5863-1	AE008917.1	AE008917.1	1	289346	289346	0	A	C	279227
02-5863-1	AE008917.1	AE008917.1	1	289914	289914	0	T	C	279795
02-5863-1	AE008917.1	AE008917.1	1	291063	291063	0	G	A	280934
02-5863-1	AE008917.1	AE008917.1	1	293256	293256	0	A	T	283116
02-5863-1	AE008917.1	AE008917.1	1	293802	293802	0	T	C	283658
02-5863-1	AE008917.1	AE008917.1	1	294036	294036	0	C	G	283892
02-5863-1	AE008917.1	AE008917.1	1	294532	294532	0	T	C	284385
02-5863-1	AE008917.1	AE008917.1	1	295207	295207	0	G	T	285059
02-5863-1	AE008917.1	AE008917.1	1	296169	296169	0	G	A	286019
02-5863-1	AE008917.1	AE008917.1	1	296491	296491	0	G	T	286340
02-5863-1	AE008917.1	AE008917.1	1	298244	298244	0	C	G	288017
02-5863-1	AE008917.1	AE008917.1	1	301413	301413	0	G	A	291179
02-5863-1	AE008917.1	AE008917.1	1	302210	302210	0	A	C	291974
02-5863-1	AE008917.1	AE008917.1	1	302389	302389	0	A	C	292153
02-5863-1	AE008917.1	AE008917.1	1	302972	302972	0	C	T	292736
02-5863-1	AE008917.1	AE008917.1	1	303802	303802	0	T	C	293563
02-5863-1	AE008917.1	AE008917.1	1	305847	305847	0	G	A	295608
02-5863-1	AE008917.1	AE008917.1	1	306473	306473	0	C	T	296232
02-5863-1	AE008917.1	AE008917.1	1	306709	306709	0	A	G	296468
02-5863-1	AE008917.1	AE008917.1	1	307313	307313	0	A	G	296947
02-5863-1	AE008917.1	AE008917.1	1	308877	308877	0	A	G	298504
02-5863-1	AE008917.1	AE008917.1	1	310997	310997	0	G	T	300621
02-5863-1	AE008917.1	AE008917.1	1	311765	311765	0	G	T	301388
02-5863-1	AE008917.1	AE008917.1	1	313326	313326	0	G	A	302843
02-5863-1	AE008917.1	AE008917.1	1	313373	313373	0	C	T	302890
02-5863-1	AE008917.1	AE008917.1	1	317791	317791	0	T	C	306577
02-5863-1	AE008917.1	AE008917.1	1	319582	319582	0	T	C	307578
02-5863-1	AE008917.1	AE008917.1	1	321875	321875	0	A	G	309864
02-5863-1	AE008917.1	AE008917.1	1	324882	324882	0	C	T	312837
02-5863-1	AE008917.1	AE008917.1	1	325313	325313	0	C	T	313268
02-5863-1	AE008917.1	AE008917.1	1	327158	327158	0	G	T	314907
02-5863-1	AE008917.1	AE008917.1	1	327506	327506	0	C	A	315255
02-5863-1	AE008917.1	AE008917.1	1	329341	329341	0	G	T	316882
02-5863-1	AE008917.1	AE008917.1	1	330498	330498	0	G	A	317569
02-5863-1	AE008917.1	AE008917.1	1	330937	330937	0	A	G	318005
02-5863-1	AE008917.1	AE008917.1	1	332968	332968	0	T	C	320029
02-5863-1	AE008917.1	AE008917.1	1	335057	335057	0	T	C	322098
02-5863-1	AE008917.1	AE008917.1	1	335225	335225	0	T	C	322266
02-5863-1	AE008917.1	AE008917.1	1	338492	338492	0	C	G	325505
02-5863-1	AE008917.1	AE008917.1	1	339834	339834	0	G	A	326840
02-5863-1	AE008917.1	AE008917.1	1	343838	343838	0	A	G	330812
02-5863-1	AE008917.1	AE008917.1	1	344303	344303	0	C	T	331277
02-5863-1	AE008917.1	AE008917.1	1	345411	345411	0	G	T	332359
02-5863-1	AE008917.1	AE008917.1	1	347023	347023	0	C	A	333950
02-5863-1	AE008917.1	AE008917.1	1	348389	348389	0	T	C	335308
02-5863-1	AE008917.1	AE008917.1	1	349333	349333	0	G	A	336249
02-5863-1	AE008917.1	AE008917.1	1	350297	350297	0	A	G	337165
02-5863-1	AE008917.1	AE008917.1	1	355172	355172	0	C	T	341862
02-5863-1	AE008917.1	AE008917.1	1	356938	356938	0	T	G	343593
02-5863-1	AE008917.1	AE008917.1	1	357966	357966	0	A	C	344621
02-5863-1	AE008917.1	AE008917.1	1	358634	358634	0	T	C	345289
02-5863-1	AE008917.1	AE008917.1	1	358890	358890	0	C	A	345545
02-5863-1	AE008917.1	AE008917.1	1	359359	359359	0	C	T	346013
02-5863-1	AE008917.1	AE008917.1	1	361494	361494	0	G	A	348137
02-5863-1	AE008917.1	AE008917.1	1	362655	362655	0	C	T	349297
02-5863-1	AE008917.1	AE008917.1	1	362659	362659	0	T	G	349301
02-5863-1	AE008917.1	AE008917.1	1	363091	363091	0	A	G	349733
02-5863-1	AE008917.1	AE008917.1	1	363883	363883	0	C	A	350522
02-5863-1	AE008917.1	AE008917.1	1	367739	367739	0	A	G	354264
02-5863-1	AE008917.1	AE008917.1	1	368190	368190	0	A	T	354715
02-5863-1	AE008917.1	AE008917.1	1	368861	368861	0	G	T	355379
02-5863-1	AE008917.1	AE008917.1	1	372166	372166	0	C	T	358553
02-5863-1	AE008917.1	AE008917.1	1	373667	373667	0	C	T	360051
02-5863-1	AE008917.1	AE008917.1	1	374560	374560	0	G	A	360857
02-5863-1	AE008917.1	AE008917.1	1	375094	375094	0	G	A	361384
02-5863-1	AE008917.1	AE008917.1	1	376222	376222	0	G	C	362510
02-5863-1	AE008917.1	AE008917.1	1	376643	376643	0	T	C	362931
02-5863-1	AE008917.1	AE008917.1	1	379142	379142	0	C	T	365421
02-5863-1	AE008917.1	AE008917.1	1	380902	380902	0	A	G	367162
02-5863-1	AE008917.1	AE008917.1	1	382985	382985	0	T	G	369232
02-5863-1	AE008917.1	AE008917.1	1	383582	383582	0	G	C	369827
02-5863-1	AE008917.1	AE008917.1	1	383939	383939	0	A	G	370182
02-5863-1	AE008917.1	AE008917.1	1	384843	384843	0	G	A	371084
02-5863-1	AE008917.1	AE008917.1	1	385776	385776	0	A	C	372013
02-5863-1	AE008917.1	AE008917.1	1	388355	388355	0	T	C	374578
02-5863-1	AE008917.1	AE008917.1	1	391399	391399	0	A	C	377493
02-5863-1	AE008917.1	AE008917.1	1	393072	393072	0	T	C	379153
02-5863-1	AE008917.1	AE008917.1	1	394207	394207	0	C	T	380288
02-5863-1	AE008917.1	AE008917.1	1	395017	395017	0	G	A	381096
02-5863-1	AE008917.1	AE008917.1	1	395148	395148	0	C	A	381224
02-5863-1	AE008917.1	AE008917.1	1	396015	396015	0	T	C	382090
02-5863-1	AE008917.1	AE008917.1	1	396732	396732	0	G	T	382806
02-5863-1	AE008917.1	AE008917.1	1	396833	396833	0	G	T	382907
02-5863-1	AE008917.1	AE008917.1	1	399789	399789	0	T	C	385071
02-5863-1	AE008917.1	AE008917.1	1	402364	402364	0	C	T	387168
02-5863-1	AE008917.1	AE008917.1	1	405914	405914	0	A	G	390334
02-5863-1	AE008917.1	AE008917.1	1	406910	406910	0	C	T	391297
02-5863-1	AE008917.1	AE008917.1	1	411318	411318	0	C	G	395696
02-5863-1	AE008917.1	AE008917.1	1	412449	412449	0	T	C	396826
02-5863-1	AE008917.1	AE008917.1	1	412625	412625	0	G	T	397002
02-5863-1	AE008917.1	AE008917.1	1	414370	414370	0	A	T	398747
02-5863-1	AE008917.1	AE008917.1	1	415541	415541	0	G	T	399916
02-5863-1	AE008917.1	AE008917.1	1	418688	418688	0	G	A	403059
02-5863-1	AE008917.1	AE008917.1	1	418801	418801	0	G	T	403172
02-5863-1	AE008917.1	AE008917.1	1	418803	418803	0	C	T	403174
02-5863-1	AE008917.1	AE008917.1	1	420149	420149	0	T	C	404446
02-5863-1	AE008917.1	AE008917.1	1	420289	420289	0	A	T	404586
02-5863-1	AE008917.1	AE008917.1	1	420975	420975	0	A	G	405271
02-5863-1	AE008917.1	AE008917.1	1	421397	421397	0	G	A	405692
02-5863-1	AE008917.1	AE008917.1	1	422242	422242	0	A	G	406495
02-5863-1	AE008917.1	AE008917.1	1	423129	423129	0	C	T	407382
02-5863-1	AE008917.1	AE008917.1	1	424813	424813	0	A	C	408678
02-5863-1	AE008917.1	AE008917.1	1	429973	429973	0	C	G	413774
02-5863-1	AE008917.1	AE008917.1	1	431524	431524	0	A	G	415321
02-5863-1	AE008917.1	AE008917.1	1	432341	432341	0	C	A	416137
02-5863-1	AE008917.1	AE008917.1	1	433543	433543	0	T	C	417337
02-5863-1	AE008917.1	AE008917.1	1	434738	434738	0	T	G	418486
02-5863-1	AE008917.1	AE008917.1	1	436791	436791	0	G	A	420539
02-5863-1	AE008917.1	AE008917.1	1	436881	436881	0	C	T	420629
02-5863-1	AE008917.1	AE008917.1	1	437160	437160	0	T	A	420906
02-5863-1	AE008917.1	AE008917.1	1	438852	438852	0	A	G	422595
02-5863-1	AE008917.1	AE008917.1	1	439625	439625	0	A	G	423367
02-5863-1	AE008917.1	AE008917.1	1	441667	441667	0	A	G	425408
02-5863-1	AE008917.1	AE008917.1	1	448659	448659	0	C	A	432254
02-5863-1	AE008917.1	AE008917.1	1	449629	449629	0	T	C	433223
02-5863-1	AE008917.1	AE008917.1	1	452138	452138	0	A	G	435509
02-5863-1	AE008917.1	AE008917.1	1	453375	453375	0	A	G	436746
02-5863-1	AE008917.1	AE008917.1	1	453780	453780	0	A	C	437151
02-5863-1	AE008917.1	AE008917.1	1	453819	453819	0	G	A	437190
02-5863-1	AE008917.1	AE008917.1	1	455123	455123	0	A	T	438492
02-5863-1	AE008917.1	AE008917.1	1	458362	458362	0	G	A	441704
02-5863-1	AE008917.1	AE008917.1	1	460362	460362	0	T	G	443703
02-5863-1	AE008917.1	AE008917.1	1	460724	460724	0	G	C	444065
02-5863-1	AE008917.1	AE008917.1	1	461238	461238	0	G	C	444578
02-5863-1	AE008917.1	AE008917.1	1	462954	462954	0	C	T	446294
02-5863-1	AE008917.1	AE008917.1	1	465195	465195	0	A	C	448525
02-5863-1	AE008917.1	AE008917.1	1	465731	465731	0	G	A	449059
02-5863-1	AE008917.1	AE008917.1	1	466112	466112	0	C	T	449439
02-5863-1	AE008917.1	AE008917.1	1	471374	471374	0	G	T	454550
02-5863-1	AE008917.1	AE008917.1	1	473598	473598	0	C	T	456685
02-5863-1	AE008917.1	AE008917.1	1	475259	475259	0	C	A	458314
02-5863-1	AE008917.1	AE008917.1	1	479641	479641	0	T	C	462591
02-5863-1	AE008917.1	AE008917.1	1	484613	484613	0	A	G	467391
02-5863-1	AE008917.1	AE008917.1	1	486611	486611	0	A	G	469388
02-5863-1	AE008917.1	AE008917.1	1	488071	488071	0	A	G	470846
02-5863-1	AE008917.1	AE008917.1	1	488983	488983	0	T	G	471757
02-5863-1	AE008917.1	AE008917.1	1	489005	489005	0	C	A	471779
02-5863-1	AE008917.1	AE008917.1	1	489017	489017	0	T	G	471791
02-5863-1	AE008917.1	AE008917.1	1	489024	489024	0	C	G	471798
02-5863-1	AE008917.1	AE008917.1	1	489029	489029	0	T	A	471803
02-5863-1	AE008917.1	AE008917.1	1	489033	489033	0	A	C	471807
02-5863-1	AE008917.1	AE008917.1	1	489047	489047	0	C	G	471821
02-5863-1	AE008917.1	AE008917.1	1	490287	490287	0	A	G	473058
02-5863-1	AE008917.1	AE008917.1	1	491327	491327	0	T	C	474089
02-5863-1	AE008917.1	AE008917.1	1	491748	491748	0	C	T	474509
02-5863-1	AE008917.1	AE008917.1	1	492135	492135	0	T	C	474896
02-5863-1	AE008917.1	AE008917.1	1	499063	499063	0	C	T	481601
02-5863-1	AE008917.1	AE008917.1	1	501736	501736	0	C	T	484145
02-5863-1	AE008917.1	AE008917.1	1	506225	506225	0	A	G	488624
02-5863-1	AE008917.1	AE008917.1	1	506284	506284	0	G	C	488683
02-5863-1	AE008917.1	AE008917.1	1	506671	506671	0	T	G	489067
02-5863-1	AE008917.1	AE008917.1	1	506706	506706	0	C	T	489102
02-5863-1	AE008917.1	AE008917.1	1	507550	507550	0	C	T	489946
02-5863-1	AE008917.1	AE008917.1	1	508924	508924	0	G	T	491318
02-5863-1	AE008917.1	AE008917.1	1	515291	515291	0	C	T	497502
02-5863-1	AE008917.1	AE008917.1	1	516343	516343	0	G	A	498552
02-5863-1	AE008917.1	AE008917.1	1	517106	517106	0	T	C	499313
02-5863-1	AE008917.1	AE008917.1	1	517841	517841	0	C	A	500045
02-5863-1	AE008917.1	AE008917.1	1	518504	518504	0	C	A	500700
02-5863-1	AE008917.1	AE008917.1	1	518589	518589	0	C	T	500784
02-5863-1	AE008917.1	AE008917.1	1	520690	520690	0	T	C	502815
02-5863-1	AE008917.1	AE008917.1	1	520776	520776	0	G	C	502901
02-5863-1	AE008917.1	AE008917.1	1	521312	521312	0	T	G	503437
02-5863-1	AE008917.1	AE008917.1	1	525399	525399	0	G	T	507514
02-5863-1	AE008917.1	AE008917.1	1	525749	525749	0	T	G	507864
02-5863-1	AE008917.1	AE008917.1	1	530313	530313	0	A	G	512423
02-5863-1	AE008917.1	AE008917.1	1	532722	532722	0	G	A	514787
02-5863-1	AE008917.1	AE008917.1	1	534862	534862	0	C	T	516879
02-5863-1	AE008917.1	AE008917.1	1	536026	536026	0	T	C	518041
02-5863-1	AE008917.1	AE008917.1	1	537522	537522	0	G	A	519487
02-5863-1	AE008917.1	AE008917.1	1	539486	539486	0	C	G	521448
02-5863-1	AE008917.1	AE008917.1	1	539720	539720	0	C	T	521682
02-5863-1	AE008917.1	AE008917.1	1	540786	540786	0	T	G	522673
02-5863-1	AE008917.1	AE008917.1	1	540977	540977	0	C	A	522845
02-5863-1	AE008917.1	AE008917.1	1	542578	542578	0	C	A	524345
02-5863-1	AE008917.1	AE008917.1	1	545020	545020	0	T	G	526775
02-5863-1	AE008917.1	AE008917.1	1	546729	546729	0	T	C	528401
02-5863-1	AE008917.1	AE008917.1	1	549148	549148	0	A	G	530723
02-5863-1	AE008917.1	AE008917.1	1	549680	549680	0	T	C	531251
02-5863-1	AE008917.1	AE008917.1	1	550252	550252	0	A	G	531823
02-5863-1	AE008917.1	AE008917.1	1	550549	550549	0	A	C	532119
02-5863-1	AE008917.1	AE008917.1	1	550646	550646	0	A	G	532216
02-5863-1	AE008917.1	AE008917.1	1	551104	551104	0	T	G	532674
02-5863-1	AE008917.1	AE008917.1	1	554534	554534	0	A	G	535976
02-5863-1	AE008917.1	AE008917.1	1	556811	556811	0	C	T	538231
02-5863-1	AE008917.1	AE008917.1	1	557424	557424	0	C	G	538844
02-5863-1	AE008917.1	AE008917.1	1	559007	559007	0	C	G	540273
02-5863-1	AE008917.1	AE008917.1	1	559465	559465	0	G	A	540731
02-5863-1	AE008917.1	AE008917.1	1	564634	564634	0	T	A	545832
02-5863-1	AE008917.1	AE008917.1	1	565144	565144	0	C	T	546341
02-5863-1	AE008917.1	AE008917.1	1	565913	565913	0	A	C	547110
02-5863-1	AE008917.1	AE008917.1	1	566622	566622	0	T	G	547816
02-5863-1	AE008917.1	AE008917.1	1	566634	566634	0	T	C	547828
02-5863-1	AE008917.1	AE008917.1	1	566805	566805	0	G	T	547997
02-5863-1	AE008917.1	AE008917.1	1	567250	567250	0	T	C	548438
02-5863-1	AE008917.1	AE008917.1	1	567619	567619	0	G	A	548807
02-5863-1	AE008917.1	AE008917.1	1	568280	568280	0	C	T	549468
02-5863-1	AE008917.1	AE008917.1	1	568291	568291	0	T	G	549479
02-5863-1	AE008917.1	AE008917.1	1	568583	568583	0	C	G	549771
02-5863-1	AE008917.1	AE008917.1	1	568846	568846	0	A	G	550034
02-5863-1	AE008917.1	AE008917.1	1	568888	568888	0	T	C	550076
02-5863-1	AE008917.1	AE008917.1	1	571955	571955	0	A	G	553138
02-5863-1	AE008917.1	AE008917.1	1	572922	572922	0	G	C	554102
02-5863-1	AE008917.1	AE008917.1	1	573372	573372	0	T	C	554552
02-5863-1	AE008917.1	AE008917.1	1	574222	574222	0	C	T	555402
02-5863-1	AE008917.1	AE008917.1	1	575272	575272	0	C	T	556367
02-5863-1	AE008917.1	AE008917.1	1	578502	578502	0	A	C	559593
02-5863-1	AE008917.1	AE008917.1	1	581815	581815	0	C	T	562763
02-5863-1	AE008917.1	AE008917.1	1	581978	581978	0	G	T	562924
02-5863-1	AE008917.1	AE008917.1	1	583399	583399	0	C	G	564340
02-5863-1	AE008917.1	AE008917.1	1	584723	584723	0	C	A	565644
02-5863-1	AE008917.1	AE008917.1	1	590319	590319	0	T	C	571067
02-5863-1	AE008917.1	AE008917.1	1	592138	592138	0	T	C	572882
02-5863-1	AE008917.1	AE008917.1	1	592167	592167	0	T	G	572911
02-5863-1	AE008917.1	AE008917.1	1	592174	592174	0	C	T	572918
02-5863-1	AE008917.1	AE008917.1	1	592178	592178	0	G	A	572922
02-5863-1	AE008917.1	AE008917.1	1	593219	593219	0	G	A	573963
02-5863-1	AE008917.1	AE008917.1	1	596683	596683	0	T	C	577345
02-5863-1	AE008917.1	AE008917.1	1	597745	597745	0	C	G	578405
02-5863-1	AE008917.1	AE008917.1	1	601791	601791	0	T	C	582295
02-5863-1	AE008917.1	AE008917.1	1	603916	603916	0	C	T	584401
02-5863-1	AE008917.1	AE008917.1	1	605388	605388	0	T	C	585872
02-5863-1	AE008917.1	AE008917.1	1	605591	605591	0	C	T	586075
02-5863-1	AE008917.1	AE008917.1	1	607625	607625	0	G	C	587597
02-5863-1	AE008917.1	AE008917.1	1	607626	607626	0	C	G	587598
02-5863-1	AE008917.1	AE008917.1	1	607657	607657	0	G	C	587627
02-5863-1	AE008917.1	AE008917.1	1	607805	607805	0	T	C	587775
02-5863-1	AE008917.1	AE008917.1	1	609212	609212	0	A	G	589181
02-5863-1	AE008917.1	AE008917.1	1	611478	611478	0	G	A	591445
02-5863-1	AE008917.1	AE008917.1	1	612513	612513	0	T	C	592459
02-5863-1	AE008917.1	AE008917.1	1	612876	612876	0	A	C	592822
02-5863-1	AE008917.1	AE008917.1	1	613985	613985	0	A	G	593750
02-5863-1	AE008917.1	AE008917.1	1	616658	616658	0	G	T	596414
02-5863-1	AE008917.1	AE008917.1	1	619257	619257	0	C	T	598983
02-5863-1	AE008917.1	AE008917.1	1	619406	619406	0	G	A	599131
02-5863-1	AE008917.1	AE008917.1	1	619427	619427	0	C	T	599152
02-5863-1	AE008917.1	AE008917.1	1	619845	619845	0	C	T	599568
02-5863-1	AE008917.1	AE008917.1	1	623961	623961	0	G	A	603676
02-5863-1	AE008917.1	AE008917.1	1	626080	626080	0	A	G	605727
02-5863-1	AE008917.1	AE008917.1	1	626747	626747	0	G	A	606392
02-5863-1	AE008917.1	AE008917.1	1	627258	627258	0	A	G	606902
02-5863-1	AE008917.1	AE008917.1	1	627530	627530	0	G	A	607173
02-5863-1	AE008917.1	AE008917.1	1	627948	627948	0	G	A	607590
02-5863-1	AE008917.1	AE008917.1	1	628448	628448	0	T	C	608090
02-5863-1	AE008917.1	AE008917.1	1	629505	629505	0	T	C	609144
02-5863-1	AE008917.1	AE008917.1	1	630938	630938	0	T	C	610573
02-5863-1	AE008917.1	AE008917.1	1	631508	631508	0	G	A	611143
02-5863-1	AE008917.1	AE008917.1	1	631998	631998	0	C	T	611630
02-5863-1	AE008917.1	AE008917.1	1	632134	632134	0	A	C	611763
02-5863-1	AE008917.1	AE008917.1	1	639198	639198	0	G	A	618723
02-5863-1	AE008917.1	AE008917.1	1	639224	639224	0	T	C	618749
02-5863-1	AE008917.1	AE008917.1	1	639377	639377	0	A	C	618902
02-5863-1	AE008917.1	AE008917.1	1	640569	640569	0	T	C	620086
02-5863-1	AE008917.1	AE008917.1	1	640577	640577	0	C	T	620094
02-5863-1	AE008917.1	AE008917.1	1	640908	640908	0	G	T	620419
02-5863-1	AE008917.1	AE008917.1	1	642787	642787	0	T	A	622297
02-5863-1	AE008917.1	AE008917.1	1	644021	644021	0	T	C	623527
02-5863-1	AE008917.1	AE008917.1	1	646672	646672	0	C	T	626171
02-5863-1	AE008917.1	AE008917.1	1	649916	649916	0	C	T	629408
02-5863-1	AE008917.1	AE008917.1	1	651889	651889	0	T	C	631308
02-5863-1	AE008917.1	AE008917.1	1	654783	654783	0	G	A	634093
02-5863-1	AE008917.1	AE008917.1	1	655656	655656	0	A	G	634965
02-5863-1	AE008917.1	AE008917.1	1	657762	657762	0	C	T	636858
02-5863-1	AE008917.1	AE008917.1	1	658761	658761	0	T	C	637831
02-5863-1	AE008917.1	AE008917.1	1	659010	659010	0	A	G	638079
02-5863-1	AE008917.1	AE008917.1	1	659067	659067	0	G	A	638136
02-5863-1	AE008917.1	AE008917.1	1	659552	659552	0	C	T	638610
02-5863-1	AE008917.1	AE008917.1	1	661577	661577	0	A	G	640634
02-5863-1	AE008917.1	AE008917.1	1	663857	663857	0	A	G	642809
02-5863-1	AE008917.1	AE008917.1	1	664027	664027	0	C	T	642977
02-5863-1	AE008917.1	AE008917.1	1	665971	665971	0	T	C	644897
02-5863-1	AE008917.1	AE008917.1	1	666897	666897	0	A	C	645807
02-5863-1	AE008917.1	AE008917.1	1	669551	669551	0	C	T	648449
02-5863-1	AE008917.1	AE008917.1	1	670725	670725	0	A	G	649622
02-5863-1	AE008917.1	AE008917.1	1	671493	671493	0	G	A	650388
02-5863-1	AE008917.1	AE008917.1	1	671661	671661	0	C	A	650556
02-5863-1	AE008917.1	AE008917.1	1	671746	671746	0	A	C	650641
02-5863-1	AE008917.1	AE008917.1	1	672002	672002	0	T	C	650897
02-5863-1	AE008917.1	AE008917.1	1	672507	672507	0	G	C	651401
02-5863-1	AE008917.1	AE008917.1	1	675399	675399	0	T	C	654223
02-5863-1	AE008917.1	AE008917.1	1	676290	676290	0	C	T	655109
02-5863-1	AE008917.1	AE008917.1	1	679658	679658	0	T	C	658463
02-5863-1	AE008917.1	AE008917.1	1	680337	680337	0	T	C	659141
02-5863-1	AE008917.1	AE008917.1	1	680810	680810	0	A	G	659612
02-5863-1	AE008917.1	AE008917.1	1	680981	680981	0	A	G	659783
02-5863-1	AE008917.1	AE008917.1	1	681634	681634	0	G	A	660435
02-5863-1	AE008917.1	AE008917.1	1	687394	687394	0	A	C	664679
02-5863-1	AE008917.1	AE008917.1	1	687673	687673	0	A	G	664958
02-5863-1	AE008917.1	AE008917.1	1	688003	688003	0	G	A	665288
02-5863-1	AE008917.1	AE008917.1	1	688371	688371	0	C	T	665653
02-5863-1	AE008917.1	AE008917.1	1	688703	688703	0	G	T	665985
02-5863-1	AE008917.1	AE008917.1	1	690281	690281	0	A	T	667530
02-5863-1	AE008917.1	AE008917.1	1	692092	692092	0	G	A	669336
02-5863-1	AE008917.1	AE008917.1	1	692700	692700	0	C	T	669939
02-5863-1	AE008917.1	AE008917.1	1	693434	693434	0	T	C	670673
02-5863-1	AE008917.1	AE008917.1	1	693539	693539	0	T	C	670778
02-5863-1	AE008917.1	AE008917.1	1	695628	695628	0	G	A	672861
02-5863-1	AE008917.1	AE008917.1	1	698293	698293	0	A	C	675400
02-5863-1	AE008917.1	AE008917.1	1	700641	700641	0	T	G	677724
02-5863-1	AE008917.1	AE008917.1	1	701906	701906	0	T	C	678987
02-5863-1	AE008917.1	AE008917.1	1	702815	702815	0	C	T	679895
02-5863-1	AE008917.1	AE008917.1	1	703907	703907	0	G	T	680983
02-5863-1	AE008917.1	AE008917.1	1	703969	703969	0	G	A	681045
02-5863-1	AE008917.1	AE008917.1	1	706430	706430	0	C	T	683497
02-5863-1	AE008917.1	AE008917.1	1	708105	708105	0	C	T	685168
02-5863-1	AE008917.1	AE008917.1	1	710028	710028	0	T	C	687067
02-5863-1	AE008917.1	AE008917.1	1	710298	710298	0	T	G	687337
02-5863-1	AE008917.1	AE008917.1	1	710566	710566	0	G	C	687605
02-5863-1	AE008917.1	AE008917.1	1	710578	710578	0	G	A	687617
02-5863-1	AE008917.1	AE008917.1	1	712147	712147	0	T	C	689175
02-5863-1	AE008917.1	AE008917.1	1	714199	714199	0	C	T	691200
02-5863-1	AE008917.1	AE008917.1	1	715289	715289	0	C	T	692288
02-5863-1	AE008917.1	AE008917.1	1	716928	716928	0	T	G	693900
02-5863-1	AE008917.1	AE008917.1	1	717943	717943	0	G	A	694915
02-5863-1	AE008917.1	AE008917.1	1	718559	718559	0	A	G	695521
02-5863-1	AE008917.1	AE008917.1	1	718927	718927	0	C	T	695888
02-5863-1	AE008917.1	AE008917.1	1	719339	719339	0	C	G	696276
02-5863-1	AE008917.1	AE008917.1	1	720225	720225	0	A	C	697160
02-5863-1	AE008917.1	AE008917.1	1	720741	720741	0	A	G	697675
02-5863-1	AE008917.1	AE008917.1	1	722665	722665	0	A	G	699595
02-5863-1	AE008917.1	AE008917.1	1	725220	725220	0	A	G	702052
02-5863-1	AE008917.1	AE008917.1	1	725590	725590	0	A	C	702422
02-5863-1	AE008917.1	AE008917.1	1	727848	727848	0	T	C	704668
02-5863-1	AE008917.1	AE008917.1	1	728615	728615	0	G	A	705435
02-5863-1	AE008917.1	AE008917.1	1	729020	729020	0	G	A	705840
02-5863-1	AE008917.1	AE008917.1	1	729781	729781	0	T	C	706592
02-5863-1	AE008917.1	AE008917.1	1	730882	730882	0	C	T	707692
02-5863-1	AE008917.1	AE008917.1	1	731840	731840	0	T	C	708596
02-5863-1	AE008917.1	AE008917.1	1	733445	733445	0	T	C	710196
02-5863-1	AE008917.1	AE008917.1	1	736028	736028	0	T	C	712729
02-5863-1	AE008917.1	AE008917.1	1	741159	741159	0	A	G	717721
02-5863-1	AE008917.1	AE008917.1	1	744313	744313	0	C	T	720717
02-5863-1	AE008917.1	AE008917.1	1	747222	747222	0	A	G	723481
02-5863-1	AE008917.1	AE008917.1	1	747573	747573	0	T	G	723832
02-5863-1	AE008917.1	AE008917.1	1	748616	748616	0	A	G	724856
02-5863-1	AE008917.1	AE008917.1	1	752037	752037	0	C	G	728261
02-5863-1	AE008917.1	AE008917.1	1	752426	752426	0	C	G	728555
02-5863-1	AE008917.1	AE008917.1	1	752745	752745	0	G	C	728874
02-5863-1	AE008917.1	AE008917.1	1	753083	753083	0	A	G	729212
02-5863-1	AE008917.1	AE008917.1	1	753960	753960	0	C	T	730075
02-5863-1	AE008917.1	AE008917.1	1	754749	754749	0	T	C	730860
02-5863-1	AE008917.1	AE008917.1	1	763610	763610	0	T	C	739061
02-5863-1	AE008917.1	AE008917.1	1	764372	764372	0	C	T	739822
02-5863-1	AE008917.1	AE008917.1	1	764394	764394	0	T	C	739844
02-5863-1	AE008917.1	AE008917.1	1	766266	766266	0	T	C	741692
02-5863-1	AE008917.1	AE008917.1	1	766749	766749	0	A	G	742173
02-5863-1	AE008917.1	AE008917.1	1	766951	766951	0	T	C	742375
02-5863-1	AE008917.1	AE008917.1	1	769839	769839	0	G	A	744665
02-5863-1	AE008917.1	AE008917.1	1	771360	771360	0	A	G	746182
02-5863-1	AE008917.1	AE008917.1	1	773255	773255	0	C	T	748067
02-5863-1	AE008917.1	AE008917.1	1	775455	775455	0	C	T	750208
02-5863-1	AE008917.1	AE008917.1	1	776523	776523	0	C	T	751271
02-5863-1	AE008917.1	AE008917.1	1	777496	777496	0	G	A	752244
02-5863-1	AE008917.1	AE008917.1	1	781391	781391	0	A	G	756135
02-5863-1	AE008917.1	AE008917.1	1	781929	781929	0	A	G	756671
02-5863-1	AE008917.1	AE008917.1	1	782037	782037	0	A	G	756779
02-5863-1	AE008917.1	AE008917.1	1	782886	782886	0	C	T	757571
02-5863-1	AE008917.1	AE008917.1	1	783547	783547	0	C	A	758231
02-5863-1	AE008917.1	AE008917.1	1	784884	784884	0	A	G	759566
02-5863-1	AE008917.1	AE008917.1	1	785607	785607	0	G	A	760289
02-5863-1	AE008917.1	AE008917.1	1	787355	787355	0	G	A	761433
02-5863-1	AE008917.1	AE008917.1	1	789701	789701	0	T	A	763777
02-5863-1	AE008917.1	AE008917.1	1	790062	790062	0	C	T	764134
02-5863-1	AE008917.1	AE008917.1	1	794358	794358	0	T	C	768421
02-5863-1	AE008917.1	AE008917.1	1	794678	794678	0	G	A	768739
02-5863-1	AE008917.1	AE008917.1	1	798723	798723	0	C	G	772698
02-5863-1	AE008917.1	AE008917.1	1	800394	800394	0	C	T	774367
02-5863-1	AE008917.1	AE008917.1	1	801066	801066	0	G	T	775039
02-5863-1	AE008917.1	AE008917.1	1	801853	801853	0	G	A	775790
02-5863-1	AE008917.1	AE008917.1	1	804386	804386	0	A	G	778091
02-5863-1	AE008917.1	AE008917.1	1	804542	804542	0	T	G	778247
02-5863-1	AE008917.1	AE008917.1	1	808003	808003	0	A	G	781701
02-5863-1	AE008917.1	AE008917.1	1	808612	808612	0	A	G	782310
02-5863-1	AE008917.1	AE008917.1	1	811741	811741	0	A	G	785431
02-5863-1	AE008917.1	AE008917.1	1	812125	812125	0	C	T	785814
02-5863-1	AE008917.1	AE008917.1	1	812594	812594	0	A	C	786261
02-5863-1	AE008917.1	AE008917.1	1	820547	820547	0	C	T	794177
02-5863-1	AE008917.1	AE008917.1	1	821873	821873	0	A	G	795485
02-5863-1	AE008917.1	AE008917.1	1	830025	830025	0	G	T	802804
02-5863-1	AE008917.1	AE008917.1	1	830750	830750	0	G	A	803529
02-5863-1	AE008917.1	AE008917.1	1	831270	831270	0	G	A	804046
02-5863-1	AE008917.1	AE008917.1	1	831352	831352	0	T	C	804128
02-5863-1	AE008917.1	AE008917.1	1	831462	831462	0	G	A	804238
02-5863-1	AE008917.1	AE008917.1	1	833430	833430	0	T	G	806190
02-5863-1	AE008917.1	AE008917.1	1	834012	834012	0	C	T	806772
02-5863-1	AE008917.1	AE008917.1	1	834278	834278	0	T	C	807038
02-5863-1	AE008917.1	AE008917.1	1	834408	834408	0	C	T	807166
02-5863-1	AE008917.1	AE008917.1	1	834581	834581	0	G	A	807339
02-5863-1	AE008917.1	AE008917.1	1	834955	834955	0	T	C	807712
02-5863-1	AE008917.1	AE008917.1	1	837169	837169	0	A	G	809878
02-5863-1	AE008917.1	AE008917.1	1	837910	837910	0	T	C	810520
02-5863-1	AE008917.1	AE008917.1	1	841859	841859	0	A	G	814458
02-5863-1	AE008917.1	AE008917.1	1	843459	843459	0	C	T	815773
02-5863-1	AE008917.1	AE008917.1	1	844402	844402	0	A	G	816712
02-5863-1	AE008917.1	AE008917.1	1	845034	845034	0	T	C	817342
02-5863-1	AE008917.1	AE008917.1	1	845838	845838	0	T	C	818142
02-5863-1	AE008917.1	AE008917.1	1	846545	846545	0	A	T	818842
02-5863-1	AE008917.1	AE008917.1	1	846590	846590	0	G	C	818887
02-5863-1	AE008917.1	AE008917.1	1	848713	848713	0	T	C	821003
02-5863-1	AE008917.1	AE008917.1	1	848725	848725	0	G	A	821015
02-5863-1	AE008917.1	AE008917.1	1	848939	848939	0	G	A	821229
02-5863-1	AE008917.1	AE008917.1	1	850535	850535	0	G	A	822784
02-5863-1	AE008917.1	AE008917.1	1	851140	851140	0	G	A	823370
02-5863-1	AE008917.1	AE008917.1	1	851144	851144	0	A	G	823374
02-5863-1	AE008917.1	AE008917.1	1	852831	852831	0	C	T	825058
02-5863-1	AE008917.1	AE008917.1	1	855605	855605	0	G	A	827820
02-5863-1	AE008917.1	AE008917.1	1	856034	856034	0	C	T	828249
02-5863-1	AE008917.1	AE008917.1	1	859118	859118	0	T	C	831237
02-5863-1	AE008917.1	AE008917.1	1	861334	861334	0	C	T	833347
02-5863-1	AE008917.1	AE008917.1	1	861373	861373	0	T	A	833386
02-5863-1	AE008917.1	AE008917.1	1	865862	865862	0	T	C	837853
02-5863-1	AE008917.1	AE008917.1	1	867487	867487	0	T	G	839476
02-5863-1	AE008917.1	AE008917.1	1	872775	872775	0	C	T	844692
02-5863-1	AE008917.1	AE008917.1	1	872902	872902	0	A	G	844819
02-5863-1	AE008917.1	AE008917.1	1	874025	874025	0	T	C	845930
02-5863-1	AE008917.1	AE008917.1	1	876133	876133	0	A	G	848033
02-5863-1	AE008917.1	AE008917.1	1	876926	876926	0	T	C	848825
02-5863-1	AE008917.1	AE008917.1	1	880053	880053	0	A	G	851848
02-5863-1	AE008917.1	AE008917.1	1	880339	880339	0	G	C	852134
02-5863-1	AE008917.1	AE008917.1	1	881028	881028	0	T	C	852821
02-5863-1	AE008917.1	AE008917.1	1	881268	881268	0	C	T	853061
02-5863-1	AE008917.1	AE008917.1	1	881366	881366	0	G	A	853159
02-5863-1	AE008917.1	AE008917.1	1	883373	883373	0	C	A	855165
02-5863-1	AE008917.1	AE008917.1	1	883570	883570	0	G	A	855361
02-5863-1	AE008917.1	AE008917.1	1	884894	884894	0	C	T	856685
02-5863-1	AE008917.1	AE008917.1	1	884937	884937	0	A	C	856728
02-5863-1	AE008917.1	AE008917.1	1	885291	885291	0	C	T	857080
02-5863-1	AE008917.1	AE008917.1	1	886200	886200	0	C	T	857989
02-5863-1	AE008917.1	AE008917.1	1	889330	889330	0	T	C	861017
02-5863-1	AE008917.1	AE008917.1	1	893668	893668	0	G	T	865347
02-5863-1	AE008917.1	AE008917.1	1	894543	894543	0	T	C	866221
02-5863-1	AE008917.1	AE008917.1	1	896005	896005	0	C	A	867683
02-5863-1	AE008917.1	AE008917.1	1	899473	899473	0	C	T	871147
02-5863-1	AE008917.1	AE008917.1	1	899614	899614	0	G	A	871288
02-5863-1	AE008917.1	AE008917.1	1	899620	899620	0	T	G	871294
02-5863-1	AE008917.1	AE008917.1	1	900559	900559	0	G	A	872232
02-5863-1	AE008917.1	AE008917.1	1	900915	900915	0	A	G	872570
02-5863-1	AE008917.1	AE008917.1	1	901522	901522	0	C	A	873177
02-5863-1	AE008917.1	AE008917.1	1	901585	901585	0	T	C	873240
02-5863-1	AE008917.1	AE008917.1	1	907161	907161	0	T	C	878801
02-5863-1	AE008917.1	AE008917.1	1	908823	908823	0	T	C	880442
02-5863-1	AE008917.1	AE008917.1	1	909677	909677	0	T	A	881296
02-5863-1	AE008917.1	AE008917.1	1	909678	909678	0	T	A	881297
02-5863-1	AE008917.1	AE008917.1	1	910846	910846	0	C	T	882463
02-5863-1	AE008917.1	AE008917.1	1	912350	912350	0	A	G	883964
02-5863-1	AE008917.1	AE008917.1	1	912970	912970	0	T	C	884576
02-5863-1	AE008917.1	AE008917.1	1	913526	913526	0	G	A	885097
02-5863-1	AE008917.1	AE008917.1	1	913659	913659	0	G	A	885230
02-5863-1	AE008917.1	AE008917.1	1	914397	914397	0	C	T	885965
02-5863-1	AE008917.1	AE008917.1	1	915475	915475	0	C	T	887043
02-5863-1	AE008917.1	AE008917.1	1	917510	917510	0	C	G	889075
02-5863-1	AE008917.1	AE008917.1	1	920007	920007	0	G	A	891512
02-5863-1	AE008917.1	AE008917.1	1	920142	920142	0	C	T	891647
02-5863-1	AE008917.1	AE008917.1	1	920926	920926	0	C	T	892430
02-5863-1	AE008917.1	AE008917.1	1	920927	920927	0	C	T	892431
02-5863-1	AE008917.1	AE008917.1	1	923993	923993	0	T	G	894833
02-5863-1	AE008917.1	AE008917.1	1	924188	924188	0	A	T	895028
02-5863-1	AE008917.1	AE008917.1	1	924189	924189	0	T	C	895029
02-5863-1	AE008917.1	AE008917.1	1	924191	924191	0	C	G	895031
02-5863-1	AE008917.1	AE008917.1	1	925513	925513	0	G	A	896350
02-5863-1	AE008917.1	AE008917.1	1	926065	926065	0	C	T	896901
02-5863-1	AE008917.1	AE008917.1	1	927419	927419	0	T	G	898220
02-5863-1	AE008917.1	AE008917.1	1	927473	927473	0	T	C	898274
02-5863-1	AE008917.1	AE008917.1	1	928035	928035	0	T	C	898833
02-5863-1	AE008917.1	AE008917.1	1	928725	928725	0	T	C	899522
02-5863-1	AE008917.1	AE008917.1	1	930782	930782	0	A	G	901577
02-5863-1	AE008917.1	AE008917.1	1	930814	930814	0	T	C	901609
02-5863-1	AE008917.1	AE008917.1	1	931073	931073	0	G	A	901868
02-5863-1	AE008917.1	AE008917.1	1	931827	931827	0	G	A	902622
02-5863-1	AE008917.1	AE008917.1	1	938694	938694	0	A	C	905040
02-5863-1	AE008917.1	AE008917.1	1	938760	938760	0	C	T	905106
02-5863-1	AE008917.1	AE008917.1	1	938780	938780	0	A	G	905126
02-5863-1	AE008917.1	AE008917.1	1	940002	940002	0	A	C	906235
02-5863-1	AE008917.1	AE008917.1	1	940120	940120	0	A	G	906353
02-5863-1	AE008917.1	AE008917.1	1	1008498	1008498	0	T	C	908011
02-5863-1	AE008917.1	AE008917.1	1	1011676	1011676	0	G	T	911173
02-5863-1	AE008917.1	AE008917.1	1	1013354	1013354	0	C	T	912832
02-5863-1	AE008917.1	AE008917.1	1	1015369	1015369	0	T	C	914843
02-5863-1	AE008917.1	AE008917.1	1	1016661	1016661	0	C	T	916075
02-5863-1	AE008917.1	AE008917.1	1	1019035	1019035	0	T	C	918446
02-5863-1	AE008917.1	AE008917.1	1	1020897	1020897	0	T	G	920306
02-5863-1	AE008917.1	AE008917.1	1	1021287	1021287	0	G	A	920696
02-5863-1	AE008917.1	AE008917.1	1	1021787	1021787	0	T	C	921196
02-5863-1	AE008917.1	AE008917.1	1	1022248	1022248	0	T	C	921653
02-5863-1	AE008917.1	AE008917.1	1	1026744	1026744	0	A	G	926135
02-5863-1	AE008917.1	AE008917.1	1	1027544	1027544	0	C	T	926935
02-5863-1	AE008917.1	AE008917.1	1	1028635	1028635	0	G	A	928025
02-5863-1	AE008917.1	AE008917.1	1	1030085	1030085	0	T	G	929470
02-5863-1	AE008917.1	AE008917.1	1	1030502	1030502	0	C	T	929878
02-5863-1	AE008917.1	AE008917.1	1	1032892	1032892	0	T	C	932266
02-5863-1	AE008917.1	AE008917.1	1	1033330	1033330	0	T	C	932704
02-5863-1	AE008917.1	AE008917.1	1	1034792	1034792	0	A	C	934162
02-5863-1	AE008917.1	AE008917.1	1	1034793	1034793	0	A	C	934163
02-5863-1	AE008917.1	AE008917.1	1	1036425	1036425	0	A	C	935762
02-5863-1	AE008917.1	AE008917.1	1	1036646	1036646	0	T	C	935983
02-5863-1	AE008917.1	AE008917.1	1	1036733	1036733	0	G	C	936070
02-5863-1	AE008917.1	AE008917.1	1	1038587	1038587	0	A	G	937922
02-5863-1	AE008917.1	AE008917.1	1	1039184	1039184	0	C	T	938519
02-5863-1	AE008917.1	AE008917.1	1	1040102	1040102	0	C	T	939437
02-5863-1	AE008917.1	AE008917.1	1	1040301	1040301	0	A	G	939636
02-5863-1	AE008917.1	AE008917.1	1	1041386	1041386	0	A	T	940720
02-5863-1	AE008917.1	AE008917.1	1	1042352	1042352	0	C	T	941678
02-5863-1	AE008917.1	AE008917.1	1	1044810	1044810	0	T	A	942631
02-5863-1	AE008917.1	AE008917.1	1	1045241	1045241	0	C	G	943062
02-5863-1	AE008917.1	AE008917.1	1	1045648	1045648	0	C	A	943469
02-5863-1	AE008917.1	AE008917.1	1	1047125	1047125	0	G	A	944928
02-5863-1	AE008917.1	AE008917.1	1	1048482	1048482	0	G	A	946237
02-5863-1	AE008917.1	AE008917.1	1	1049530	1049530	0	C	T	947172
02-5863-1	AE008917.1	AE008917.1	1	1049774	1049774	0	A	G	947416
02-5863-1	AE008917.1	AE008917.1	1	1050320	1050320	0	T	C	947962
02-5863-1	AE008917.1	AE008917.1	1	1050370	1050370	0	T	C	948012
02-5863-1	AE008917.1	AE008917.1	1	1050687	1050687	0	C	T	948327
02-5863-1	AE008917.1	AE008917.1	1	1052926	1052926	0	T	G	950499
02-5863-1	AE008917.1	AE008917.1	1	1054034	1054034	0	C	T	951539
02-5863-1	AE008917.1	AE008917.1	1	1054972	1054972	0	T	G	952476
02-5863-1	AE008917.1	AE008917.1	1	1056580	1056580	0	T	C	954079
02-5863-1	AE008917.1	AE008917.1	1	1061797	1061797	0	G	A	959283
02-5863-1	AE008917.1	AE008917.1	1	1062333	1062333	0	T	C	959815
02-5863-1	AE008917.1	AE008917.1	1	1064054	1064054	0	T	C	961530
02-5863-1	AE008917.1	AE008917.1	1	1064258	1064258	0	G	C	961734
02-5863-1	AE008917.1	AE008917.1	1	1066383	1066383	0	T	C	963858
02-5863-1	AE008917.1	AE008917.1	1	1066689	1066689	0	T	C	964164
02-5863-1	AE008917.1	AE008917.1	1	1072179	1072179	0	G	A	969446
02-5863-1	AE008917.1	AE008917.1	1	1072203	1072203	0	G	A	969470
02-5863-1	AE008917.1	AE008917.1	1	1073566	1073566	0	G	A	970778
02-5863-1	AE008917.1	AE008917.1	1	1074664	1074664	0	G	T	971876
02-5863-1	AE008917.1	AE008917.1	1	1078692	1078692	0	A	G	975903
02-5863-1	AE008917.1	AE008917.1	1	1081851	1081851	0	G	A	979058
02-5863-1	AE008917.1	AE008917.1	1	1082863	1082863	0	G	A	980068
02-5863-1	AE008917.1	AE008917.1	1	1084420	1084420	0	G	A	981612
02-5863-1	AE008917.1	AE008917.1	1	1084626	1084626	0	G	C	981817
02-5863-1	AE008917.1	AE008917.1	1	1085041	1085041	0	C	G	982232
02-5863-1	AE008917.1	AE008917.1	1	1086482	1086482	0	A	G	983668
02-5863-1	AE008917.1	AE008917.1	1	1086953	1086953	0	A	G	984139
02-5863-1	AE008917.1	AE008917.1	1	1088013	1088013	0	A	G	985197
02-5863-1	AE008917.1	AE008917.1	1	1088893	1088893	0	A	G	986076
02-5863-1	AE008917.1	AE008917.1	1	1089208	1089208	0	A	G	986391
02-5863-1	AE008917.1	AE008917.1	1	1090857	1090857	0	C	A	988040
02-5863-1	AE008917.1	AE008917.1	1	1091445	1091445	0	C	T	988627
02-5863-1	AE008917.1	AE008917.1	1	1097525	1097525	0	A	G	993364
02-5863-1	AE008917.1	AE008917.1	1	1098277	1098277	0	T	A	994115
02-5863-1	AE008917.1	AE008917.1	1	1098726	1098726	0	T	G	994559
02-5863-1	AE008917.1	AE008917.1	1	1099153	1099153	0	A	T	994986
02-5863-1	AE008917.1	AE008917.1	1	1099252	1099252	0	G	A	995085
02-5863-1	AE008917.1	AE008917.1	1	1105736	1105736	0	T	C	1001467
02-5863-1	AE008917.1	AE008917.1	1	1106610	1106610	0	A	G	1002339
02-5863-1	AE008917.1	AE008917.1	1	1110914	1110914	0	C	T	1006600
02-5863-1	AE008917.1	AE008917.1	1	1115811	1115811	0	A	G	1011370
02-5863-1	AE008917.1	AE008917.1	1	1119167	1119167	0	G	A	1014710
02-5863-1	AE008917.1	AE008917.1	1	1119421	1119421	0	A	G	1014962
02-5863-1	AE008917.1	AE008917.1	1	1121655	1121655	0	G	A	1017195
02-5863-1	AE008917.1	AE008917.1	1	1121735	1121735	0	G	A	1017275
02-5863-1	AE008917.1	AE008917.1	1	1123766	1123766	0	A	G	1019268
02-5863-1	AE008917.1	AE008917.1	1	1124183	1124183	0	T	C	1019683
02-5863-1	AE008917.1	AE008917.1	1	1124333	1124333	0	A	G	1019833
02-5863-1	AE008917.1	AE008917.1	1	1124636	1124636	0	A	G	1020136
02-5863-1	AE008917.1	AE008917.1	1	1126826	1126826	0	T	C	1022196
02-5863-1	AE008917.1	AE008917.1	1	1128560	1128560	0	G	A	1023929
02-5863-1	AE008917.1	AE008917.1	1	1129928	1129928	0	T	C	1025286
02-5863-1	AE008917.1	AE008917.1	1	1130287	1130287	0	T	C	1025645
02-5863-1	AE008917.1	AE008917.1	1	1130934	1130934	0	A	G	1026291
02-5863-1	AE008917.1	AE008917.1	1	1134169	1134169	0	T	C	1029397
02-5863-1	AE008917.1	AE008917.1	1	1136644	1136644	0	T	C	1031859
02-5863-1	AE008917.1	AE008917.1	1	1136730	1136730	0	A	G	1031945
02-5863-1	AE008917.1	AE008917.1	1	1138115	1138115	0	G	A	1033330
02-5863-1	AE008917.1	AE008917.1	1	1140126	1140126	0	G	A	1035267
02-5863-1	AE008917.1	AE008917.1	1	1145248	1145248	0	A	T	1040318
02-5863-1	AE008917.1	AE008917.1	1	1147248	1147248	0	C	A	1042289
02-5863-1	AE008917.1	AE008917.1	1	1147550	1147550	0	G	A	1042591
02-5863-1	AE008917.1	AE008917.1	1	1147784	1147784	0	C	A	1042825
02-5863-1	AE008917.1	AE008917.1	1	1150114	1150114	0	G	A	1045060
02-5863-1	AE008917.1	AE008917.1	1	1150159	1150159	0	G	T	1045105
02-5863-1	AE008917.1	AE008917.1	1	1152088	1152088	0	T	C	1047029
02-5863-1	AE008917.1	AE008917.1	1	1153671	1153671	0	A	G	1048557
02-5863-1	AE008917.1	AE008917.1	1	1154038	1154038	0	T	C	1048924
02-5863-1	AE008917.1	AE008917.1	1	1154377	1154377	0	G	A	1049263
02-5863-1	AE008917.1	AE008917.1	1	1154789	1154789	0	T	C	1049671
02-5863-1	AE008917.1	AE008917.1	1	1154802	1154802	0	C	A	1049684
02-5863-1	AE008917.1	AE008917.1	1	1154809	1154809	0	T	G	1049691
02-5863-1	AE008917.1	AE008917.1	1	1154823	1154823	0	C	T	1049705
02-5863-1	AE008917.1	AE008917.1	1	1157087	1157087	0	C	A	1051826
02-5863-1	AE008917.1	AE008917.1	1	1160091	1160091	0	T	A	1054799
02-5863-1	AE008917.1	AE008917.1	1	1166799	1166799	0	T	C	1061459
02-5863-1	AE008917.1	AE008917.1	1	1168261	1168261	0	A	G	1062918
02-5863-1	AE008917.1	AE008917.1	1	1168805	1168805	0	G	C	1063462
02-5863-1	AE008917.1	AE008917.1	1	1169041	1169041	0	A	G	1063696
02-5863-1	AE008917.1	AE008917.1	1	1170582	1170582	0	T	C	1065235
02-5863-1	AE008917.1	AE008917.1	1	1172033	1172033	0	T	G	1066684
02-5863-1	AE008917.1	AE008917.1	1	1172468	1172468	0	T	C	1067119
02-5863-1	AE008917.1	AE008917.1	1	1172678	1172678	0	C	T	1067328
02-5863-1	AE008917.1	AE008917.1	1	1176275	1176275	0	C	G	1070744
02-5863-1	AE008917.1	AE008917.1	1	1176737	1176737	0	A	G	1071156
02-5863-1	AE008917.1	AE008917.1	1	1178540	1178540	0	G	A	1072860
02-5863-1	AE008917.1	AE008917.1	1	1180174	1180174	0	A	G	1074492
02-5863-1	AE008917.1	AE008917.1	1	1183675	1183675	0	T	C	1077974
02-5863-1	AE008917.1	AE008917.1	1	1183767	1183767	0	T	C	1078064
02-5863-1	AE008917.1	AE008917.1	1	1184649	1184649	0	C	T	1078944
02-5863-1	AE008917.1	AE008917.1	1	1185546	1185546	0	C	T	1079839
02-5863-1	AE008917.1	AE008917.1	1	1185632	1185632	0	T	C	1079925
02-5863-1	AE008917.1	AE008917.1	1	1185756	1185756	0	G	A	1080048
02-5863-1	AE008917.1	AE008917.1	1	1187406	1187406	0	G	A	1081697
02-5863-1	AE008917.1	AE008917.1	1	1189265	1189265	0	C	T	1083509
02-5863-1	AE008917.1	AE008917.1	1	1191273	1191273	0	T	C	1085513
02-5863-1	AE008917.1	AE008917.1	1	1191929	1191929	0	G	A	1086168
02-5863-1	AE008917.1	AE008917.1	1	1193494	1193494	0	T	C	1087691
02-5863-1	AE008917.1	AE008917.1	1	1195222	1195222	0	C	G	1089419
02-5863-1	AE008917.1	AE008917.1	1	1197656	1197656	0	T	C	1091851
02-5863-1	AE008917.1	AE008917.1	1	1198880	1198880	0	A	G	1093074
02-5863-1	AE008917.1	AE008917.1	1	1198970	1198970	0	C	G	1093164
02-5863-1	AE008917.1	AE008917.1	1	1198971	1198971	0	G	C	1093165
02-5863-1	AE008917.1	AE008917.1	1	1199316	1199316	0	C	G	1093507
02-5863-1	AE008917.1	AE008917.1	1	1199492	1199492	0	T	C	1093678
02-5863-1	AE008917.1	AE008917.1	1	1200119	1200119	0	G	T	1094304
02-5863-1	AE008917.1	AE008917.1	1	1200559	1200559	0	C	T	1094744
02-5863-1	AE008917.1	AE008917.1	1	1202811	1202811	0	C	T	1096994
02-5863-1	AE008917.1	AE008917.1	1	1203444	1203444	0	A	G	1097627
02-5863-1	AE008917.1	AE008917.1	1	1203796	1203796	0	A	G	1097978
02-5863-1	AE008917.1	AE008917.1	1	1208308	1208308	0	C	T	1101619
02-5863-1	AE008917.1	AE008917.1	1	1213768	1213768	0	T	G	1105534
02-5863-1	AE008917.1	AE008917.1	1	1214112	1214112	0	C	T	1105876
02-5863-1	AE008917.1	AE008917.1	1	1214204	1214204	0	C	T	1105968
02-5863-1	AE008917.1	AE008917.1	1	1215199	1215199	0	A	G	1106963
02-5863-1	AE008917.1	AE008917.1	1	1215420	1215420	0	A	G	1107184
02-5863-1	AE008917.1	AE008917.1	1	1216056	1216056	0	A	G	1107818
02-5863-1	AE008917.1	AE008917.1	1	1218079	1218079	0	C	T	1109733
02-5863-1	AE008917.1	AE008917.1	1	1220988	1220988	0	A	G	1112439
02-5863-1	AE008917.1	AE008917.1	1	1222428	1222428	0	C	T	1113856
02-5863-1	AE008917.1	AE008917.1	1	1222920	1222920	0	C	G	1114348
02-5863-1	AE008917.1	AE008917.1	1	1223243	1223243	0	A	T	1114665
02-5863-1	AE008917.1	AE008917.1	1	1223266	1223266	0	C	T	1114688
02-5863-1	AE008917.1	AE008917.1	1	1229452	1229452	0	A	G	1117892
02-5863-1	AE008917.1	AE008917.1	1	1231472	1231472	0	T	G	1118939
02-5863-1	AE008917.1	AE008917.1	1	1231698	1231698	0	G	A	1119165
02-5863-1	AE008917.1	AE008917.1	1	1231911	1231911	0	G	A	1119378
02-5863-1	AE008917.1	AE008917.1	1	1232352	1232352	0	C	T	1119819
02-5863-1	AE008917.1	AE008917.1	1	1232756	1232756	0	T	C	1120223
02-5863-1	AE008917.1	AE008917.1	1	1233627	1233627	0	G	T	1121091
02-5863-1	AE008917.1	AE008917.1	1	1234747	1234747	0	C	T	1122200
02-5863-1	AE008917.1	AE008917.1	1	1235229	1235229	0	C	T	1122682
02-5863-1	AE008917.1	AE008917.1	1	1235793	1235793	0	C	G	1123244
02-5863-1	AE008917.1	AE008917.1	1	1237367	1237367	0	A	G	1124818
02-5863-1	AE008917.1	AE008917.1	1	1237429	1237429	0	T	C	1124880
02-5863-1	AE008917.1	AE008917.1	1	1237835	1237835	0	T	C	1125285
02-5863-1	AE008917.1	AE008917.1	1	1240426	1240426	0	C	G	1127833
02-5863-1	AE008917.1	AE008917.1	1	1242108	1242108	0	T	A	1129512
02-5863-1	AE008917.1	AE008917.1	1	1245269	1245269	0	C	T	1132646
02-5863-1	AE008917.1	AE008917.1	1	1246088	1246088	0	A	G	1133465
02-5863-1	AE008917.1	AE008917.1	1	1251303	1251303	0	C	A	1138610
02-5863-1	AE008917.1	AE008917.1	1	1252265	1252265	0	C	T	1139569
02-5863-1	AE008917.1	AE008917.1	1	1254302	1254302	0	A	G	1141548
02-5863-1	AE008917.1	AE008917.1	1	1254380	1254380	0	A	G	1141626
02-5863-1	AE008917.1	AE008917.1	1	1256394	1256394	0	G	T	1143637
02-5863-1	AE008917.1	AE008917.1	1	1257183	1257183	0	G	A	1144425
02-5863-1	AE008917.1	AE008917.1	1	1258410	1258410	0	C	A	1145622
02-5863-1	AE008917.1	AE008917.1	1	1258903	1258903	0	G	A	1146115
02-5863-1	AE008917.1	AE008917.1	1	1259769	1259769	0	A	G	1146979
02-5863-1	AE008917.1	AE008917.1	1	1262348	1262348	0	C	A	1149544
02-5863-1	AE008917.1	AE008917.1	1	1263598	1263598	0	G	A	1150792
02-5863-1	AE008917.1	AE008917.1	1	1265791	1265791	0	T	C	1152984
02-5863-1	AE008917.1	AE008917.1	1	1265907	1265907	0	T	C	1153100
02-5863-1	AE008917.1	AE008917.1	1	1266271	1266271	0	A	G	1153464
02-5863-1	AE008917.1	AE008917.1	1	1266273	1266273	0	T	C	1153466
02-5863-1	AE008917.1	AE008917.1	1	1266613	1266613	0	G	A	1153805
02-5863-1	AE008917.1	AE008917.1	1	1268180	1268180	0	G	A	1155369
02-5863-1	AE008917.1	AE008917.1	1	1268565	1268565	0	C	G	1155752
02-5863-1	AE008917.1	AE008917.1	1	1268662	1268662	0	C	G	1155849
02-5863-1	AE008917.1	AE008917.1	1	1270217	1270217	0	A	T	1157399
02-5863-1	AE008917.1	AE008917.1	1	1270745	1270745	0	G	A	1157927
02-5863-1	AE008917.1	AE008917.1	1	1271708	1271708	0	C	T	1158886
02-5863-1	AE008917.1	AE008917.1	1	1271940	1271940	0	C	T	1159118
02-5863-1	AE008917.1	AE008917.1	1	1271995	1271995	0	G	A	1159173
02-5863-1	AE008917.1	AE008917.1	1	1272039	1272039	0	C	T	1159217
02-5863-1	AE008917.1	AE008917.1	1	1273636	1273636	0	C	A	1160814
02-5863-1	AE008917.1	AE008917.1	1	1273648	1273648	0	C	A	1160826
02-5863-1	AE008917.1	AE008917.1	1	1275244	1275244	0	T	C	1162417
02-5863-1	AE008917.1	AE008917.1	1	1275383	1275383	0	C	T	1162556
02-5863-1	AE008917.1	AE008917.1	1	1276292	1276292	0	G	A	1163439
02-5863-1	AE008917.1	AE008917.1	1	1276451	1276451	0	A	G	1163598
02-5863-1	AE008917.1	AE008917.1	1	1276977	1276977	0	G	C	1164124
02-5863-1	AE008917.1	AE008917.1	1	1277047	1277047	0	A	G	1164194
02-5863-1	AE008917.1	AE008917.1	1	1277512	1277512	0	C	T	1164659
02-5863-1	AE008917.1	AE008917.1	1	1280223	1280223	0	A	C	1167308
02-5863-1	AE008917.1	AE008917.1	1	1285081	1285081	0	A	C	1171958
02-5863-1	AE008917.1	AE008917.1	1	1288741	1288741	0	A	G	1174685
02-5863-1	AE008917.1	AE008917.1	1	1289010	1289010	0	G	A	1174954
02-5863-1	AE008917.1	AE008917.1	1	1289160	1289160	0	T	C	1175104
02-5863-1	AE008917.1	AE008917.1	1	1291540	1291540	0	C	T	1176578
02-5863-1	AE008917.1	AE008917.1	1	1292134	1292134	0	C	T	1177171
02-5863-1	AE008917.1	AE008917.1	1	1295360	1295360	0	C	G	1179771
02-5863-1	AE008917.1	AE008917.1	1	1296994	1296994	0	A	G	1181402
02-5863-1	AE008917.1	AE008917.1	1	1297891	1297891	0	A	G	1182299
02-5863-1	AE008917.1	AE008917.1	1	1299272	1299272	0	T	C	1183327
02-5863-1	AE008917.1	AE008917.1	1	1299920	1299920	0	G	A	1183968
02-5863-1	AE008917.1	AE008917.1	1	1300405	1300405	0	A	G	1184453
02-5863-1	AE008917.1	AE008917.1	1	1300786	1300786	0	T	C	1184834
02-5863-1	AE008917.1	AE008917.1	1	1302850	1302850	0	T	C	1186897
02-5863-1	AE008917.1	AE008917.1	1	1304093	1304093	0	C	T	1188135
02-5863-1	AE008917.1	AE008917.1	1	1305524	1305524	0	C	A	1189564
02-5863-1	AE008917.1	AE008917.1	1	1309256	1309256	0	C	T	1192338
02-5863-1	AE008917.1	AE008917.1	1	1309506	1309506	0	A	G	1192588
02-5863-1	AE008917.1	AE008917.1	1	1309597	1309597	0	A	G	1192658
02-5863-1	AE008917.1	AE008917.1	1	1309665	1309665	0	G	C	1192722
02-5863-1	AE008917.1	AE008917.1	1	1313326	1313326	0	A	C	1196344
02-5863-1	AE008917.1	AE008917.1	1	1314111	1314111	0	C	T	1197129
02-5863-1	AE008917.1	AE008917.1	1	1315417	1315417	0	T	G	1198426
02-5863-1	AE008917.1	AE008917.1	1	1315446	1315446	0	A	G	1198455
02-5863-1	AE008917.1	AE008917.1	1	1316721	1316721	0	A	G	1199718
02-5863-1	AE008917.1	AE008917.1	1	1317697	1317697	0	T	C	1200621
02-5863-1	AE008917.1	AE008917.1	1	1317948	1317948	0	T	C	1200872
02-5863-1	AE008917.1	AE008917.1	1	1319083	1319083	0	A	C	1201375
02-5863-1	AE008917.1	AE008917.1	1	1320266	1320266	0	T	C	1201930
02-5863-1	AE008917.1	AE008917.1	1	1322997	1322997	0	G	A	1204104
02-5863-1	AE008917.1	AE008917.1	1	1324862	1324862	0	C	A	1205962
02-5863-1	AE008917.1	AE008917.1	1	1324948	1324948	0	C	T	1206048
02-5863-1	AE008917.1	AE008917.1	1	1325597	1325597	0	C	A	1206697
02-5863-1	AE008917.1	AE008917.1	1	1330234	1330234	0	C	T	1211302
02-5863-1	AE008917.1	AE008917.1	1	1330511	1330511	0	A	T	1211579
02-5863-1	AE008917.1	AE008917.1	1	1332429	1332429	0	G	T	1213493
02-5863-1	AE008917.1	AE008917.1	1	1333034	1333034	0	T	A	1214098
02-5863-1	AE008917.1	AE008917.1	1	1333427	1333427	0	C	T	1214491
02-5863-1	AE008917.1	AE008917.1	1	1337241	1337241	0	G	A	1218247
02-5863-1	AE008917.1	AE008917.1	1	1337726	1337726	0	A	C	1218732
02-5863-1	AE008917.1	AE008917.1	1	1339397	1339397	0	T	C	1220261
02-5863-1	AE008917.1	AE008917.1	1	1341227	1341227	0	T	C	1222084
02-5863-1	AE008917.1	AE008917.1	1	1344444	1344444	0	T	G	1225298
02-5863-1	AE008917.1	AE008917.1	1	1344509	1344509	0	G	C	1225363
02-5863-1	AE008917.1	AE008917.1	1	1346306	1346306	0	C	G	1227159
02-5863-1	AE008917.1	AE008917.1	1	1348110	1348110	0	T	C	1228925
02-5863-1	AE008917.1	AE008917.1	1	1348435	1348435	0	A	T	1229250
02-5863-1	AE008917.1	AE008917.1	1	1353067	1353067	0	C	G	1233866
02-5863-1	AE008917.1	AE008917.1	1	1356684	1356684	0	A	G	1234847
02-5863-1	AE008917.1	AE008917.1	1	1357590	1357590	0	G	A	1235753
02-5863-1	AE008917.1	AE008917.1	1	1358640	1358640	0	C	A	1236801
02-5863-1	AE008917.1	AE008917.1	1	1359437	1359437	0	C	G	1237595
02-5863-1	AE008917.1	AE008917.1	1	1365288	1365288	0	C	T	1243344
02-5863-1	AE008917.1	AE008917.1	1	1365385	1365385	0	A	T	1243441
02-5863-1	AE008917.1	AE008917.1	1	1365799	1365799	0	A	G	1243853
02-5863-1	AE008917.1	AE008917.1	1	1366098	1366098	0	T	C	1244152
02-5863-1	AE008917.1	AE008917.1	1	1367896	1367896	0	G	A	1245949
02-5863-1	AE008917.1	AE008917.1	1	1368275	1368275	0	C	T	1246327
02-5863-1	AE008917.1	AE008917.1	1	1373018	1373018	0	T	C	1251052
02-5863-1	AE008917.1	AE008917.1	1	1374652	1374652	0	C	T	1252685
02-5863-1	AE008917.1	AE008917.1	1	1375192	1375192	0	C	T	1253225
02-5863-1	AE008917.1	AE008917.1	1	1377022	1377022	0	C	T	1255054
02-5863-1	AE008917.1	AE008917.1	1	1377430	1377430	0	T	C	1255462
02-5863-1	AE008917.1	AE008917.1	1	1377804	1377804	0	C	T	1255836
02-5863-1	AE008917.1	AE008917.1	1	1380462	1380462	0	T	G	1258491
02-5863-1	AE008917.1	AE008917.1	1	1382587	1382587	0	T	A	1260615
02-5863-1	AE008917.1	AE008917.1	1	1386765	1386765	0	C	A	1264721
02-5863-1	AE008917.1	AE008917.1	1	1388626	1388626	0	G	A	1266581
02-5863-1	AE008917.1	AE008917.1	1	1389989	1389989	0	G	A	1267909
02-5863-1	AE008917.1	AE008917.1	1	1390204	1390204	0	A	G	1268121
02-5863-1	AE008917.1	AE008917.1	1	1390358	1390358	0	C	A	1268275
02-5863-1	AE008917.1	AE008917.1	1	1391188	1391188	0	A	G	1269086
02-5863-1	AE008917.1	AE008917.1	1	1391456	1391456	0	C	A	1269354
02-5863-1	AE008917.1	AE008917.1	1	1394408	1394408	0	A	G	1272303
02-5863-1	AE008917.1	AE008917.1	1	1395339	1395339	0	C	T	1273234
02-5863-1	AE008917.1	AE008917.1	1	1397043	1397043	0	G	A	1274918
02-5863-1	AE008917.1	AE008917.1	1	1397696	1397696	0	G	A	1275552
02-5863-1	AE008917.1	AE008917.1	1	1400726	1400726	0	G	A	1278567
02-5863-1	AE008917.1	AE008917.1	1	1402735	1402735	0	T	C	1280564
02-5863-1	AE008917.1	AE008917.1	1	1405331	1405331	0	C	A	1283128
02-5863-1	AE008917.1	AE008917.1	1	1406857	1406857	0	C	A	1284653
02-5863-1	AE008917.1	AE008917.1	1	1408299	1408299	0	G	A	1286023
02-5863-1	AE008917.1	AE008917.1	1	1408980	1408980	0	T	C	1286704
02-5863-1	AE008917.1	AE008917.1	1	1409002	1409002	0	G	A	1286726
02-5863-1	AE008917.1	AE008917.1	1	1409838	1409838	0	C	T	1287554
02-5863-1	AE008917.1	AE008917.1	1	1412467	1412467	0	A	G	1290183
02-5863-1	AE008917.1	AE008917.1	1	1414504	1414504	0	G	A	1292205
02-5863-1	AE008917.1	AE008917.1	1	1415731	1415731	0	T	C	1293311
02-5863-1	AE008917.1	AE008917.1	1	1417004	1417004	0	G	C	1294579
02-5863-1	AE008917.1	AE008917.1	1	1417145	1417145	0	A	G	1294720
02-5863-1	AE008917.1	AE008917.1	1	1417260	1417260	0	C	T	1294835
02-5863-1	AE008917.1	AE008917.1	1	1418186	1418186	0	C	T	1295759
02-5863-1	AE008917.1	AE008917.1	1	1419666	1419666	0	C	T	1297237
02-5863-1	AE008917.1	AE008917.1	1	1419867	1419867	0	A	G	1297438
02-5863-1	AE008917.1	AE008917.1	1	1423033	1423033	0	C	T	1300594
02-5863-1	AE008917.1	AE008917.1	1	1423075	1423075	0	C	G	1300636
02-5863-1	AE008917.1	AE008917.1	1	1425454	1425454	0	C	T	1302868
02-5863-1	AE008917.1	AE008917.1	1	1426373	1426373	0	C	T	1303786
02-5863-1	AE008917.1	AE008917.1	1	1426594	1426594	0	T	C	1303987
02-5863-1	AE008917.1	AE008917.1	1	1427179	1427179	0	G	A	1304539
02-5863-1	AE008917.1	AE008917.1	1	1427624	1427624	0	A	G	1304970
02-5863-1	AE008917.1	AE008917.1	1	1429961	1429961	0	T	G	1307305
02-5863-1	AE008917.1	AE008917.1	1	1431978	1431978	0	T	C	1309317
02-5863-1	AE008917.1	AE008917.1	1	1434147	1434147	0	G	A	1311481
02-5863-1	AE008917.1	AE008917.1	1	1434426	1434426	0	G	A	1311757
02-5863-1	AE008917.1	AE008917.1	1	1435747	1435747	0	C	T	1313076
02-5863-1	AE008917.1	AE008917.1	1	1436063	1436063	0	T	G	1313391
02-5863-1	AE008917.1	AE008917.1	1	1437437	1437437	0	A	G	1314754
02-5863-1	AE008917.1	AE008917.1	1	1438284	1438284	0	C	A	1315601
02-5863-1	AE008917.1	AE008917.1	1	1439177	1439177	0	T	C	1316494
02-5863-1	AE008917.1	AE008917.1	1	1444735	1444735	0	G	T	1321868
02-5863-1	AE008917.1	AE008917.1	1	1446754	1446754	0	T	C	1323878
02-5863-1	AE008917.1	AE008917.1	1	1447484	1447484	0	G	T	1324606
02-5863-1	AE008917.1	AE008917.1	1	1447642	1447642	0	G	A	1324764
02-5863-1	AE008917.1	AE008917.1	1	1447740	1447740	0	T	C	1324862
02-5863-1	AE008917.1	AE008917.1	1	1448356	1448356	0	C	T	1325478
02-5863-1	AE008917.1	AE008917.1	1	1450088	1450088	0	A	G	1327210
02-5863-1	AE008917.1	AE008917.1	1	1450845	1450845	0	G	A	1327965
02-5863-1	AE008917.1	AE008917.1	1	1452527	1452527	0	T	C	1329632
02-5863-1	AE008917.1	AE008917.1	1	1453033	1453033	0	A	G	1330138
02-5863-1	AE008917.1	AE008917.1	1	1453929	1453929	0	A	G	1330743
02-5863-1	AE008917.1	AE008917.1	1	1456026	1456026	0	A	G	1331996
02-5863-1	AE008917.1	AE008917.1	1	1457835	1457835	0	T	C	1333803
02-5863-1	AE008917.1	AE008917.1	1	1459604	1459604	0	A	G	1334475
02-5863-1	AE008917.1	AE008917.1	1	1464166	1464166	0	A	C	1338418
02-5863-1	AE008917.1	AE008917.1	1	1466635	1466635	0	G	T	1340876
02-5863-1	AE008917.1	AE008917.1	1	1467865	1467865	0	T	C	1342104
02-5863-1	AE008917.1	AE008917.1	1	1468629	1468629	0	T	C	1342864
02-5863-1	AE008917.1	AE008917.1	1	1469842	1469842	0	G	A	1344076
02-5863-1	AE008917.1	AE008917.1	1	1471327	1471327	0	T	G	1345558
02-5863-1	AE008917.1	AE008917.1	1	1471368	1471368	0	T	C	1345599
02-5863-1	AE008917.1	AE008917.1	1	1471849	1471849	0	T	C	1346077
02-5863-1	AE008917.1	AE008917.1	1	1474186	1474186	0	A	G	1348412
02-5863-1	AE008917.1	AE008917.1	1	1474825	1474825	0	A	G	1349049
02-5863-1	AE008917.1	AE008917.1	1	1475199	1475199	0	G	A	1349422
02-5863-1	AE008917.1	AE008917.1	1	1476817	1476817	0	G	A	1351028
02-5863-1	AE008917.1	AE008917.1	1	1481105	1481105	0	G	C	1355166
02-5863-1	AE008917.1	AE008917.1	1	1481825	1481825	0	A	G	1355883
02-5863-1	AE008917.1	AE008917.1	1	1482134	1482134	0	G	A	1356192
02-5863-1	AE008917.1	AE008917.1	1	1482308	1482308	0	A	G	1356366
02-5863-1	AE008917.1	AE008917.1	1	1483799	1483799	0	G	A	1357854
02-5863-1	AE008917.1	AE008917.1	1	1488639	1488639	0	A	G	1362667
02-5863-1	AE008917.1	AE008917.1	1	1492723	1492723	0	T	G	1366747
02-5863-1	AE008917.1	AE008917.1	1	1494057	1494057	0	G	T	1367883
02-5863-1	AE008917.1	AE008917.1	1	1497949	1497949	0	G	C	1371742
02-5863-1	AE008917.1	AE008917.1	1	1498547	1498547	0	C	T	1372298
02-5863-1	AE008917.1	AE008917.1	1	1500062	1500062	0	G	A	1373807
02-5863-1	AE008917.1	AE008917.1	1	1500616	1500616	0	G	C	1374361
02-5863-1	AE008917.1	AE008917.1	1	1501464	1501464	0	C	A	1375209
02-5863-1	AE008917.1	AE008917.1	1	1501504	1501504	0	T	C	1375249
02-5863-1	AE008917.1	AE008917.1	1	1502225	1502225	0	C	T	1375970
02-5863-1	AE008917.1	AE008917.1	1	1503971	1503971	0	A	G	1377714
02-5863-1	AE008917.1	AE008917.1	1	1507715	1507715	0	A	G	1381397
02-5863-1	AE008917.1	AE008917.1	1	1508014	1508014	0	G	A	1381695
02-5863-1	AE008917.1	AE008917.1	1	1508015	1508015	0	C	G	1381696
02-5863-1	AE008917.1	AE008917.1	1	1510528	1510528	0	C	T	1384197
02-5863-1	AE008917.1	AE008917.1	1	1515650	1515650	0	G	A	1389258
02-5863-1	AE008917.1	AE008917.1	1	1518340	1518340	0	G	A	1391941
02-5863-1	AE008917.1	AE008917.1	1	1521458	1521458	0	G	A	1395052
02-5863-1	AE008917.1	AE008917.1	1	1523763	1523763	0	G	A	1397354
02-5863-1	AE008917.1	AE008917.1	1	1524776	1524776	0	A	T	1398365
02-5863-1	AE008917.1	AE008917.1	1	1526104	1526104	0	A	G	1399686
02-5863-1	AE008917.1	AE008917.1	1	1527443	1527443	0	A	C	1401023
02-5863-1	AE008917.1	AE008917.1	1	1527915	1527915	0	T	C	1401491
02-5863-1	AE008917.1	AE008917.1	1	1528805	1528805	0	A	G	1402379
02-5863-1	AE008917.1	AE008917.1	1	1528852	1528852	0	C	T	1402426
02-5863-1	AE008917.1	AE008917.1	1	1529282	1529282	0	A	T	1402847
02-5863-1	AE008917.1	AE008917.1	1	1532908	1532908	0	T	C	1406467
02-5863-1	AE008917.1	AE008917.1	1	1534229	1534229	0	C	G	1407704
02-5863-1	AE008917.1	AE008917.1	1	1535483	1535483	0	G	A	1408879
02-5863-1	AE008917.1	AE008917.1	1	1538089	1538089	0	A	G	1411453
02-5863-1	AE008917.1	AE008917.1	1	1539210	1539210	0	C	A	1412573
02-5863-1	AE008917.1	AE008917.1	1	1540652	1540652	0	T	C	1414012
02-5863-1	AE008917.1	AE008917.1	1	1542074	1542074	0	C	T	1415423
02-5863-1	AE008917.1	AE008917.1	1	1542135	1542135	0	A	G	1415484
02-5863-1	AE008917.1	AE008917.1	1	1543435	1543435	0	T	C	1416781
02-5863-1	AE008917.1	AE008917.1	1	1544299	1544299	0	G	A	1417544
02-5863-1	AE008917.1	AE008917.1	1	1544622	1544622	0	T	C	1417866
02-5863-1	AE008917.1	AE008917.1	1	1545684	1545684	0	G	A	1418926
02-5863-1	AE008917.1	AE008917.1	1	1547474	1547474	0	C	T	1420715
02-5863-1	AE008917.1	AE008917.1	1	1548359	1548359	0	T	C	1421600
02-5863-1	AE008917.1	AE008917.1	1	1548710	1548710	0	C	T	1421951
02-5863-1	AE008917.1	AE008917.1	1	1550203	1550203	0	C	T	1423405
02-5863-1	AE008917.1	AE008917.1	1	1550229	1550229	0	G	A	1423431
02-5863-1	AE008917.1	AE008917.1	1	1552698	1552698	0	T	C	1425792
02-5863-1	AE008917.1	AE008917.1	1	1553825	1553825	0	C	T	1426879
02-5863-1	AE008917.1	AE008917.1	1	1554087	1554087	0	G	A	1427141
02-5863-1	AE008917.1	AE008917.1	1	1555856	1555856	0	G	C	1428901
02-5863-1	AE008917.1	AE008917.1	1	1555918	1555918	0	G	A	1428963
02-5863-1	AE008917.1	AE008917.1	1	1556707	1556707	0	C	T	1429750
02-5863-1	AE008917.1	AE008917.1	1	1556797	1556797	0	C	A	1429839
02-5863-1	AE008917.1	AE008917.1	1	1557585	1557585	0	C	T	1430614
02-5863-1	AE008917.1	AE008917.1	1	1559401	1559401	0	T	C	1432427
02-5863-1	AE008917.1	AE008917.1	1	1559558	1559558	0	C	T	1432584
02-5863-1	AE008917.1	AE008917.1	1	1559653	1559653	0	T	G	1432679
02-5863-1	AE008917.1	AE008917.1	1	1560383	1560383	0	G	A	1433408
02-5863-1	AE008917.1	AE008917.1	1	1560690	1560690	0	C	T	1433706
02-5863-1	AE008917.1	AE008917.1	1	1561687	1561687	0	A	G	1434701
02-5863-1	AE008917.1	AE008917.1	1	1562548	1562548	0	G	A	1435557
02-5863-1	AE008917.1	AE008917.1	1	1562734	1562734	0	T	C	1435743
02-5863-1	AE008917.1	AE008917.1	1	1563558	1563558	0	G	A	1436566
02-5863-1	AE008917.1	AE008917.1	1	1565568	1565568	0	C	T	1438506
02-5863-1	AE008917.1	AE008917.1	1	1568062	1568062	0	T	C	1440904
02-5863-1	AE008917.1	AE008917.1	1	1569492	1569492	0	C	T	1442215
02-5863-1	AE008917.1	AE008917.1	1	1572306	1572306	0	C	T	1444905
02-5863-1	AE008917.1	AE008917.1	1	1581211	1581211	0	G	A	1453646
02-5863-1	AE008917.1	AE008917.1	1	1581827	1581827	0	C	T	1454260
02-5863-1	AE008917.1	AE008917.1	1	1581875	1581875	0	C	T	1454308
02-5863-1	AE008917.1	AE008917.1	1	1582372	1582372	0	C	T	1454803
02-5863-1	AE008917.1	AE008917.1	1	1583176	1583176	0	G	A	1455317
02-5863-1	AE008917.1	AE008917.1	1	1583977	1583977	0	A	G	1456117
02-5863-1	AE008917.1	AE008917.1	1	1584985	1584985	0	G	C	1457115
02-5863-1	AE008917.1	AE008917.1	1	1586588	1586588	0	A	G	1458713
02-5863-1	AE008917.1	AE008917.1	1	1586709	1586709	0	A	C	1458834
02-5863-1	AE008917.1	AE008917.1	1	1588358	1588358	0	C	G	1460456
02-5863-1	AE008917.1	AE008917.1	1	1588713	1588713	0	A	G	1460811
02-5863-1	AE008917.1	AE008917.1	1	1590194	1590194	0	C	T	1462292
02-5863-1	AE008917.1	AE008917.1	1	1591611	1591611	0	A	G	1463701
02-5863-1	AE008917.1	AE008917.1	1	1593198	1593198	0	G	C	1465181
02-5863-1	AE008917.1	AE008917.1	1	1593642	1593642	0	A	G	1465625
02-5863-1	AE008917.1	AE008917.1	1	1597476	1597476	0	T	C	1469296
02-5863-1	AE008917.1	AE008917.1	1	1597483	1597483	0	T	C	1469303
02-5863-1	AE008917.1	AE008917.1	1	1598689	1598689	0	A	G	1470507
02-5863-1	AE008917.1	AE008917.1	1	1599366	1599366	0	T	C	1471064
02-5863-1	AE008917.1	AE008917.1	1	1600943	1600943	0	G	T	1472544
02-5863-1	AE008917.1	AE008917.1	1	1602799	1602799	0	A	G	1474391
02-5863-1	AE008917.1	AE008917.1	1	1603161	1603161	0	T	C	1474753
02-5863-1	AE008917.1	AE008917.1	1	1605349	1605349	0	G	T	1476932
02-5863-1	AE008917.1	AE008917.1	1	1605352	1605352	0	G	A	1476935
02-5863-1	AE008917.1	AE008917.1	1	1605577	1605577	0	A	C	1477153
02-5863-1	AE008917.1	AE008917.1	1	1613421	1613421	0	C	A	1484896
02-5863-1	AE008917.1	AE008917.1	1	1614824	1614824	0	C	T	1486299
02-5863-1	AE008917.1	AE008917.1	1	1615184	1615184	0	G	A	1486657
02-5863-1	AE008917.1	AE008917.1	1	1616050	1616050	0	A	G	1487514
02-5863-1	AE008917.1	AE008917.1	1	1617460	1617460	0	G	A	1488918
02-5863-1	AE008917.1	AE008917.1	1	1617951	1617951	0	T	C	1489399
02-5863-1	AE008917.1	AE008917.1	1	1619784	1619784	0	G	A	1491181
02-5863-1	AE008917.1	AE008917.1	1	1621129	1621129	0	T	G	1492490
02-5863-1	AE008917.1	AE008917.1	1	1622418	1622418	0	G	T	1493722
02-5863-1	AE008917.1	AE008917.1	1	1624396	1624396	0	G	A	1495676
02-5863-1	AE008917.1	AE008917.1	1	1625444	1625444	0	A	G	1496719
02-5863-1	AE008917.1	AE008917.1	1	1625826	1625826	0	C	A	1497099
02-5863-1	AE008917.1	AE008917.1	1	1626841	1626841	0	T	G	1498114
02-5863-1	AE008917.1	AE008917.1	1	1627138	1627138	0	A	G	1498411
02-5863-1	AE008917.1	AE008917.1	1	1627585	1627585	0	A	G	1498855
02-5863-1	AE008917.1	AE008917.1	1	1627737	1627737	0	C	A	1498999
02-5863-1	AE008917.1	AE008917.1	1	1628835	1628835	0	G	A	1500091
02-5863-1	AE008917.1	AE008917.1	1	1632807	1632807	0	G	T	1503925
02-5863-1	AE008917.1	AE008917.1	1	1635152	1635152	0	C	T	1506245
02-5863-1	AE008917.1	AE008917.1	1	1635488	1635488	0	A	G	1506581
02-5863-1	AE008917.1	AE008917.1	1	1636076	1636076	0	T	C	1507167
02-5863-1	AE008917.1	AE008917.1	1	1638548	1638548	0	A	G	1509589
02-5863-1	AE008917.1	AE008917.1	1	1644279	1644279	0	C	T	1515175
02-5863-1	AE008917.1	AE008917.1	1	1644364	1644364	0	G	T	1515259
02-5863-1	AE008917.1	AE008917.1	1	1645398	1645398	0	G	A	1516292
02-5863-1	AE008917.1	AE008917.1	1	1646959	1646959	0	A	G	1517850
02-5863-1	AE008917.1	AE008917.1	1	1647420	1647420	0	G	A	1518311
02-5863-1	AE008917.1	AE008917.1	1	1647736	1647736	0	C	A	1518625
02-5863-1	AE008917.1	AE008917.1	1	1648676	1648676	0	C	A	1519564
02-5863-1	AE008917.1	AE008917.1	1	1651582	1651582	0	T	C	1522464
02-5863-1	AE008917.1	AE008917.1	1	1652069	1652069	0	T	G	1522951
02-5863-1	AE008917.1	AE008917.1	1	1652091	1652091	0	G	A	1522973
02-5863-1	AE008917.1	AE008917.1	1	1654981	1654981	0	C	G	1525851
02-5863-1	AE008917.1	AE008917.1	1	1654982	1654982	0	G	C	1525852
02-5863-1	AE008917.1	AE008917.1	1	1657924	1657924	0	A	G	1528769
02-5863-1	AE008917.1	AE008917.1	1	1658312	1658312	0	A	G	1529156
02-5863-1	AE008917.1	AE008917.1	1	1660141	1660141	0	A	G	1530982
02-5863-1	AE008917.1	AE008917.1	1	1661011	1661011	0	T	C	1531852
02-5863-1	AE008917.1	AE008917.1	1	1661149	1661149	0	T	C	1531990
02-5863-1	AE008917.1	AE008917.1	1	1667296	1667296	0	G	C	1538126
02-5863-1	AE008917.1	AE008917.1	1	1667458	1667458	0	G	A	1538288
02-5863-1	AE008917.1	AE008917.1	1	1667929	1667929	0	A	G	1538759
02-5863-1	AE008917.1	AE008917.1	1	1671572	1671572	0	G	T	1542392
02-5863-1	AE008917.1	AE008917.1	1	1672348	1672348	0	G	A	1543160
02-5863-1	AE008917.1	AE008917.1	1	1673468	1673468	0	G	T	1544278
02-5863-1	AE008917.1	AE008917.1	1	1673726	1673726	0	G	A	1544494
02-5863-1	AE008917.1	AE008917.1	1	1674899	1674899	0	A	G	1545665
02-5863-1	AE008917.1	AE008917.1	1	1675168	1675168	0	T	C	1545900
02-5863-1	AE008917.1	AE008917.1	1	1676131	1676131	0	A	C	1546861
02-5863-1	AE008917.1	AE008917.1	1	1676924	1676924	0	A	G	1547653
02-5863-1	AE008917.1	AE008917.1	1	1676926	1676926	0	T	C	1547655
02-5863-1	AE008917.1	AE008917.1	1	1677162	1677162	0	A	G	1547891
02-5863-1	AE008917.1	AE008917.1	1	1677814	1677814	0	A	T	1548542
02-5863-1	AE008917.1	AE008917.1	1	1678499	1678499	0	T	C	1549225
02-5863-1	AE008917.1	AE008917.1	1	1679131	1679131	0	T	C	1549856
02-5863-1	AE008917.1	AE008917.1	1	1680667	1680667	0	G	A	1551390
02-5863-1	AE008917.1	AE008917.1	1	1686586	1686586	0	T	C	1557226
02-5863-1	AE008917.1	AE008917.1	1	1686903	1686903	0	G	A	1557467
02-5863-1	AE008917.1	AE008917.1	1	1690553	1690553	0	C	G	1561110
02-5863-1	AE008917.1	AE008917.1	1	1691019	1691019	0	G	A	1561576
02-5863-1	AE008917.1	AE008917.1	1	1697706	1697706	0	C	A	1568218
02-5863-1	AE008917.1	AE008917.1	1	1698831	1698831	0	A	C	1569293
02-5863-1	AE008917.1	AE008917.1	1	1701827	1701827	0	T	C	1572282
02-5863-1	AE008917.1	AE008917.1	1	1704141	1704141	0	A	G	1574491
02-5863-1	AE008917.1	AE008917.1	1	1704350	1704350	0	C	T	1574687
02-5863-1	AE008917.1	AE008917.1	1	1706536	1706536	0	G	A	1576861
02-5863-1	AE008917.1	AE008917.1	1	1707366	1707366	0	C	A	1577622
02-5863-1	AE008917.1	AE008917.1	1	1709684	1709684	0	T	C	1579932
02-5863-1	AE008917.1	AE008917.1	1	1715069	1715069	0	C	T	1581966
02-5863-1	AE008917.1	AE008917.1	1	1716422	1716422	0	G	T	1583317
02-5863-1	AE008917.1	AE008917.1	1	1716431	1716431	0	G	A	1583326
02-5863-1	AE008917.1	AE008917.1	1	1717515	1717515	0	C	G	1584407
02-5863-1	AE008917.1	AE008917.1	1	1722834	1722834	0	G	A	1589707
02-5863-1	AE008917.1	AE008917.1	1	1744650	1744650	0	C	G	1590648
02-5863-1	AE008917.1	AE008917.1	1	1744888	1744888	0	G	A	1590885
02-5863-1	AE008917.1	AE008917.1	1	1746194	1746194	0	A	G	1592190
02-5863-1	AE008917.1	AE008917.1	1	1747494	1747494	0	T	C	1593489
02-5863-1	AE008917.1	AE008917.1	1	1747656	1747656	0	G	C	1593651
02-5863-1	AE008917.1	AE008917.1	1	1748255	1748255	0	G	A	1594249
02-5863-1	AE008917.1	AE008917.1	1	1748526	1748526	0	T	C	1594520
02-5863-1	AE008917.1	AE008917.1	1	1748945	1748945	0	A	G	1594938
02-5863-1	AE008917.1	AE008917.1	1	1748986	1748986	0	G	C	1594979
02-5863-1	AE008917.1	AE008917.1	1	1751614	1751614	0	C	T	1596596
02-5863-1	AE008917.1	AE008917.1	1	1751732	1751732	0	G	A	1596714
02-5863-1	AE008917.1	AE008917.1	1	1753863	1753863	0	T	A	1598841
02-5863-1	AE008917.1	AE008917.1	1	1769130	1769130	0	A	G	1613982
02-5863-1	AE008917.1	AE008917.1	1	1769632	1769632	0	T	C	1614481
02-5863-1	AE008917.1	AE008917.1	1	1769705	1769705	0	T	G	1614554
02-5863-1	AE008917.1	AE008917.1	1	1771390	1771390	0	A	C	1616220
02-5863-1	AE008917.1	AE008917.1	1	1772361	1772361	0	G	A	1617009
02-5863-1	AE008917.1	AE008917.1	1	1772815	1772815	0	C	A	1617462
02-5863-1	AE008917.1	AE008917.1	1	1774466	1774466	0	A	G	1619112
02-5863-1	AE008917.1	AE008917.1	1	1774645	1774645	0	T	C	1619288
02-5863-1	AE008917.1	AE008917.1	1	1778203	1778203	0	T	C	1622838
02-5863-1	AE008917.1	AE008917.1	1	1779295	1779295	0	A	G	1623925
02-5863-1	AE008917.1	AE008917.1	1	1779663	1779663	0	G	T	1624293
02-5863-1	AE008917.1	AE008917.1	1	1780642	1780642	0	A	C	1625272
02-5863-1	AE008917.1	AE008917.1	1	1780666	1780666	0	G	A	1625296
02-5863-1	AE008917.1	AE008917.1	1	1781826	1781826	0	G	A	1626376
02-5863-1	AE008917.1	AE008917.1	1	1784730	1784730	0	C	T	1629082
02-5863-1	AE008917.1	AE008917.1	1	1785332	1785332	0	A	C	1629639
02-5863-1	AE008917.1	AE008917.1	1	1785600	1785600	0	G	A	1629905
02-5863-1	AE008917.1	AE008917.1	1	1788075	1788075	0	A	C	1632350
02-5863-1	AE008917.1	AE008917.1	1	1788361	1788361	0	T	C	1632636
02-5863-1	AE008917.1	AE008917.1	1	1788362	1788362	0	T	C	1632637
02-5863-1	AE008917.1	AE008917.1	1	1788488	1788488	0	T	A	1632762
02-5863-1	AE008917.1	AE008917.1	1	1788834	1788834	0	C	T	1633107
02-5863-1	AE008917.1	AE008917.1	1	1790025	1790025	0	A	C	1634177
02-5863-1	AE008917.1	AE008917.1	1	1791170	1791170	0	A	G	1635311
02-5863-1	AE008917.1	AE008917.1	1	1792553	1792553	0	T	C	1636663
02-5863-1	AE008917.1	AE008917.1	1	1801726	1801726	0	T	C	1645772
02-5863-1	AE008917.1	AE008917.1	1	1805371	1805371	0	C	G	1649400
02-5863-1	AE008917.1	AE008917.1	1	1811134	1811134	0	G	A	1655058
02-5863-1	AE008917.1	AE008917.1	1	1811480	1811480	0	A	G	1655404
02-5863-1	AE008917.1	AE008917.1	1	1811704	1811704	0	T	G	1655628
02-5863-1	AE008917.1	AE008917.1	1	1812741	1812741	0	G	A	1656653
02-5863-1	AE008917.1	AE008917.1	1	1813529	1813529	0	C	A	1657414
02-5863-1	AE008917.1	AE008917.1	1	1815557	1815557	0	T	A	1659440
02-5863-1	AE008917.1	AE008917.1	1	1818946	1818946	0	T	C	1662826
02-5863-1	AE008917.1	AE008917.1	1	1820145	1820145	0	G	A	1664012
02-5863-1	AE008917.1	AE008917.1	1	1822241	1822241	0	A	G	1666013
02-5863-1	AE008917.1	AE008917.1	1	1823263	1823263	0	A	G	1667032
02-5863-1	AE008917.1	AE008917.1	1	1823516	1823516	0	C	T	1667284
02-5863-1	AE008917.1	AE008917.1	1	1826435	1826435	0	A	G	1670182
02-5863-1	AE008917.1	AE008917.1	1	1828107	1828107	0	T	C	1671848
02-5863-1	AE008917.1	AE008917.1	1	1828577	1828577	0	G	A	1672315
02-5863-1	AE008917.1	AE008917.1	1	1829259	1829259	0	G	A	1672996
02-5863-1	AE008917.1	AE008917.1	1	1834550	1834550	0	C	T	1678126
02-5863-1	AE008917.1	AE008917.1	1	1838788	1838788	0	C	T	1682352
02-5863-1	AE008917.1	AE008917.1	1	1841024	1841024	0	A	G	1684537
02-5863-1	AE008917.1	AE008917.1	1	1843097	1843097	0	T	C	1686555
02-5863-1	AE008917.1	AE008917.1	1	1843297	1843297	0	G	C	1686755
02-5863-1	AE008917.1	AE008917.1	1	1845214	1845214	0	T	C	1688668
02-5863-1	AE008917.1	AE008917.1	1	1845521	1845521	0	A	G	1688974
02-5863-1	AE008917.1	AE008917.1	1	1845783	1845783	0	G	A	1689236
02-5863-1	AE008917.1	AE008917.1	1	1848098	1848098	0	A	G	1691549
02-5863-1	AE008917.1	AE008917.1	1	1849413	1849413	0	G	A	1692787
02-5863-1	AE008917.1	AE008917.1	1	1849612	1849612	0	T	C	1692986
02-5863-1	AE008917.1	AE008917.1	1	1853626	1853626	0	C	T	1696028
02-5863-1	AE008917.1	AE008917.1	1	1853789	1853789	0	C	G	1696191
02-5863-1	AE008917.1	AE008917.1	1	1856185	1856185	0	T	C	1698425
02-5863-1	AE008917.1	AE008917.1	1	1856702	1856702	0	G	C	1698937
02-5863-1	AE008917.1	AE008917.1	1	1856912	1856912	0	A	G	1699147
02-5863-1	AE008917.1	AE008917.1	1	1856952	1856952	0	A	G	1699186
02-5863-1	AE008917.1	AE008917.1	1	1857548	1857548	0	C	T	1699781
02-5863-1	AE008917.1	AE008917.1	1	1857817	1857817	0	A	G	1700050
02-5863-1	AE008917.1	AE008917.1	1	1858831	1858831	0	T	C	1701059
02-5863-1	AE008917.1	AE008917.1	1	1859197	1859197	0	G	A	1701424
02-5863-1	AE008917.1	AE008917.1	1	1859446	1859446	0	C	T	1701671
02-5863-1	AE008917.1	AE008917.1	1	1860009	1860009	0	C	A	1702234
02-5863-1	AE008917.1	AE008917.1	1	1860640	1860640	0	G	A	1702829
02-5863-1	AE008917.1	AE008917.1	1	1863374	1863374	0	C	T	1705562
02-5863-1	AE008917.1	AE008917.1	1	1863597	1863597	0	G	A	1705785
02-5863-1	AE008917.1	AE008917.1	1	1865846	1865846	0	T	C	1708025
02-5863-1	AE008917.1	AE008917.1	1	1866622	1866622	0	C	T	1708799
02-5863-1	AE008917.1	AE008917.1	1	1867806	1867806	0	G	A	1709979
02-5863-1	AE008917.1	AE008917.1	1	1872207	1872207	0	A	C	1714233
02-5863-1	AE008917.1	AE008917.1	1	1872455	1872455	0	G	A	1714481
02-5863-1	AE008917.1	AE008917.1	1	1877772	1877772	0	T	C	1719767
02-5863-1	AE008917.1	AE008917.1	1	1877836	1877836	0	C	G	1719831
02-5863-1	AE008917.1	AE008917.1	1	1877955	1877955	0	G	A	1719949
02-5863-1	AE008917.1	AE008917.1	1	1879833	1879833	0	C	A	1721824
02-5863-1	AE008917.1	AE008917.1	1	1880170	1880170	0	C	A	1722161
02-5863-1	AE008917.1	AE008917.1	1	1881304	1881304	0	G	C	1723295
02-5863-1	AE008917.1	AE008917.1	1	1882261	1882261	0	C	A	1724249
02-5863-1	AE008917.1	AE008917.1	1	1883865	1883865	0	C	T	1725852
02-5863-1	AE008917.1	AE008917.1	1	1884223	1884223	0	G	A	1726210
02-5863-1	AE008917.1	AE008917.1	1	1885079	1885079	0	G	C	1727062
02-5863-1	AE008917.1	AE008917.1	1	1885081	1885081	0	A	C	1727064
02-5863-1	AE008917.1	AE008917.1	1	1885086	1885086	0	C	G	1727069
02-5863-1	AE008917.1	AE008917.1	1	1885087	1885087	0	G	C	1727070
02-5863-1	AE008917.1	AE008917.1	1	1885267	1885267	0	A	G	1727248
02-5863-1	AE008917.1	AE008917.1	1	1886077	1886077	0	T	C	1728056
02-5863-1	AE008917.1	AE008917.1	1	1889025	1889025	0	A	G	1730997
02-5863-1	AE008917.1	AE008917.1	1	1889288	1889288	0	G	A	1731260
02-5863-1	AE008917.1	AE008917.1	1	1892175	1892175	0	A	G	1734092
02-5863-1	AE008917.1	AE008917.1	1	1892987	1892987	0	G	T	1734903
02-5863-1	AE008917.1	AE008917.1	1	1895311	1895311	0	T	C	1737222
02-5863-1	AE008917.1	AE008917.1	1	1895452	1895452	0	T	C	1737363
02-5863-1	AE008917.1	AE008917.1	1	1895791	1895791	0	C	T	1737702
02-5863-1	AE008917.1	AE008917.1	1	1897315	1897315	0	T	C	1739210
02-5863-1	AE008917.1	AE008917.1	1	1899148	1899148	0	A	G	1741031
02-5863-1	AE008917.1	AE008917.1	1	1903856	1903856	0	A	G	1745634
02-5863-1	AE008917.1	AE008917.1	1	1904771	1904771	0	T	C	1746549
02-5863-1	AE008917.1	AE008917.1	1	1906811	1906811	0	T	C	1748551
02-5863-1	AE008917.1	AE008917.1	1	1907355	1907355	0	C	T	1749093
02-5863-1	AE008917.1	AE008917.1	1	1908032	1908032	0	C	T	1749770
02-5863-1	AE008917.1	AE008917.1	1	1908520	1908520	0	T	C	1750257
02-5863-1	AE008917.1	AE008917.1	1	1909736	1909736	0	G	A	1751472
02-5863-1	AE008917.1	AE008917.1	1	1910046	1910046	0	T	C	1751782
02-5863-1	AE008917.1	AE008917.1	1	1910129	1910129	0	C	T	1751865
02-5863-1	AE008917.1	AE008917.1	1	1911980	1911980	0	C	A	1753697
02-5863-1	AE008917.1	AE008917.1	1	1911983	1911983	0	C	G	1753700
02-5863-1	AE008917.1	AE008917.1	1	1913777	1913777	0	G	A	1755485
02-5863-1	AE008917.1	AE008917.1	1	1917527	1917527	0	G	A	1759040
02-5863-1	AE008917.1	AE008917.1	1	1918870	1918870	0	A	G	1760383
02-5863-1	AE008917.1	AE008917.1	1	1921409	1921409	0	G	C	1762918
02-5863-1	AE008917.1	AE008917.1	1	1925915	1925915	0	C	T	1766631
02-5863-1	AE008917.1	AE008917.1	1	1928146	1928146	0	C	T	1768835
02-5863-1	AE008917.1	AE008917.1	1	1931141	1931141	0	G	A	1771816
02-5863-1	AE008917.1	AE008917.1	1	1933763	1933763	0	C	G	1774376
02-5863-1	AE008917.1	AE008917.1	1	1935453	1935453	0	A	G	1776063
02-5863-1	AE008917.1	AE008917.1	1	1935487	1935487	0	T	C	1776097
02-5863-1	AE008917.1	AE008917.1	1	1936182	1936182	0	G	A	1776556
02-5863-1	AE008917.1	AE008917.1	1	1937610	1937610	0	A	G	1777983
02-5863-1	AE008917.1	AE008917.1	1	1943886	1943886	0	C	T	1783316
02-5863-1	AE008917.1	AE008917.1	1	1944435	1944435	0	A	G	1783863
02-5863-1	AE008917.1	AE008917.1	1	1949159	1949159	0	G	A	1788585
02-5863-1	AE008917.1	AE008917.1	1	1949590	1949590	0	G	A	1789015
02-5863-1	AE008917.1	AE008917.1	1	1949983	1949983	0	T	G	1789408
02-5863-1	AE008917.1	AE008917.1	1	1950323	1950323	0	G	A	1789748
02-5863-1	AE008917.1	AE008917.1	1	1953477	1953477	0	A	G	1792606
02-5863-1	AE008917.1	AE008917.1	1	1953571	1953571	0	G	A	1792700
02-5863-1	AE008917.1	AE008917.1	1	1953869	1953869	0	T	C	1792996
02-5863-1	AE008917.1	AE008917.1	1	1954821	1954821	0	G	A	1793947
02-5863-1	AE008917.1	AE008917.1	1	1957128	1957128	0	A	G	1796176
02-5863-1	AE008917.1	AE008917.1	1	1958535	1958535	0	G	A	1797526
02-5863-1	AE008917.1	AE008917.1	1	1959286	1959286	0	A	G	1798277
02-5863-1	AE008917.1	AE008917.1	1	1959685	1959685	0	C	T	1798676
02-5863-1	AE008917.1	AE008917.1	1	1961465	1961465	0	T	A	1800435
02-5863-1	AE008917.1	AE008917.1	1	1961646	1961646	0	C	G	1800615
02-5863-1	AE008917.1	AE008917.1	1	1963993	1963993	0	T	C	1802956
02-5863-1	AE008917.1	AE008917.1	1	1964877	1964877	0	C	G	1803770
02-5863-1	AE008917.1	AE008917.1	1	1965050	1965050	0	C	A	1803934
02-5863-1	AE008917.1	AE008917.1	1	1965600	1965600	0	G	A	1804484
02-5863-1	AE008917.1	AE008917.1	1	1968039	1968039	0	A	T	1806328
02-5863-1	AE008917.1	AE008917.1	1	1968282	1968282	0	A	T	1806571
02-5863-1	AE008917.1	AE008917.1	1	1969283	1969283	0	G	A	1807570
02-5863-1	AE008917.1	AE008917.1	1	1971543	1971543	0	C	T	1809320
02-5863-1	AE008917.1	AE008917.1	1	1972593	1972593	0	A	G	1810356
02-5863-1	AE008917.1	AE008917.1	1	1972790	1972790	0	C	G	1810553
02-5863-1	AE008917.1	AE008917.1	1	1973623	1973623	0	G	A	1811386
02-5863-1	AE008917.1	AE008917.1	1	1974962	1974962	0	A	G	1812724
02-5863-1	AE008917.1	AE008917.1	1	1980252	1980252	0	A	G	1814268
02-5863-1	AE008917.1	AE008917.1	1	1980664	1980664	0	T	C	1814680
02-5863-1	AE008917.1	AE008917.1	1	1981514	1981514	0	A	G	1815311
02-5863-1	AE008917.1	AE008917.1	1	1982925	1982925	0	T	C	1815830
02-5863-1	AE008917.1	AE008917.1	1	1984503	1984503	0	T	C	1817402
02-5863-1	AE008917.1	AE008917.1	1	1984683	1984683	0	C	A	1817582
02-5863-1	AE008917.1	AE008917.1	1	1985655	1985655	0	T	C	1818552
02-5863-1	AE008917.1	AE008917.1	1	1986382	1986382	0	G	A	1818990
02-5863-1	AE008917.1	AE008917.1	1	1986577	1986577	0	C	G	1819185
02-5863-1	AE008917.1	AE008917.1	1	1987140	1987140	0	T	A	1819747
02-5863-1	AE008917.1	AE008917.1	1	1987540	1987540	0	C	T	1820100
02-5863-1	AE008917.1	AE008917.1	1	1987882	1987882	0	A	G	1820440
02-5863-1	AE008917.1	AE008917.1	1	1989447	1989447	0	G	A	1822003
02-5863-1	AE008917.1	AE008917.1	1	1991443	1991443	0	C	G	1823979
02-5863-1	AE008917.1	AE008917.1	1	1995717	1995717	0	A	G	1828220
02-5863-1	AE008917.1	AE008917.1	1	1997145	1997145	0	T	G	1829648
02-5863-1	AE008917.1	AE008917.1	1	1997829	1997829	0	G	A	1830332
02-5863-1	AE008917.1	AE008917.1	1	2001854	2001854	0	A	G	1834330
02-5863-1	AE008917.1	AE008917.1	1	2003328	2003328	0	A	G	1835782
02-5863-1	AE008917.1	AE008917.1	1	2003985	2003985	0	A	C	1836419
02-5863-1	AE008917.1	AE008917.1	1	2004719	2004719	0	A	G	1837149
02-5863-1	AE008917.1	AE008917.1	1	2007929	2007929	0	G	A	1840355
02-5863-1	AE008917.1	AE008917.1	1	2012053	2012053	0	A	G	1844448
02-5863-1	AE008917.1	AE008917.1	1	2012281	2012281	0	A	C	1844676
02-5863-1	AE008917.1	AE008917.1	1	2013425	2013425	0	T	C	1845817
02-5863-1	AE008917.1	AE008917.1	1	2014262	2014262	0	G	C	1846651
02-5863-1	AE008917.1	AE008917.1	1	2014307	2014307	0	A	G	1846696
02-5863-1	AE008917.1	AE008917.1	1	2016985	2016985	0	A	G	1849369
02-5863-1	AE008917.1	AE008917.1	1	2020187	2020187	0	T	C	1852524
02-5863-1	AE008917.1	AE008917.1	1	2021508	2021508	0	G	A	1853841
02-5863-1	AE008917.1	AE008917.1	1	2023009	2023009	0	A	G	1855342
02-5863-1	AE008917.1	AE008917.1	1	2024845	2024845	0	A	G	1856594
02-5863-1	AE008917.1	AE008917.1	1	2025914	2025914	0	A	G	1857640
02-5863-1	AE008917.1	AE008917.1	1	2026546	2026546	0	C	A	1858272
02-5863-1	AE008917.1	AE008917.1	1	2026607	2026607	0	G	A	1858333
02-5863-1	AE008917.1	AE008917.1	1	2028427	2028427	0	C	A	1860141
02-5863-1	AE008917.1	AE008917.1	1	2028547	2028547	0	C	G	1860260
02-5863-1	AE008917.1	AE008917.1	1	2029303	2029303	0	A	G	1861014
02-5863-1	AE008917.1	AE008917.1	1	2029350	2029350	0	A	G	1861061
02-5863-1	AE008917.1	AE008917.1	1	2029479	2029479	0	T	C	1861190
02-5863-1	AE008917.1	AE008917.1	1	2029582	2029582	0	A	G	1861291
02-5863-1	AE008917.1	AE008917.1	1	2032144	2032144	0	C	T	1863849
02-5863-1	AE008917.1	AE008917.1	1	2032819	2032819	0	T	C	1864523
02-5863-1	AE008917.1	AE008917.1	1	2033946	2033946	0	G	A	1865650
02-5863-1	AE008917.1	AE008917.1	1	2034633	2034633	0	A	G	1866332
02-5863-1	AE008917.1	AE008917.1	1	2034847	2034847	0	G	A	1866527
02-5863-1	AE008917.1	AE008917.1	1	2035672	2035672	0	C	T	1867350
02-5863-1	AE008917.1	AE008917.1	1	2037871	2037871	0	A	G	1869547
02-5863-1	AE008917.1	AE008917.1	1	2038483	2038483	0	C	G	1870132
02-5863-1	AE008917.1	AE008917.1	1	2039950	2039950	0	A	G	1871596
02-5863-1	AE008917.1	AE008917.1	1	2040759	2040759	0	C	G	1872324
02-5863-1	AE008917.1	AE008917.1	1	2040761	2040761	0	A	C	1872326
02-5863-1	AE008917.1	AE008917.1	1	2040765	2040765	0	C	G	1872330
02-5863-1	AE008917.1	AE008917.1	1	2041371	2041371	0	A	G	1872935
02-5863-1	AE008917.1	AE008917.1	1	2042870	2042870	0	A	G	1874423
02-5863-1	AE008917.1	AE008917.1	1	2043603	2043603	0	A	G	1875137
02-5863-1	AE008917.1	AE008917.1	1	2044510	2044510	0	T	C	1876025
02-5863-1	AE008917.1	AE008917.1	1	2046140	2046140	0	C	A	1877654
02-5863-1	AE008917.1	AE008917.1	1	2050065	2050065	0	G	T	1881568
02-5863-1	AE008917.1	AE008917.1	1	2052238	2052238	0	A	T	1883728
02-5863-1	AE008917.1	AE008917.1	1	2053678	2053678	0	T	G	1885167
02-5863-1	AE008917.1	AE008917.1	1	2054129	2054129	0	C	T	1885618
02-5863-1	AE008917.1	AE008917.1	1	2054800	2054800	0	T	C	1886287
02-5863-1	AE008917.1	AE008917.1	1	2055387	2055387	0	A	G	1886869
02-5863-1	AE008917.1	AE008917.1	1	2057393	2057393	0	G	A	1888835
02-5863-1	AE008917.1	AE008917.1	1	2061559	2061559	0	T	G	1892996
02-5863-1	AE008917.1	AE008917.1	1	2062684	2062684	0	T	C	1894120
02-5863-1	AE008917.1	AE008917.1	1	2064820	2064820	0	T	C	1896249
02-5863-1	AE008917.1	AE008917.1	1	2064823	2064823	0	A	G	1896252
02-5863-1	AE008917.1	AE008917.1	1	2065431	2065431	0	C	T	1896858
02-5863-1	AE008917.1	AE008917.1	1	2066390	2066390	0	G	A	1897817
02-5863-1	AE008917.1	AE008917.1	1	2070858	2070858	0	T	G	1902230
02-5863-1	AE008917.1	AE008917.1	1	2071236	2071236	0	G	A	1902608
02-5863-1	AE008917.1	AE008917.1	1	2071237	2071237	0	G	A	1902609
02-5863-1	AE008917.1	AE008917.1	1	2071962	2071962	0	A	G	1903331
02-5863-1	AE008917.1	AE008917.1	1	2074365	2074365	0	T	C	1905726
02-5863-1	AE008917.1	AE008917.1	1	2076520	2076520	0	C	T	1907878
02-5863-1	AE008917.1	AE008917.1	1	2076719	2076719	0	G	A	1908077
02-5863-1	AE008917.1	AE008917.1	1	2077209	2077209	0	C	T	1908564
02-5863-1	AE008917.1	AE008917.1	1	2083492	2083492	0	T	G	1914441
02-5863-1	AE008917.1	AE008917.1	1	2083507	2083507	0	T	C	1914456
02-5863-1	AE008917.1	AE008917.1	1	2083536	2083536	0	C	G	1914485
02-5863-1	AE008917.1	AE008917.1	1	2083543	2083543	0	C	G	1914492
02-5863-1	AE008917.1	AE008917.1	1	2084465	2084465	0	A	G	1915389
02-5863-1	AE008917.1	AE008917.1	1	2085423	2085423	0	C	T	1916330
02-5863-1	AE008917.1	AE008917.1	1	2086333	2086333	0	C	T	1917239
02-5863-1	AE008917.1	AE008917.1	1	2089854	2089854	0	G	A	1920755
02-5863-1	AE008917.1	AE008917.1	1	2090811	2090811	0	A	G	1921711
02-5863-1	AE008917.1	AE008917.1	1	2091018	2091018	0	T	C	1921918
02-5863-1	AE008917.1	AE008917.1	1	2091291	2091291	0	G	C	1922191
02-5863-1	AE008917.1	AE008917.1	1	2091639	2091639	0	A	T	1922538
02-5863-1	AE008917.1	AE008917.1	1	2092211	2092211	0	A	G	1923013
02-5863-1	AE008917.1	AE008917.1	1	2096512	2096512	0	A	G	1927236
02-5863-1	AE008917.1	AE008917.1	1	2097835	2097835	0	C	A	1928455
02-5863-1	AE008917.1	AE008917.1	1	2099279	2099279	0	T	C	1929883
02-5863-1	AE008917.1	AE008917.1	1	2099579	2099579	0	C	A	1930164
02-5863-1	AE008917.1	AE008917.1	1	2100247	2100247	0	A	G	1930830
02-5863-1	AE008917.1	AE008917.1	1	2101887	2101887	0	G	A	1932465
02-5863-1	AE008917.1	AE008917.1	1	2104152	2104152	0	C	T	1934699
02-5863-1	AE008917.1	AE008917.1	1	2106163	2106163	0	A	G	1936703
02-5863-1	AE008917.1	AE008917.1	1	2106848	2106848	0	A	G	1937386
02-5863-1	AE008917.1	AE008917.1	1	2107864	2107864	0	T	C	1938401
02-5863-1	AE008917.1	AE008917.1	1	2108455	2108455	0	G	A	1938985
02-5863-1	AE008917.1	AE008917.1	1	2109953	2109953	0	T	C	1940446
02-5863-1	AE008917.1	AE008917.1	1	2111979	2111979	0	A	G	1942470
02-5863-1	AE008917.1	AE008917.1	1	2112056	2112056	0	T	C	1942547
02-5863-1	AE008917.1	AE008917.1	1	2113742	2113742	0	A	C	1944034
02-5863-1	AE008917.1	AE008917.1	1	2115588	2115588	0	A	C	1945875
02-5863-1	AE008917.1	AE008917.1	1	2115869	2115869	0	G	A	1946155
02-5863-1	AE008917.1	AE008917.1	1	2116241	2116241	0	G	T	1946526
02-5863-1	AE008918.1	AE008918.1	1	657	657	0	A	G	1948064
02-5863-1	AE008918.1	AE008918.1	1	3598	3598	0	T	C	1950998
02-5863-1	AE008918.1	AE008918.1	1	6028	6028	0	A	G	1953411
02-5863-1	AE008918.1	AE008918.1	1	6519	6519	0	C	T	1953902
02-5863-1	AE008918.1	AE008918.1	1	6626	6626	0	C	T	1954008
02-5863-1	AE008918.1	AE008918.1	1	9405	9405	0	C	G	1956561
02-5863-1	AE008918.1	AE008918.1	1	9406	9406	0	G	C	1956562
02-5863-1	AE008918.1	AE008918.1	1	11402	11402	0	A	G	1958555
02-5863-1	AE008918.1	AE008918.1	1	12644	12644	0	A	G	1959776
02-5863-1	AE008918.1	AE008918.1	1	13940	13940	0	G	A	1961071
02-5863-1	AE008918.1	AE008918.1	1	14058	14058	0	T	G	1961189
02-5863-1	AE008918.1	AE008918.1	1	14541	14541	0	G	T	1961670
02-5863-1	AE008918.1	AE008918.1	1	14699	14699	0	C	T	1961828
02-5863-1	AE008918.1	AE008918.1	1	14879	14879	0	T	C	1962008
02-5863-1	AE008918.1	AE008918.1	1	16808	16808	0	C	T	1963932
02-5863-1	AE008918.1	AE008918.1	1	18491	18491	0	T	C	1965611
02-5863-1	AE008918.1	AE008918.1	1	20007	20007	0	G	A	1967021
02-5863-1	AE008918.1	AE008918.1	1	22777	22777	0	C	G	1969749
02-5863-1	AE008918.1	AE008918.1	1	23597	23597	0	C	T	1970560
02-5863-1	AE008918.1	AE008918.1	1	26067	26067	0	G	A	1972994
02-5863-1	AE008918.1	AE008918.1	1	27157	27157	0	A	C	1974083
02-5863-1	AE008918.1	AE008918.1	1	30716	30716	0	A	G	1977612
02-5863-1	AE008918.1	AE008918.1	1	31101	31101	0	T	A	1977997
02-5863-1	AE008918.1	AE008918.1	1	32704	32704	0	A	G	1979596
02-5863-1	AE008918.1	AE008918.1	1	33020	33020	0	C	G	1979912
02-5863-1	AE008918.1	AE008918.1	1	33245	33245	0	C	A	1980137
02-5863-1	AE008918.1	AE008918.1	1	41408	41408	0	G	A	1987928
02-5863-1	AE008918.1	AE008918.1	1	43604	43604	0	C	T	1990121
02-5863-1	AE008918.1	AE008918.1	1	47227	47227	0	G	A	1993696
02-5863-1	AE008918.1	AE008918.1	1	49000	49000	0	T	G	1995311
02-5863-1	AE008918.1	AE008918.1	1	50546	50546	0	A	C	1996847
02-5863-1	AE008918.1	AE008918.1	1	51311	51311	0	T	C	1997601
02-5863-1	AE008918.1	AE008918.1	1	54009	54009	0	A	G	2000294
02-5863-1	AE008918.1	AE008918.1	1	54074	54074	0	C	T	2000359
02-5863-1	AE008918.1	AE008918.1	1	54685	54685	0	A	G	2000969
02-5863-1	AE008918.1	AE008918.1	1	57969	57969	0	G	A	2004183
02-5863-1	AE008918.1	AE008918.1	1	59493	59493	0	T	C	2005664
02-5863-1	AE008918.1	AE008918.1	1	64394	64394	0	T	C	2010410
02-5863-1	AE008918.1	AE008918.1	1	66030	66030	0	G	A	2012040
02-5863-1	AE008918.1	AE008918.1	1	67057	67057	0	C	T	2013065
02-5863-1	AE008918.1	AE008918.1	1	68129	68129	0	C	G	2014045
02-5863-1	AE008918.1	AE008918.1	1	68799	68799	0	G	C	2014696
02-5863-1	AE008918.1	AE008918.1	1	70308	70308	0	G	A	2016195
02-5863-1	AE008918.1	AE008918.1	1	70702	70702	0	A	G	2016586
02-5863-1	AE008918.1	AE008918.1	1	71320	71320	0	C	A	2017203
02-5863-1	AE008918.1	AE008918.1	1	72951	72951	0	A	C	2018827
02-5863-1	AE008918.1	AE008918.1	1	72987	72987	0	C	G	2018863
02-5863-1	AE008918.1	AE008918.1	1	73026	73026	0	T	C	2018887
02-5863-1	AE008918.1	AE008918.1	1	73040	73040	0	A	C	2018901
02-5863-1	AE008918.1	AE008918.1	1	73072	73072	0	G	T	2018933
02-5863-1	AE008918.1	AE008918.1	1	73073	73073	0	C	G	2018934
02-5863-1	AE008918.1	AE008918.1	1	73086	73086	0	C	G	2018947
02-5863-1	AE008918.1	AE008918.1	1	73094	73094	0	T	C	2018955
02-5863-1	AE008918.1	AE008918.1	1	73114	73114	0	C	T	2018975
02-5863-1	AE008918.1	AE008918.1	1	73145	73145	0	C	T	2019006
02-5863-1	AE008918.1	AE008918.1	1	73984	73984	0	T	C	2019748
02-5863-1	AE008918.1	AE008918.1	1	74279	74279	0	T	C	2020043
02-5863-1	AE008918.1	AE008918.1	1	76042	76042	0	T	C	2021805
02-5863-1	AE008918.1	AE008918.1	1	77228	77228	0	A	G	2022988
02-5863-1	AE008918.1	AE008918.1	1	77608	77608	0	G	A	2023361
02-5863-1	AE008918.1	AE008918.1	1	78880	78880	0	A	C	2024631
02-5863-1	AE008918.1	AE008918.1	1	78932	78932	0	T	C	2024683
02-5863-1	AE008918.1	AE008918.1	1	79751	79751	0	G	A	2025493
02-5863-1	AE008918.1	AE008918.1	1	80325	80325	0	G	T	2026067
02-5863-1	AE008918.1	AE008918.1	1	81034	81034	0	A	G	2026776
02-5863-1	AE008918.1	AE008918.1	1	82301	82301	0	C	T	2028040
02-5863-1	AE008918.1	AE008918.1	1	83374	83374	0	A	G	2029113
02-5863-1	AE008918.1	AE008918.1	1	87614	87614	0	G	C	2032960
02-5863-1	AE008918.1	AE008918.1	1	88887	88887	0	C	A	2034174
02-5863-1	AE008918.1	AE008918.1	1	89654	89654	0	C	G	2034941
02-5863-1	AE008918.1	AE008918.1	1	90569	90569	0	G	T	2035856
02-5863-1	AE008918.1	AE008918.1	1	93365	93365	0	G	A	2038604
02-5863-1	AE008918.1	AE008918.1	1	94775	94775	0	A	G	2040012
02-5863-1	AE008918.1	AE008918.1	1	95171	95171	0	C	T	2040407
02-5863-1	AE008918.1	AE008918.1	1	95199	95199	0	G	A	2040434
02-5863-1	AE008918.1	AE008918.1	1	95521	95521	0	T	C	2040756
02-5863-1	AE008918.1	AE008918.1	1	97108	97108	0	A	G	2042341
02-5863-1	AE008918.1	AE008918.1	1	97265	97265	0	C	T	2042498
02-5863-1	AE008918.1	AE008918.1	1	98280	98280	0	C	G	2043510
02-5863-1	AE008918.1	AE008918.1	1	99833	99833	0	T	C	2045059
02-5863-1	AE008918.1	AE008918.1	1	101738	101738	0	A	G	2046958
02-5863-1	AE008918.1	AE008918.1	1	103289	103289	0	G	A	2048502
02-5863-1	AE008918.1	AE008918.1	1	103756	103756	0	C	A	2048969
02-5863-1	AE008918.1	AE008918.1	1	104174	104174	0	A	G	2049385
02-5863-1	AE008918.1	AE008918.1	1	105102	105102	0	C	T	2050311
02-5863-1	AE008918.1	AE008918.1	1	105147	105147	0	G	A	2050356
02-5863-1	AE008918.1	AE008918.1	1	105178	105178	0	G	A	2050387
02-5863-1	AE008918.1	AE008918.1	1	108540	108540	0	C	T	2053736
02-5863-1	AE008918.1	AE008918.1	1	109463	109463	0	C	T	2054658
02-5863-1	AE008918.1	AE008918.1	1	111466	111466	0	A	G	2056653
02-5863-1	AE008918.1	AE008918.1	1	111925	111925	0	G	T	2057108
02-5863-1	AE008918.1	AE008918.1	1	113636	113636	0	G	C	2058817
02-5863-1	AE008918.1	AE008918.1	1	116413	116413	0	T	C	2061039
02-5863-1	AE008918.1	AE008918.1	1	116772	116772	0	T	C	2061398
02-5863-1	AE008918.1	AE008918.1	1	119179	119179	0	G	A	2063524
02-5863-1	AE008918.1	AE008918.1	1	120225	120225	0	A	G	2064567
02-5863-1	AE008918.1	AE008918.1	1	122623	122623	0	A	G	2066959
02-5863-1	AE008918.1	AE008918.1	1	124279	124279	0	T	C	2068612
02-5863-1	AE008918.1	AE008918.1	1	124991	124991	0	C	T	2069270
02-5863-1	AE008918.1	AE008918.1	1	125073	125073	0	C	T	2069352
02-5863-1	AE008918.1	AE008918.1	1	126944	126944	0	C	G	2071130
02-5863-1	AE008918.1	AE008918.1	1	126945	126945	0	G	C	2071131
02-5863-1	AE008918.1	AE008918.1	1	126951	126951	0	C	G	2071137
02-5863-1	AE008918.1	AE008918.1	1	126952	126952	0	G	C	2071138
02-5863-1	AE008918.1	AE008918.1	1	127135	127135	0	A	C	2071319
02-5863-1	AE008918.1	AE008918.1	1	127796	127796	0	A	G	2071977
02-5863-1	AE008918.1	AE008918.1	1	128924	128924	0	C	T	2073099
02-5863-1	AE008918.1	AE008918.1	1	129438	129438	0	C	G	2073607
02-5863-1	AE008918.1	AE008918.1	1	129440	129440	0	A	C	2073609
02-5863-1	AE008918.1	AE008918.1	1	129441	129441	0	T	A	2073610
02-5863-1	AE008918.1	AE008918.1	1	129531	129531	0	G	T	2073700
02-5863-1	AE008918.1	AE008918.1	1	129769	129769	0	G	A	2073937
02-5863-1	AE008918.1	AE008918.1	1	130651	130651	0	A	C	2074740
02-5863-1	AE008918.1	AE008918.1	1	131209	131209	0	C	T	2075297
02-5863-1	AE008918.1	AE008918.1	1	131210	131210	0	A	C	2075298
02-5863-1	AE008918.1	AE008918.1	1	131211	131211	0	T	G	2075299
02-5863-1	AE008918.1	AE008918.1	1	132189	132189	0	C	T	2076277
02-5863-1	AE008918.1	AE008918.1	1	133217	133217	0	G	A	2077302
02-5863-1	AE008918.1	AE008918.1	1	133909	133909	0	C	A	2077991
02-5863-1	AE008918.1	AE008918.1	1	134240	134240	0	G	A	2078321
02-5863-1	AE008918.1	AE008918.1	1	135483	135483	0	A	G	2079558
02-5863-1	AE008918.1	AE008918.1	1	135691	135691	0	A	G	2079765
02-5863-1	AE008918.1	AE008918.1	1	136795	136795	0	A	C	2080829
02-5863-1	AE008918.1	AE008918.1	1	137258	137258	0	T	A	2081292
02-5863-1	AE008918.1	AE008918.1	1	137710	137710	0	A	C	2081744
02-5863-1	AE008918.1	AE008918.1	1	139094	139094	0	T	C	2083125
02-5863-1	AE008918.1	AE008918.1	1	141474	141474	0	A	G	2085402
02-5863-1	AE008918.1	AE008918.1	1	143605	143605	0	C	T	2087530
02-5863-1	AE008918.1	AE008918.1	1	143828	143828	0	T	C	2087753
02-5863-1	AE008918.1	AE008918.1	1	145094	145094	0	G	A	2089017
02-5863-1	AE008918.1	AE008918.1	1	146986	146986	0	A	G	2090904
02-5863-1	AE008918.1	AE008918.1	1	147801	147801	0	T	C	2091717
02-5863-1	AE008918.1	AE008918.1	1	149731	149731	0	G	A	2093645
02-5863-1	AE008918.1	AE008918.1	1	154313	154313	0	A	G	2098141
02-5863-1	AE008918.1	AE008918.1	1	155249	155249	0	T	G	2099067
02-5863-1	AE008918.1	AE008918.1	1	157921	157921	0	T	C	2101462
02-5863-1	AE008918.1	AE008918.1	1	158530	158530	0	T	C	2102071
02-5863-1	AE008918.1	AE008918.1	1	160799	160799	0	C	G	2104249
02-5863-1	AE008918.1	AE008918.1	1	162119	162119	0	T	G	2105564
02-5863-1	AE008918.1	AE008918.1	1	164775	164775	0	T	C	2108043
02-5863-1	AE008918.1	AE008918.1	1	166115	166115	0	C	T	2109379
02-5863-1	AE008918.1	AE008918.1	1	166143	166143	0	A	G	2109407
02-5863-1	AE008918.1	AE008918.1	1	166586	166586	0	C	T	2109850
02-5863-1	AE008918.1	AE008918.1	1	167641	167641	0	G	T	2110902
02-5863-1	AE008918.1	AE008918.1	1	168216	168216	0	C	T	2111466
02-5863-1	AE008918.1	AE008918.1	1	169559	169559	0	C	T	2112792
02-5863-1	AE008918.1	AE008918.1	1	170356	170356	0	T	G	2113587
02-5863-1	AE008918.1	AE008918.1	1	170741	170741	0	C	T	2113970
02-5863-1	AE008918.1	AE008918.1	1	171962	171962	0	A	G	2115190
02-5863-1	AE008918.1	AE008918.1	1	175570	175570	0	A	T	2118711
02-5863-1	AE008918.1	AE008918.1	1	181223	181223	0	A	G	2124320
02-5863-1	AE008918.1	AE008918.1	1	181231	181231	0	T	C	2124328
02-5863-1	AE008918.1	AE008918.1	1	181312	181312	0	A	C	2124409
02-5863-1	AE008918.1	AE008918.1	1	181782	181782	0	T	C	2124843
02-5863-1	AE008918.1	AE008918.1	1	181857	181857	0	C	T	2124918
02-5863-1	AE008918.1	AE008918.1	1	184662	184662	0	T	G	2127613
02-5863-1	AE008918.1	AE008918.1	1	184968	184968	0	T	C	2127915
02-5863-1	AE008918.1	AE008918.1	1	184973	184973	0	T	G	2127920
02-5863-1	AE008918.1	AE008918.1	1	185304	185304	0	C	T	2128251
02-5863-1	AE008918.1	AE008918.1	1	188031	188031	0	T	C	2130953
02-5863-1	AE008918.1	AE008918.1	1	188579	188579	0	A	G	2131480
02-5863-1	AE008918.1	AE008918.1	1	191276	191276	0	T	C	2133402
02-5863-1	AE008918.1	AE008918.1	1	193852	193852	0	C	T	2135746
02-5863-1	AE008918.1	AE008918.1	1	197958	197958	0	G	A	2139527
02-5863-1	AE008918.1	AE008918.1	1	201621	201621	0	G	A	2143077
02-5863-1	AE008918.1	AE008918.1	1	201794	201794	0	C	T	2143250
02-5863-1	AE008918.1	AE008918.1	1	203025	203025	0	T	C	2144461
02-5863-1	AE008918.1	AE008918.1	1	203080	203080	0	T	C	2144515
02-5863-1	AE008918.1	AE008918.1	1	205387	205387	0	A	G	2146763
02-5863-1	AE008918.1	AE008918.1	1	205552	205552	0	T	C	2146927
02-5863-1	AE008918.1	AE008918.1	1	206606	206606	0	A	G	2147980
02-5863-1	AE008918.1	AE008918.1	1	207281	207281	0	C	T	2148653
02-5863-1	AE008918.1	AE008918.1	1	210079	210079	0	A	T	2151445
02-5863-1	AE008918.1	AE008918.1	1	212706	212706	0	G	A	2154067
02-5863-1	AE008918.1	AE008918.1	1	214050	214050	0	G	A	2155406
02-5863-1	AE008918.1	AE008918.1	1	215052	215052	0	G	T	2156404
02-5863-1	AE008918.1	AE008918.1	1	217116	217116	0	G	A	2158458
02-5863-1	AE008918.1	AE008918.1	1	218512	218512	0	T	C	2159853
02-5863-1	AE008918.1	AE008918.1	1	218910	218910	0	G	A	2160251
02-5863-1	AE008918.1	AE008918.1	1	219416	219416	0	G	A	2160755
02-5863-1	AE008918.1	AE008918.1	1	220864	220864	0	G	A	2162195
02-5863-1	AE008918.1	AE008918.1	1	221248	221248	0	A	G	2162579
02-5863-1	AE008918.1	AE008918.1	1	221441	221441	0	G	A	2162772
02-5863-1	AE008918.1	AE008918.1	1	222456	222456	0	A	G	2163784
02-5863-1	AE008918.1	AE008918.1	1	224009	224009	0	T	C	2165328
02-5863-1	AE008918.1	AE008918.1	1	224137	224137	0	G	A	2165456
02-5863-1	AE008918.1	AE008918.1	1	225577	225577	0	A	G	2166893
02-5863-1	AE008918.1	AE008918.1	1	225730	225730	0	G	C	2167046
02-5863-1	AE008918.1	AE008918.1	1	226877	226877	0	C	T	2168192
02-5863-1	AE008918.1	AE008918.1	1	228315	228315	0	A	G	2169621
02-5863-1	AE008918.1	AE008918.1	1	228410	228410	0	C	G	2169716
02-5863-1	AE008918.1	AE008918.1	1	228839	228839	0	A	G	2170143
02-5863-1	AE008918.1	AE008918.1	1	229571	229571	0	C	A	2170853
02-5863-1	AE008918.1	AE008918.1	1	230534	230534	0	A	G	2171810
02-5863-1	AE008918.1	AE008918.1	1	239774	239774	0	T	C	2180969
02-5863-1	AE008918.1	AE008918.1	1	240305	240305	0	T	A	2181499
02-5863-1	AE008918.1	AE008918.1	1	241558	241558	0	A	G	2182748
02-5863-1	AE008918.1	AE008918.1	1	242221	242221	0	C	T	2183410
02-5863-1	AE008918.1	AE008918.1	1	242366	242366	0	A	G	2183555
02-5863-1	AE008918.1	AE008918.1	1	243672	243672	0	T	C	2184741
02-5863-1	AE008918.1	AE008918.1	1	245243	245243	0	T	G	2186311
02-5863-1	AE008918.1	AE008918.1	1	245503	245503	0	A	G	2186571
02-5863-1	AE008918.1	AE008918.1	1	250354	250354	0	T	C	2191337
02-5863-1	AE008918.1	AE008918.1	1	251469	251469	0	C	T	2192450
02-5863-1	AE008918.1	AE008918.1	1	251651	251651	0	G	A	2192632
02-5863-1	AE008918.1	AE008918.1	1	253170	253170	0	G	A	2194149
02-5863-1	AE008918.1	AE008918.1	1	254753	254753	0	T	C	2195729
02-5863-1	AE008918.1	AE008918.1	1	257126	257126	0	C	T	2198052
02-5863-1	AE008918.1	AE008918.1	1	261179	261179	0	G	T	2201995
02-5863-1	AE008918.1	AE008918.1	1	262406	262406	0	T	C	2203222
02-5863-1	AE008918.1	AE008918.1	1	267348	267348	0	G	A	2208119
02-5863-1	AE008918.1	AE008918.1	1	267545	267545	0	T	G	2208315
02-5863-1	AE008918.1	AE008918.1	1	267585	267585	0	C	T	2208355
02-5863-1	AE008918.1	AE008918.1	1	268675	268675	0	T	C	2209443
02-5863-1	AE008918.1	AE008918.1	1	269269	269269	0	T	C	2210026
02-5863-1	AE008918.1	AE008918.1	1	274999	274999	0	G	T	2215637
02-5863-1	AE008918.1	AE008918.1	1	277886	277886	0	G	A	2218485
02-5863-1	AE008918.1	AE008918.1	1	280691	280691	0	C	T	2221223
02-5863-1	AE008918.1	AE008918.1	1	281603	281603	0	A	G	2222131
02-5863-1	AE008918.1	AE008918.1	1	281727	281727	0	A	T	2222255
02-5863-1	AE008918.1	AE008918.1	1	281851	281851	0	A	G	2222379
02-5863-1	AE008918.1	AE008918.1	1	282071	282071	0	T	C	2222599
02-5863-1	AE008918.1	AE008918.1	1	282855	282855	0	T	C	2222983
02-5863-1	AE008918.1	AE008918.1	1	282863	282863	0	C	T	2222991
02-5863-1	AE008918.1	AE008918.1	1	286485	286485	0	G	A	2226598
02-5863-1	AE008918.1	AE008918.1	1	287246	287246	0	A	G	2227328
02-5863-1	AE008918.1	AE008918.1	1	287477	287477	0	T	C	2227559
02-5863-1	AE008918.1	AE008918.1	1	288571	288571	0	A	C	2228653
02-5863-1	AE008918.1	AE008918.1	1	289143	289143	0	G	T	2229225
02-5863-1	AE008918.1	AE008918.1	1	291280	291280	0	C	T	2231340
02-5863-1	AE008918.1	AE008918.1	1	296837	296837	0	C	G	2236663
02-5863-1	AE008918.1	AE008918.1	1	296838	296838	0	G	C	2236664
02-5863-1	AE008918.1	AE008918.1	1	296928	296928	0	T	G	2236754
02-5863-1	AE008918.1	AE008918.1	1	299213	299213	0	T	C	2238970
02-5863-1	AE008918.1	AE008918.1	1	299848	299848	0	T	C	2239602
02-5863-1	AE008918.1	AE008918.1	1	301117	301117	0	A	G	2240870
02-5863-1	AE008918.1	AE008918.1	1	301373	301373	0	T	A	2241125
02-5863-1	AE008918.1	AE008918.1	1	302822	302822	0	T	G	2242239
02-5863-1	AE008918.1	AE008918.1	1	303123	303123	0	C	G	2242540
02-5863-1	AE008918.1	AE008918.1	1	307326	307326	0	T	C	2245867
02-5863-1	AE008918.1	AE008918.1	1	307437	307437	0	C	T	2245978
02-5863-1	AE008918.1	AE008918.1	1	307767	307767	0	T	C	2246307
02-5863-1	AE008918.1	AE008918.1	1	309250	309250	0	A	C	2247786
02-5863-1	AE008918.1	AE008918.1	1	311436	311436	0	A	G	2249971
02-5863-1	AE008918.1	AE008918.1	1	315703	315703	0	T	G	2254235
02-5863-1	AE008918.1	AE008918.1	1	315792	315792	0	C	G	2254323
02-5863-1	AE008918.1	AE008918.1	1	315794	315794	0	C	G	2254325
02-5863-1	AE008918.1	AE008918.1	1	315839	315839	0	T	C	2254370
02-5863-1	AE008918.1	AE008918.1	1	315840	315840	0	G	T	2254371
02-5863-1	AE008918.1	AE008918.1	1	317242	317242	0	G	A	2255771
02-5863-1	AE008918.1	AE008918.1	1	317288	317288	0	G	A	2255817
02-5863-1	AE008918.1	AE008918.1	1	321230	321230	0	G	C	2259639
02-5863-1	AE008918.1	AE008918.1	1	321371	321371	0	C	T	2259780
02-5863-1	AE008918.1	AE008918.1	1	323110	323110	0	T	C	2261347
02-5863-1	AE008918.1	AE008918.1	1	323584	323584	0	T	G	2261819
02-5863-1	AE008918.1	AE008918.1	1	324102	324102	0	G	A	2262337
02-5863-1	AE008918.1	AE008918.1	1	328299	328299	0	C	T	2266517
02-5863-1	AE008918.1	AE008918.1	1	328703	328703	0	T	C	2266921
02-5863-1	AE008918.1	AE008918.1	1	329716	329716	0	T	C	2267798
02-5863-1	AE008918.1	AE008918.1	1	330634	330634	0	C	T	2268714
02-5863-1	AE008918.1	AE008918.1	1	334540	334540	0	G	A	2272613
02-5863-1	AE008918.1	AE008918.1	1	334541	334541	0	C	A	2272614
02-5863-1	AE008918.1	AE008918.1	1	334583	334583	0	A	G	2272656
02-5863-1	AE008918.1	AE008918.1	1	336339	336339	0	G	A	2274340
02-5863-1	AE008918.1	AE008918.1	1	337059	337059	0	A	G	2275060
02-5863-1	AE008918.1	AE008918.1	1	343241	343241	0	T	C	2281059
02-5863-1	AE008918.1	AE008918.1	1	343370	343370	0	T	C	2281188
02-5863-1	AE008918.1	AE008918.1	1	344937	344937	0	G	A	2282744
02-5863-1	AE008918.1	AE008918.1	1	345589	345589	0	C	G	2283396
02-5863-1	AE008918.1	AE008918.1	1	351355	351355	0	C	T	2288823
02-5863-1	AE008918.1	AE008918.1	1	351460	351460	0	T	G	2288928
02-5863-1	AE008918.1	AE008918.1	1	351523	351523	0	A	G	2288991
02-5863-1	AE008918.1	AE008918.1	1	351551	351551	0	T	C	2289019
02-5863-1	AE008918.1	AE008918.1	1	354313	354313	0	A	G	2291763
02-5863-1	AE008918.1	AE008918.1	1	356659	356659	0	C	T	2294070
02-5863-1	AE008918.1	AE008918.1	1	357316	357316	0	T	C	2294726
02-5863-1	AE008918.1	AE008918.1	1	360143	360143	0	C	T	2297334
02-5863-1	AE008918.1	AE008918.1	1	360884	360884	0	T	C	2298075
02-5863-1	AE008918.1	AE008918.1	1	362572	362572	0	C	T	2299762
02-5863-1	AE008918.1	AE008918.1	1	363945	363945	0	A	T	2301115
02-5863-1	AE008918.1	AE008918.1	1	364136	364136	0	C	T	2301306
02-5863-1	AE008918.1	AE008918.1	1	365340	365340	0	T	C	2302504
02-5863-1	AE008918.1	AE008918.1	1	365405	365405	0	T	C	2302569
02-5863-1	AE008918.1	AE008918.1	1	371592	371592	0	C	T	2308652
02-5863-1	AE008918.1	AE008918.1	1	372391	372391	0	G	A	2309451
02-5863-1	AE008918.1	AE008918.1	1	376553	376553	0	C	T	2313607
02-5863-1	AE008918.1	AE008918.1	1	376645	376645	0	T	C	2313699
02-5863-1	AE008918.1	AE008918.1	1	377318	377318	0	G	A	2314362
02-5863-1	AE008918.1	AE008918.1	1	378856	378856	0	C	T	2315900
02-5863-1	AE008918.1	AE008918.1	1	379341	379341	0	A	G	2316303
02-5863-1	AE008918.1	AE008918.1	1	381531	381531	0	C	A	2318418
02-5863-1	AE008918.1	AE008918.1	1	384786	384786	0	G	A	2321666
02-5863-1	AE008918.1	AE008918.1	1	385009	385009	0	A	G	2321888
02-5863-1	AE008918.1	AE008918.1	1	385010	385010	0	A	G	2321889
02-5863-1	AE008918.1	AE008918.1	1	389599	389599	0	A	T	2326385
02-5863-1	AE008918.1	AE008918.1	1	391413	391413	0	A	G	2328198
02-5863-1	AE008918.1	AE008918.1	1	391630	391630	0	C	T	2328414
02-5863-1	AE008918.1	AE008918.1	1	392386	392386	0	A	G	2329167
02-5863-1	AE008918.1	AE008918.1	1	392606	392606	0	G	A	2329387
02-5863-1	AE008918.1	AE008918.1	1	393697	393697	0	A	T	2330476
02-5863-1	AE008918.1	AE008918.1	1	395060	395060	0	G	A	2331836
02-5863-1	AE008918.1	AE008918.1	1	395112	395112	0	G	A	2331888
02-5863-1	AE008918.1	AE008918.1	1	395291	395291	0	C	T	2332067
02-5863-1	AE008918.1	AE008918.1	1	395546	395546	0	G	A	2332322
02-5863-1	AE008918.1	AE008918.1	1	396087	396087	0	T	C	2332834
02-5863-1	AE008918.1	AE008918.1	1	397791	397791	0	G	A	2334528
02-5863-1	AE008918.1	AE008918.1	1	400392	400392	0	C	T	2337053
02-5863-1	AE008918.1	AE008918.1	1	400467	400467	0	A	C	2337128
02-5863-1	AE008918.1	AE008918.1	1	403881	403881	0	T	C	2340483
02-5863-1	AE008918.1	AE008918.1	1	404983	404983	0	T	C	2341556
02-5863-1	AE008918.1	AE008918.1	1	407221	407221	0	T	A	2343791
02-5863-1	AE008918.1	AE008918.1	1	409991	409991	0	C	T	2346509
02-5863-1	AE008918.1	AE008918.1	1	410931	410931	0	G	C	2347449
02-5863-1	AE008918.1	AE008918.1	1	412020	412020	0	G	A	2348538
02-5863-1	AE008918.1	AE008918.1	1	414040	414040	0	G	A	2350546
02-5863-1	AE008918.1	AE008918.1	1	414760	414760	0	T	C	2351204
02-5863-1	AE008918.1	AE008918.1	1	415513	415513	0	T	G	2351953
02-5863-1	AE008918.1	AE008918.1	1	417506	417506	0	A	T	2353883
02-5863-1	AE008918.1	AE008918.1	1	418035	418035	0	C	G	2354410
02-5863-1	AE008918.1	AE008918.1	1	418088	418088	0	A	G	2354463
02-5863-1	AE008918.1	AE008918.1	1	419873	419873	0	C	A	2356156
02-5863-1	AE008918.1	AE008918.1	1	419966	419966	0	T	C	2356247
02-5863-1	AE008918.1	AE008918.1	1	422401	422401	0	T	A	2358644
02-5863-1	AE008918.1	AE008918.1	1	423640	423640	0	G	C	2359843
02-5863-1	AE008918.1	AE008918.1	1	424723	424723	0	T	G	2360925
02-5863-1	AE008918.1	AE008918.1	1	426367	426367	0	C	T	2362523
02-5863-1	AE008918.1	AE008918.1	1	427417	427417	0	C	G	2363539
02-5863-1	AE008918.1	AE008918.1	1	427490	427490	0	A	G	2363612
02-5863-1	AE008918.1	AE008918.1	1	429247	429247	0	G	T	2365344
02-5863-1	AE008918.1	AE008918.1	1	431739	431739	0	T	C	2367822
02-5863-1	AE008918.1	AE008918.1	1	436560	436560	0	C	A	2372445
02-5863-1	AE008918.1	AE008918.1	1	437303	437303	0	T	G	2373188
02-5863-1	AE008918.1	AE008918.1	1	441946	441946	0	C	G	2377824
02-5863-1	AE008918.1	AE008918.1	1	443437	443437	0	A	G	2379315
02-5863-1	AE008918.1	AE008918.1	1	443969	443969	0	C	T	2379847
02-5863-1	AE008918.1	AE008918.1	1	446345	446345	0	C	T	2382220
02-5863-1	AE008918.1	AE008918.1	1	448551	448551	0	A	G	2384423
02-5863-1	AE008918.1	AE008918.1	1	452061	452061	0	A	C	2387926
02-5863-1	AE008918.1	AE008918.1	1	452299	452299	0	A	G	2388164
02-5863-1	AE008918.1	AE008918.1	1	452605	452605	0	A	G	2388470
02-5863-1	AE008918.1	AE008918.1	1	453915	453915	0	A	G	2389758
02-5863-1	AE008918.1	AE008918.1	1	453936	453936	0	T	C	2389779
02-5863-1	AE008918.1	AE008918.1	1	454251	454251	0	T	C	2390093
02-5863-1	AE008918.1	AE008918.1	1	454892	454892	0	T	C	2390734
02-5863-1	AE008918.1	AE008918.1	1	457051	457051	0	C	T	2392852
02-5863-1	AE008918.1	AE008918.1	1	457081	457081	0	G	C	2392882
02-5863-1	AE008918.1	AE008918.1	1	457227	457227	0	T	G	2393027
02-5863-1	AE008918.1	AE008918.1	1	457575	457575	0	T	C	2393375
02-5863-1	AE008918.1	AE008918.1	1	458082	458082	0	T	C	2393842
02-5863-1	AE008918.1	AE008918.1	1	462008	462008	0	C	T	2397758
02-5863-1	AE008918.1	AE008918.1	1	462879	462879	0	C	G	2398458
02-5863-1	AE008918.1	AE008918.1	1	462888	462888	0	T	C	2398467
02-5863-1	AE008918.1	AE008918.1	1	466843	466843	0	G	A	2401549
02-5863-1	AE008918.1	AE008918.1	1	467608	467608	0	G	A	2402312
02-5863-1	AE008918.1	AE008918.1	1	467652	467652	0	C	T	2402356
02-5863-1	AE008918.1	AE008918.1	1	468750	468750	0	T	C	2403454
02-5863-1	AE008918.1	AE008918.1	1	470475	470475	0	G	C	2405177
02-5863-1	AE008918.1	AE008918.1	1	474202	474202	0	G	A	2408877
02-5863-1	AE008918.1	AE008918.1	1	475246	475246	0	C	T	2409919
02-5863-1	AE008918.1	AE008918.1	1	477412	477412	0	A	G	2412085
02-5863-1	AE008918.1	AE008918.1	1	478180	478180	0	G	C	2412852
02-5863-1	AE008918.1	AE008918.1	1	482851	482851	0	A	G	2417408
02-5863-1	AE008918.1	AE008918.1	1	486115	486115	0	T	C	2420640
02-5863-1	AE008918.1	AE008918.1	1	487044	487044	0	T	C	2421457
02-5863-1	AE008918.1	AE008918.1	1	489951	489951	0	T	G	2424276
02-5863-1	AE008918.1	AE008918.1	1	489952	489952	0	G	T	2424277
02-5863-1	AE008918.1	AE008918.1	1	490291	490291	0	G	A	2424614
02-5863-1	AE008918.1	AE008918.1	1	491242	491242	0	T	C	2425564
02-5863-1	AE008918.1	AE008918.1	1	493134	493134	0	T	G	2427451
02-5863-1	AE008918.1	AE008918.1	1	493357	493357	0	T	C	2427674
02-5863-1	AE008918.1	AE008918.1	1	496669	496669	0	A	G	2430959
02-5863-1	AE008918.1	AE008918.1	1	503072	503072	0	C	T	2437177
02-5863-1	AE008918.1	AE008918.1	1	504605	504605	0	C	G	2438709
02-5863-1	AE008918.1	AE008918.1	1	507378	507378	0	C	T	2440484
02-5863-1	AE008918.1	AE008918.1	1	508811	508811	0	C	T	2441580
02-5863-1	AE008918.1	AE008918.1	1	510358	510358	0	T	C	2442989
02-5863-1	AE008918.1	AE008918.1	1	512479	512479	0	T	C	2445105
02-5863-1	AE008918.1	AE008918.1	1	512833	512833	0	C	T	2445459
02-5863-1	AE008918.1	AE008918.1	1	512836	512836	0	G	C	2445462
02-5863-1	AE008918.1	AE008918.1	1	512860	512860	0	A	G	2445486
02-5863-1	AE008918.1	AE008918.1	1	516931	516931	0	A	G	2448920
02-5863-1	AE008918.1	AE008918.1	1	516989	516989	0	T	A	2448978
02-5863-1	AE008918.1	AE008918.1	1	516990	516990	0	C	A	2448979
02-5863-1	AE008918.1	AE008918.1	1	517050	517050	0	T	C	2449039
02-5863-1	AE008918.1	AE008918.1	1	521356	521356	0	G	T	2453048
02-5863-1	AE008918.1	AE008918.1	1	521388	521388	0	G	C	2453080
02-5863-1	AE008918.1	AE008918.1	1	523298	523298	0	A	C	2454936
02-5863-1	AE008918.1	AE008918.1	1	524164	524164	0	A	G	2455729
02-5863-1	AE008918.1	AE008918.1	1	524637	524637	0	T	C	2456185
02-5863-1	AE008918.1	AE008918.1	1	526024	526024	0	G	A	2457570
02-5863-1	AE008918.1	AE008918.1	1	526245	526245	0	T	C	2457791
02-5863-1	AE008918.1	AE008918.1	1	526605	526605	0	C	T	2458150
02-5863-1	AE008918.1	AE008918.1	1	526789	526789	0	C	G	2458334
02-5863-1	AE008918.1	AE008918.1	1	526822	526822	0	A	G	2458367
02-5863-1	AE008918.1	AE008918.1	1	529156	529156	0	A	G	2460661
02-5863-1	AE008918.1	AE008918.1	1	531218	531218	0	A	G	2462720
02-5863-1	AE008918.1	AE008918.1	1	533082	533082	0	C	G	2464570
02-5863-1	AE008918.1	AE008918.1	1	537032	537032	0	T	C	2468499
02-5863-1	AE008918.1	AE008918.1	1	537555	537555	0	A	G	2469018
02-5863-1	AE008918.1	AE008918.1	1	537875	537875	0	C	T	2469334
02-5863-1	AE008918.1	AE008918.1	1	541168	541168	0	A	G	2472626
02-5863-1	AE008918.1	AE008918.1	1	543232	543232	0	C	A	2474669
02-5863-1	AE008918.1	AE008918.1	1	543503	543503	0	A	G	2474940
02-5863-1	AE008918.1	AE008918.1	1	547583	547583	0	C	T	2478981
02-5863-1	AE008918.1	AE008918.1	1	548625	548625	0	C	T	2480023
02-5863-1	AE008918.1	AE008918.1	1	549238	549238	0	G	A	2480627
02-5863-1	AE008918.1	AE008918.1	1	552686	552686	0	C	T	2484069
02-5863-1	AE008918.1	AE008918.1	1	553292	553292	0	A	C	2484675
02-5863-1	AE008918.1	AE008918.1	1	553341	553341	0	G	A	2484724
02-5863-1	AE008918.1	AE008918.1	1	557424	557424	0	A	G	2488781
02-5863-1	AE008918.1	AE008918.1	1	558088	558088	0	T	C	2489443
02-5863-1	AE008918.1	AE008918.1	1	560844	560844	0	A	G	2492130
02-5863-1	AE008918.1	AE008918.1	1	563009	563009	0	G	T	2494292
02-5863-1	AE008918.1	AE008918.1	1	563104	563104	0	T	G	2494384
02-5863-1	AE008918.1	AE008918.1	1	563973	563973	0	G	A	2495185
02-5863-1	AE008918.1	AE008918.1	1	564565	564565	0	A	G	2495768
02-5863-1	AE008918.1	AE008918.1	1	566114	566114	0	G	A	2497298
02-5863-1	AE008918.1	AE008918.1	1	568473	568473	0	T	C	2499648
02-5863-1	AE008918.1	AE008918.1	1	570791	570791	0	C	T	2501963
02-5863-1	AE008918.1	AE008918.1	1	570792	570792	0	C	T	2501964
02-5863-1	AE008918.1	AE008918.1	1	570974	570974	0	A	T	2502146
02-5863-1	AE008918.1	AE008918.1	1	571820	571820	0	A	G	2502992
02-5863-1	AE008918.1	AE008918.1	1	572563	572563	0	C	T	2503735
02-5863-1	AE008918.1	AE008918.1	1	575880	575880	0	T	C	2506933
02-5863-1	AE008918.1	AE008918.1	1	576060	576060	0	G	T	2507111
02-5863-1	AE008918.1	AE008918.1	1	576384	576384	0	A	G	2507433
02-5863-1	AE008918.1	AE008918.1	1	579516	579516	0	C	T	2510544
02-5863-1	AE008918.1	AE008918.1	1	581490	581490	0	C	T	2512442
02-5863-1	AE008918.1	AE008918.1	1	583324	583324	0	T	G	2514273
02-5863-1	AE008918.1	AE008918.1	1	583882	583882	0	G	T	2514812
02-5863-1	AE008918.1	AE008918.1	1	584352	584352	0	T	C	2515282
02-5863-1	AE008918.1	AE008918.1	1	587401	587401	0	T	C	2518298
02-5863-1	AE008918.1	AE008918.1	1	587681	587681	0	G	T	2518577
02-5863-1	AE008918.1	AE008918.1	1	589315	589315	0	A	G	2520209
02-5863-1	AE008918.1	AE008918.1	1	592553	592553	0	G	A	2523440
02-5863-1	AE008918.1	AE008918.1	1	593435	593435	0	C	A	2524322
02-5863-1	AE008918.1	AE008918.1	1	594314	594314	0	A	G	2525193
02-5863-1	AE008918.1	AE008918.1	1	595067	595067	0	G	C	2525943
02-5863-1	AE008918.1	AE008918.1	1	596026	596026	0	T	G	2526845
02-5863-1	AE008918.1	AE008918.1	1	596058	596058	0	C	G	2526877
02-5863-1	AE008918.1	AE008918.1	1	596059	596059	0	G	C	2526878
02-5863-1	AE008918.1	AE008918.1	1	596143	596143	0	C	T	2526961
02-5863-1	AE008918.1	AE008918.1	1	596339	596339	0	C	G	2527155
02-5863-1	AE008918.1	AE008918.1	1	596930	596930	0	G	A	2527741
02-5863-1	AE008918.1	AE008918.1	1	598686	598686	0	T	C	2529493
02-5863-1	AE008918.1	AE008918.1	1	599718	599718	0	G	C	2530523
02-5863-1	AE008918.1	AE008918.1	1	602162	602162	0	A	G	2532963
02-5863-1	AE008918.1	AE008918.1	1	602822	602822	0	T	G	2533623
02-5863-1	AE008918.1	AE008918.1	1	603196	603196	0	G	C	2533994
02-5863-1	AE008918.1	AE008918.1	1	604139	604139	0	G	A	2534935
02-5863-1	AE008918.1	AE008918.1	1	605128	605128	0	C	T	2535923
02-5863-1	AE008918.1	AE008918.1	1	606222	606222	0	T	C	2537016
02-5863-1	AE008918.1	AE008918.1	1	606493	606493	0	A	G	2537287
02-5863-1	AE008918.1	AE008918.1	1	607080	607080	0	T	C	2537873
02-5863-1	AE008918.1	AE008918.1	1	607720	607720	0	C	T	2538505
02-5863-1	AE008918.1	AE008918.1	1	609300	609300	0	A	T	2539964
02-5863-1	AE008918.1	AE008918.1	1	609373	609373	0	T	C	2540037
02-5863-1	AE008918.1	AE008918.1	1	609777	609777	0	T	C	2540414
02-5863-1	AE008918.1	AE008918.1	1	609839	609839	0	C	T	2540476
02-5863-1	AE008918.1	AE008918.1	1	610010	610010	0	G	T	2540647
02-5863-1	AE008918.1	AE008918.1	1	612579	612579	0	T	G	2543128
02-5863-1	AE008918.1	AE008918.1	1	615283	615283	0	C	G	2545753
02-5863-1	AE008918.1	AE008918.1	1	617000	617000	0	A	G	2547267
02-5863-1	AE008918.1	AE008918.1	1	622543	622543	0	A	C	2552789
02-5863-1	AE008918.1	AE008918.1	1	623386	623386	0	C	T	2553630
02-5863-1	AE008918.1	AE008918.1	1	624232	624232	0	G	A	2554473
02-5863-1	AE008918.1	AE008918.1	1	625474	625474	0	G	A	2555713
02-5863-1	AE008918.1	AE008918.1	1	627239	627239	0	C	T	2557218
02-5863-1	AE008918.1	AE008918.1	1	627377	627377	0	A	C	2557356
02-5863-1	AE008918.1	AE008918.1	1	629336	629336	0	G	A	2559040
02-5863-1	AE008918.1	AE008918.1	1	632125	632125	0	C	G	2561802
02-5863-1	AE008918.1	AE008918.1	1	632126	632126	0	G	C	2561803
02-5863-1	AE008918.1	AE008918.1	1	632138	632138	0	C	G	2561815
02-5863-1	AE008918.1	AE008918.1	1	632139	632139	0	G	C	2561816
02-5863-1	AE008918.1	AE008918.1	1	635969	635969	0	A	G	2565610
02-5863-1	AE008918.1	AE008918.1	1	636065	636065	0	A	C	2565706
02-5863-1	AE008918.1	AE008918.1	1	637381	637381	0	G	A	2567009
02-5863-1	AE008918.1	AE008918.1	1	638774	638774	0	A	G	2568398
02-5863-1	AE008918.1	AE008918.1	1	639790	639790	0	C	T	2569412
02-5863-1	AE008918.1	AE008918.1	1	644368	644368	0	T	C	2573981
02-5863-1	AE008918.1	AE008918.1	1	646004	646004	0	G	A	2575611
02-5863-1	AE008918.1	AE008918.1	1	646841	646841	0	T	C	2576423
02-5863-1	AE008918.1	AE008918.1	1	648118	648118	0	A	T	2577666
02-5863-1	AE008918.1	AE008918.1	1	648901	648901	0	G	A	2578441
02-5863-1	AE008918.1	AE008918.1	1	651209	651209	0	A	G	2580737
02-5863-1	AE008918.1	AE008918.1	1	651907	651907	0	T	C	2581390
02-5863-1	AE008918.1	AE008918.1	1	653292	653292	0	C	G	2582746
02-5863-1	AE008918.1	AE008918.1	1	653293	653293	0	G	C	2582747
02-5863-1	AE008918.1	AE008918.1	1	653798	653798	0	C	G	2583247
02-5863-1	AE008918.1	AE008918.1	1	653905	653905	0	G	C	2583354
02-5863-1	AE008918.1	AE008918.1	1	655176	655176	0	T	G	2584574
02-5863-1	AE008918.1	AE008918.1	1	656118	656118	0	C	T	2585465
02-5863-1	AE008918.1	AE008918.1	1	656405	656405	0	A	G	2585745
02-5863-1	AE008918.1	AE008918.1	1	656768	656768	0	C	T	2586106
02-5863-1	AE008918.1	AE008918.1	1	657013	657013	0	G	A	2586351
02-5863-1	AE008918.1	AE008918.1	1	657366	657366	0	A	G	2586704
02-5863-1	AE008918.1	AE008918.1	1	658132	658132	0	T	G	2587468
02-5863-1	AE008918.1	AE008918.1	1	659674	659674	0	A	G	2589000
02-5863-1	AE008918.1	AE008918.1	1	660156	660156	0	C	G	2589481
02-5863-1	AE008918.1	AE008918.1	1	661171	661171	0	T	C	2590494
02-5863-1	AE008918.1	AE008918.1	1	663848	663848	0	C	T	2593144
02-5863-1	AE008918.1	AE008918.1	1	665120	665120	0	A	G	2594371
02-5863-1	AE008918.1	AE008918.1	1	665436	665436	0	C	T	2594666
02-5863-1	AE008918.1	AE008918.1	1	666318	666318	0	G	A	2595515
02-5863-1	AE008918.1	AE008918.1	1	666666	666666	0	T	A	2595862
02-5863-1	AE008918.1	AE008918.1	1	668513	668513	0	C	T	2597701
02-5863-1	AE008918.1	AE008918.1	1	669486	669486	0	C	T	2598672
02-5863-1	AE008918.1	AE008918.1	1	669766	669766	0	T	A	2598952
02-5863-1	AE008918.1	AE008918.1	1	672217	672217	0	T	A	2601395
02-5863-1	AE008918.1	AE008918.1	1	672324	672324	0	C	T	2601502
02-5863-1	AE008918.1	AE008918.1	1	674785	674785	0	C	T	2603810
02-5863-1	AE008918.1	AE008918.1	1	678470	678470	0	T	G	2607366
02-5863-1	AE008918.1	AE008918.1	1	678902	678902	0	T	C	2607795
02-5863-1	AE008918.1	AE008918.1	1	678950	678950	0	A	G	2607843
02-5863-1	AE008918.1	AE008918.1	1	682658	682658	0	T	A	2611538
02-5863-1	AE008918.1	AE008918.1	1	683009	683009	0	G	A	2611889
02-5863-1	AE008918.1	AE008918.1	1	684088	684088	0	G	A	2612890
02-5863-1	AE008918.1	AE008918.1	1	684714	684714	0	C	T	2613496
02-5863-1	AE008918.1	AE008918.1	1	684995	684995	0	A	T	2613776
02-5863-1	AE008918.1	AE008918.1	1	688091	688091	0	C	T	2616869
02-5863-1	AE008918.1	AE008918.1	1	690813	690813	0	T	C	2619538
02-5863-1	AE008918.1	AE008918.1	1	693831	693831	0	T	C	2622545
02-5863-1	AE008918.1	AE008918.1	1	694371	694371	0	C	T	2623084
02-5863-1	AE008918.1	AE008918.1	1	695111	695111	0	A	G	2623779
02-5863-1	AE008918.1	AE008918.1	1	695831	695831	0	C	G	2624497
02-5863-1	AE008918.1	AE008918.1	1	696667	696667	0	T	C	2625332
02-5863-1	AE008918.1	AE008918.1	1	696959	696959	0	T	C	2625624
02-5863-1	AE008918.1	AE008918.1	1	698017	698017	0	C	A	2626682
02-5863-1	AE008918.1	AE008918.1	1	702311	702311	0	G	A	2630756
02-5863-1	AE008918.1	AE008918.1	1	707163	707163	0	A	G	2635512
02-5863-1	AE008918.1	AE008918.1	1	708485	708485	0	C	A	2636832
02-5863-1	AE008918.1	AE008918.1	1	709839	709839	0	G	A	2638094
02-5863-1	AE008918.1	AE008918.1	1	710075	710075	0	C	T	2638330
02-5863-1	AE008918.1	AE008918.1	1	712952	712952	0	G	A	2641199
02-5863-1	AE008918.1	AE008918.1	1	713391	713391	0	T	A	2641638
02-5863-1	AE008918.1	AE008918.1	1	714650	714650	0	C	T	2642892
02-5863-1	AE008918.1	AE008918.1	1	714690	714690	0	C	A	2642932
02-5863-1	AE008918.1	AE008918.1	1	716693	716693	0	T	C	2644922
02-5863-1	AE008918.1	AE008918.1	1	717941	717941	0	C	T	2646168
02-5863-1	AE008918.1	AE008918.1	1	719746	719746	0	T	C	2647968
02-5863-1	AE008918.1	AE008918.1	1	721416	721416	0	C	G	2649633
02-5863-1	AE008918.1	AE008918.1	1	721705	721705	0	T	G	2649922
02-5863-1	AE008918.1	AE008918.1	1	722437	722437	0	C	T	2650647
02-5863-1	AE008918.1	AE008918.1	1	724781	724781	0	C	T	2652965
02-5863-1	AE008918.1	AE008918.1	1	727633	727633	0	C	T	2655807
02-5863-1	AE008918.1	AE008918.1	1	730527	730527	0	G	A	2658590
02-5863-1	AE008918.1	AE008918.1	1	730988	730988	0	T	C	2659051
02-5863-1	AE008918.1	AE008918.1	1	733982	733982	0	A	G	2661995
02-5863-1	AE008918.1	AE008918.1	1	734214	734214	0	C	G	2662227
02-5863-1	AE008918.1	AE008918.1	1	735964	735964	0	T	C	2663972
[truncated: 218,141+ more rows]

## Sheet: SNP-99
Chromosome number	RefGenomePos	Orig_NUM	02-5863-1	02-7258	043	11-1823-3434	1252_10-Geo	1268-11-Geo	128	133	16M_1_	16M_2_	16M_3_	16M13W	16M1W	1771_12-Geo	2008724259	2010724553	20236	548	63_9	63_9_1__	64_150	66_59	ADMAS-G1	ATCC_23457	B115	BCB028	BCB033	BG2_S27	BMIND1_v1	BRUC048	BRUC101	Brucella_abortus_2308	C-554	C-555	C-558	C-567	C-568	C-569	C-570	C-571	C-572	C-573	CNGB_1076	CNGB_1120	CNGB_290	Ether	Ether_1_
Chr-I	49	A	A	A	A	A	A	A	A	A	A	A	A	G	A	A	A	A	A	A	A	A	A	A	A	A	A	A	A	A	A	A	A	G	A	A	A	A	A	A	A	A	A	A	A	A	A	A	A
Chr-I	84	C	C	C	C	C	C	C	C	C	C	C	C	C	C	C	T	C	C	C	C	C	C	C	C	C	C	C	C	C	C	T	T	C	C	C	C	C	C	C	C	C	C	C	C	C	C	T	T
Chr-I	123	T	T	T	T	T	T	T	T	T	T	T	T	T	T	T	C	T	T	T	T	T	T	T	T	T	T	T	T	T	T	C	C	T	T	T	T	T	T	T	T	T	T	T	T	T	T	C	C
Chr-I	179	C	G	G	G	G	G	G	G	G	G	G	G	G	G	G	G	G	G	G	G	G	G	G	G	G	G	G	G	G	G	G	G	G	G	G	G	G	G	G	G	G	G	G	G	G	G	G	G
Chr-I	199	T	T	T	T	T	T	T	T	T	T	T	T	G	T	T	T	T	T	T	T	T	T	T	T	T	T	T	T	T	T	T	T	G	T	T	T	T	T	T	T	T	T	T	T	T	T	T	T
Chr-I	215	G	G	G	G	G	G	G	G	G	G	G	G	C	G	G	G	G	G	G	G	G	G	G	G	G	G	G	G	G	G	G	G	C	G	G	G	G	G	G	G	G	G	G	G	G	G	G	G
Chr-I	589	C	C	C	C	A	C	C	C	C	C	C	C	C	C	C	C	A	C	C	C	C	C	C	C	C	C	C	C	C	C	C	C	C	C	C	C	C	C	C	C	C	C	C	C	C	C	C	C
Chr-I	713	G	G	G	G	G	G	G	G	G	G	G	G	G	G	G	G	G	G	G	G	G	G	G	G	G	G	G	G	G	G	G	G	G	G	G	G	G	G	G	G	G	G	G	G	G	G	G	G
Chr-I	809	T	T	T	T	T	T	T	T	T	T	T	T	T	T	T	T	T	T	T	T	T	T	T	T	T	T	T	T	T	T	T	T	T	T	T	T	T	T	T	T	T	T	T	T	T	T	T	T
Chr-I	878	G	G	G	G	G	G	G	G	G	G	G	G	G	G	G	A	G	G	G	G	G	G	G	G	G	G	G	G	G	G	A	A	G	G	G	G	G	G	G	G	G	G	G	G	G	G	G	G
Chr-I	887	C	C	C	C	C	C	C	C	C	C	C	C	C	C	C	C	C	C	C	C	C	C	C	C	C	C	C	C	C	C	C	C	C	C	C	C	C	C	C	C	C	C	C	C	C	C	C	C
Chr-I	957	G	G	G	G	G	G	G	G	G	G	G	G	G	G	G	A	G	G	G	G	G	G	G	G	G	G	G	G	G	G	A	A	G	G	G	G	G	G	G	G	G	G	G	G	G	G	A	A
Chr-I	1145	T	T	T	T	T	T	T	T	T	T	T	T	T	T	T	T	T	T	T	T	T	T	T	T	T	T	T	T	T	T	T	T	T	T	T	T	T	T	T	T	T	T	T	T	T	C	T	T
Chr-I	1279	A	C	C	C	C	C	C	C	C	A	C	A	A	C	C	A	C	C	C	C	C	C	C	A	C	A	C	C	C	C	A	A	A	C	C	C	C	C	C	C	C	C	C	A	A	A	A	A
Chr-I	1312	C	C	C	C	C	C	C	C	C	C	C	C	C	C	C	C	C	C	C	C	C	C	C	C	C	C	C	C	C	C	C	C	C	C	C	C	C	C	C	C	C	C	C	C	C	C	T	T
Chr-I	1636	G	G	G	G	G	G	G	G	G	G	G	G	A	G	G	G	G	G	G	G	G	G	G	G	G	G	G	G	G	G	G	G	A	G	G	G	G	G	G	G	G	G	G	G	G	G	G	G
Chr-I	1821	G	G	G	G	G	G	G	G	G	G	G	G	G	G	G	G	G	G	G	G	G	G	G	G	G	G	G	G	G	G	G	G	A	G	G	G	G	G	G	G	G	G	G	G	G	G	G	G
Chr-I	1972	G	G	G	G	G	G	G	G	G	G	G	G	G	G	G	G	G	G	G	G	G	G	G	G	G	G	G	G	G	G	G	G	G	G	G	G	G	G	G	G	G	G	G	G	G	G	G	G
Chr-I	1973	C	C	C	C	C	C	C	C	C	C	C	C	C	C	C	C	C	C	C	C	C	C	C	C	C	C	C	C	C	C	C	C	C	C	C	C	C	C	C	C	C	C	C	C	C	C	C	C
Chr-I	2305	T	T	T	T	T	T	T	T	T	T	T	T	C	T	T	T	T	T	T	T	T	T	T	T	T	T	T	T	T	T	T	T	C	T	T	T	T	T	T	T	T	T	T	T	T	T	T	T
Chr-I	2563	A	A	A	A	A	A	A	A	A	A	A	A	A	A	A	T	A	A	A	A	A	A	A	A	A	A	A	A	A	A	T	T	A	A	A	A	A	A	A	A	A	A	A	A	A	A	T	T
Chr-I	3058	C	C	C	C	C	C	C	C	C	C	C	C	T	C	C	C	C	C	C	C	C	C	C	C	C	C	C	C	C	C	C	C	T	C	C	C	C	C	C	C	C	C	C	C	C	C	C	C
Chr-I	3091	A	A	A	A	A	A	A	A	A	A	A	A	A	A	A	A	A	A	A	A	A	A	A	A	A	A	A	A	A	A	A	A	A	A	A	A	A	A	A	A	A	A	A	A	A	A	A	A
Chr-I	3567	G	G	G	G	G	G	G	G	G	G	G	G	G	G	G	A	G	G	G	G	G	G	G	G	G	G	G	G	G	G	A	A	G	G	G	G	G	G	G	G	G	G	G	G	G	G	A	A
Chr-I	3648	G	G	G	G	G	G	G	G	G	G	G	G	G	G	G	G	G	G	G	G	G	G	G	G	G	G	G	G	G	G	G	G	G	G	G	G	G	G	G	G	G	G	G	G	G	G	G	G
Chr-I	3703	C	C	C	C	C	C	C	C	C	C	C	C	G	C	C	C	C	C	C	C	C	C	C	C	C	C	C	C	C	C	C	C	G	C	C	C	C	C	C	C	C	C	C	C	C	C	C	C
Chr-I	3749	G	G	G	G	G	G	G	G	G	G	G	G	T	G	G	G	G	G	G	G	G	G	G	G	G	G	G	G	G	G	G	G	T	G	G	G	G	G	G	G	G	G	G	G	G	G	G	G
Chr-I	3863	G	G	G	G	G	G	G	G	G	G	G	G	G	G	G	G	G	G	G	G	G	G	G	G	G	G	G	G	G	G	G	G	G	G	G	G	G	G	G	G	G	G	G	G	G	G	G	G
Chr-I	3886	G	G	G	G	G	G	G	G	G	G	G	G	G	G	G	T	G	G	G	G	G	G	G	G	G	G	G	G	G	G	T	T	G	G	G	G	G	G	G	G	G	G	G	G	G	G	T	T
Chr-I	4093	C	C	C	C	C	C	C	C	C	C	C	C	T	C	C	C	C	C	C	C	C	C	C	C	C	C	C	C	C	C	C	C	T	C	C	C	C	C	C	C	C	C	C	C	C	C	C	C
Chr-I	4200	G	G	G	G	G	G	G	G	G	G	G	G	G	G	G	G	G	G	G	G	G	G	G	G	G	G	G	G	G	G	G	G	G	G	G	G	G	G	G	G	G	G	G	G	G	G	G	G
Chr-I	4325	C	C	C	C	C	C	C	C	C	C	C	C	C	C	C	A	C	C	C	C	C	C	C	C	C	C	C	C	C	C	A	A	C	C	C	C	C	C	C	C	C	C	C	C	C	C	A	A
Chr-I	4448	C	C	C	C	C	C	C	C	C	C	C	C	C	C	C	T	C	C	C	C	C	C	C	C	C	C	C	C	C	C	T	T	C	C	C	C	C	C	C	C	C	C	C	C	C	C	C	C
Chr-I	4622	G	A	A	A	A	A	A	A	A	G	A	G	G	A	A	G	A	A	A	A	A	A	A	G	A	G	A	A	A	A	G	G	G	A	A	A	A	A	A	A	A	A	A	G	G	G	G	G
Chr-I	4780	T	T	T	T	T	T	T	T	T	T	T	T	T	T	T	T	T	T	T	T	T	T	T	T	T	T	T	T	T	T	T	T	T	T	T	T	T	T	T	T	T	T	T	T	T	T	T	T
Chr-I	4872	G	G	G	G	G	G	G	G	G	G	G	G	A	G	G	G	G	G	G	G	G	G	G	G	G	G	G	G	G	G	G	G	G	G	G	G	G	G	G	G	G	G	G	G	G	G	G	G
Chr-I	5033	T	T	T	T	T	T	T	T	T	T	T	T	T	T	T	T	T	T	T	T	T	T	T	T	T	T	T	T	T	T	T	T	T	T	T	T	T	T	T	T	T	T	T	T	T	T	T	T
Chr-I	5058	G	G	G	G	G	G	G	G	G	G	G	G	G	G	G	G	G	G	G	G	G	G	G	G	G	G	G	G	G	G	G	G	G	G	G	G	G	G	G	G	G	G	G	G	G	A	G	G
Chr-I	5258	C	C	C	C	C	C	C	C	C	C	C	C	C	C	C	C	C	C	C	C	C	C	C	C	C	C	C	C	C	C	C	C	C	C	C	C	C	C	C	C	C	C	C	C	C	C	C	C
Chr-I	5408	C	C	C	C	C	C	C	C	C	C	C	C	C	C	C	C	C	C	C	C	C	C	C	C	C	C	C	C	C	C	C	C	C	C	C	C	C	C	C	C	C	C	C	C	C	C	C	C
Chr-I	5497	T	T	T	T	T	T	T	T	T	T	T	T	C	T	T	T	T	T	T	T	T	T	T	T	T	T	T	T	T	T	T	T	C	T	T	T	T	T	T	T	T	T	T	T	T	T	T	T
Chr-I	5573	C	C	C	C	C	C	C	C	C	C	C	C	T	C	C	C	C	C	C	C	C	C	C	C	C	C	C	C	C	C	C	C	T	C	C	C	C	C	C	C	C	C	C	C	C	C	C	C
Chr-I	5657	T	T	T	T	T	T	T	T	T	T	T	T	T	T	T	T	T	T	T	T	T	T	T	T	T	T	T	T	T	T	T	T	T	T	T	T	T	T	T	T	T	T	T	T	T	T	T	T
Chr-I	5708	C	C	C	C	C	C	C	C	C	C	C	C	C	C	C	C	C	C	C	C	C	C	C	G	C	C	C	C	C	C	C	C	C	C	C	C	C	C	C	C	C	C	C	C	C	C	C	C
Chr-I	5729	T	T	T	T	T	T	T	T	T	T	T	T	T	T	T	T	T	T	T	T	T	T	T	T	T	T	T	T	T	T	T	T	T	T	T	T	T	T	T	T	T	T	T	T	T	T	T	T
Chr-I	5891	T	T	T	T	T	T	T	T	T	T	T	T	C	T	T	T	T	T	T	T	T	T	T	T	T	T	T	T	T	T	T	T	C	T	T	T	T	T	T	T	T	T	T	T	T	T	T	T
Chr-I	6276	G	G	G	G	G	G	G	G	G	G	G	G	G	G	G	G	G	G	G	G	G	G	G	G	G	G	G	G	G	G	G	G	G	G	G	G	G	G	G	G	G	G	G	G	G	G	G	G
Chr-I	6293	G	G	G	G	G	G	G	G	G	G	G	G	G	G	G	A	G	G	G	G	G	G	G	G	G	G	G	G	G	G	A	A	G	G	G	G	G	G	G	G	G	G	G	G	G	G	A	A
Chr-I	6344	C	C	C	C	C	C	C	C	C	C	C	C	C	C	C	G	C	C	C	C	C	C	C	C	C	C	C	C	C	C	G	G	C	C	C	C	C	C	C	C	C	C	C	C	C	C	C	C
Chr-I	6405	G	G	G	G	G	G	G	G	G	G	G	G	G	G	G	G	G	G	G	G	G	G	G	G	G	G	G	G	G	G	A	A	G	G	G	G	G	G	G	G	G	G	G	G	G	G	G	G
Chr-I	6660	C	C	C	C	C	C	C	C	C	C	C	C	C	C	C	A	C	C	C	C	C	C	C	C	C	C	C	C	C	C	A	A	C	C	C	C	C	C	C	C	C	C	C	C	C	C	C	C
Chr-I	6722	T	T	T	T	T	T	T	T	T	T	T	T	T	T	T	T	T	T	T	T	T	T	T	T	T	T	T	T	T	T	T	T	T	T	T	T	T	T	T	T	T	T	T	T	T	T	T	T
Chr-I	6806	C	C	C	C	C	C	C	C	C	C	C	C	C	C	C	C	C	C	C	C	C	C	C	C	C	C	C	C	C	C	C	C	C	C	C	C	C	C	C	C	C	C	C	C	C	C	C	C
Chr-I	6827	T	T	T	T	T	T	T	T	T	T	T	T	G	T	T	T	T	T	T	T	T	T	T	T	T	T	T	T	T	T	T	T	G	T	T	T	T	T	T	T	T	T	T	T	T	T	T	T
Chr-I	6929	G	G	G	G	G	G	G	G	G	G	G	G	G	G	G	T	G	G	G	G	G	G	G	G	G	G	G	G	G	G	T	T	G	G	G	G	G	G	G	G	G	G	G	G	G	G	T	T
Chr-I	6930	T	T	T	T	T	T	T	T	T	T	T	T	T	T	T	T	T	T	T	T	T	T	T	T	T	T	T	T	T	T	T	T	T	T	T	T	T	T	T	T	T	T	T	T	T	T	T	T
Chr-I	6984	A	A	A	A	A	A	A	A	A	A	A	A	A	A	A	A	A	A	A	A	A	A	A	A	A	A	A	A	A	A	A	A	A	A	A	A	A	A	A	A	A	A	A	A	A	A	A	A
Chr-I	7088	C	T	T	T	T	T	T	T	T	C	T	C	C	T	T	C	T	T	T	T	T	T	T	C	T	C	T	T	T	T	C	C	C	T	T	T	T	T	T	T	T	T	T	C	C	C	C	C
Chr-I	7233	G	G	G	G	G	G	G	G	G	G	G	G	G	G	G	G	G	G	G	G	G	G	G	G	G	G	G	G	G	G	G	G	G	G	G	G	G	G	G	G	G	G	G	G	G	G	G	G
Chr-I	7275	C	A	A	A	A	A	A	A	A	C	A	C	C	A	A	C	A	A	A	A	A	A	A	C	A	C	A	A	A	A	C	C	C	A	A	A	A	A	A	A	A	A	A	C	C	C	C	C
Chr-I	7282	C	C	C	C	C	C	C	C	C	C	C	C	C	C	C	C	C	C	C	C	C	C	C	C	C	C	C	C	C	C	C	C	C	C	C	C	C	C	C	C	C	C	C	C	C	C	C	C
Chr-I	7389	A	A	A	A	A	A	A	A	A	A	A	A	C	A	A	A	A	A	A	A	A	A	A	A	A	A	A	A	A	A	A	A	C	A	A	A	A	A	A	A	A	A	A	A	A	A	A	A
Chr-I	7405	T	G	G	G	G	G	G	G	G	T	G	T	G	G	G	G	G	G	G	G	G	G	G	T	G	T	G	G	G	G	G	G	G	G	G	G	G	G	G	G	G	G	G	T	T	T	G	G
Chr-I	7455	T	T	T	T	T	T	T	T	T	T	T	T	T	T	T	T	T	T	T	T	T	T	T	T	T	T	T	T	T	T	T	T	T	T	T	T	T	T	T	T	T	T	T	T	T	T	T	T
Chr-I	7545	C	C	C	C	C	C	C	C	C	C	C	C	C	C	C	C	T	C	C	C	C	C	C	C	C	C	C	C	C	C	C	C	C	C	C	C	C	C	C	C	C	C	C	C	C	C	C	C
Chr-I	7602	C	C	C	C	C	C	C	C	C	C	C	C	C	C	C	C	C	C	C	C	C	C	C	C	C	C	C	C	C	C	C	C	C	C	C	C	C	C	C	C	C	C	C	C	C	C	T	T
Chr-I	7623	C	T	T	T	T	T	T	T	T	C	T	C	C	T	T	C	T	T	T	T	T	T	T	C	T	C	T	T	T	T	C	C	C	T	T	T	T	T	T	T	T	T	T	C	C	C	C	C
Chr-I	7662	T	T	T	T	T	T	T	T	T	T	T	T	C	T	T	T	T	T	T	T	T	T	T	T	T	T	T	T	T	T	T	T	C	T	T	T	T	T	T	T	T	T	T	T	T	T	T	T
Chr-I	7948	A	G	G	G	G	G	G	G	G	A	G	A	G	G	G	G	G	G	G	G	G	G	G	A	G	A	G	G	G	G	G	G	G	G	G	G	G	G	G	G	G	G	G	A	A	A	G	G
Chr-I	7951	C	C	C	C	C	C	C	C	C	C	C	C	C	C	C	C	C	C	C	C	C	C	C	C	C	C	C	C	C	C	C	C	C	C	C	C	C	C	C	C	C	C	C	C	C	C	C	C
Chr-I	8208	A	G	G	G	A	G	G	G	G	A	G	A	A	G	G	A	A	G	G	G	G	G	G	A	G	A	G	G	G	G	A	A	A	G	G	G	G	G	G	G	G	G	G	A	A	A	A	A
Chr-I	8277	C	C	C	C	C	C	C	C	C	C	C	C	T	C	C	C	C	C	C	C	C	C	C	C	C	C	C	C	C	C	C	C	T	C	C	C	C	C	C	C	C	C	C	C	C	C	C	C
Chr-I	8330	A	A	A	A	A	A	A	A	A	A	A	A	A	A	A	A	A	A	A	A	A	A	A	A	A	A	A	A	A	A	A	A	A	A	A	A	A	A	A	A	A	A	A	A	A	A	A	A
Chr-I	8336	C	C	C	C	C	C	C	C	C	C	C	C	C	C	C	C	C	C	C	C	C	C	C	C	C	C	C	C	C	T	C	C	C	C	C	C	C	C	C	C	C	C	C	C	C	C	C	C
Chr-I	8415	C	C	C	C	C	C	C	C	C	C	C	C	C	C	C	C	C	C	C	C	C	C	C	C	C	C	C	C	C	C	C	C	C	C	C	C	C	C	C	C	C	C	C	C	C	C	C	C
Chr-I	8461	G	G	G	G	G	G	G	G	G	G	G	G	G	G	G	G	G	G	G	G	G	G	G	G	G	G	G	G	G	G	G	G	G	G	G	G	G	G	G	G	G	G	G	G	G	G	G	G
Chr-I	8664	G	G	G	G	G	G	G	G	G	G	G	G	G	G	G	G	G	G	G	G	G	G	G	G	G	G	G	G	G	G	G	G	G	G	G	G	G	G	G	G	G	G	G	G	G	G	G	G
Chr-I	8689	G	G	G	G	G	G	G	G	G	G	G	G	G	G	G	A	G	G	G	G	G	G	G	G	G	G	G	G	G	G	A	A	G	G	G	G	G	G	G	G	G	G	G	G	G	G	A	A
Chr-I	8723	A	T	A	A	A	A	A	A	A	A	A	A	A	A	A	A	A	A	A	A	A	A	T	A	A	A	A	A	A	A	A	A	A	A	A	A	A	A	A	A	A	A	A	A	A	A	A	A
Chr-I	8821	A	A	A	A	A	A	A	A	A	A	A	A	A	A	A	A	A	A	A	A	A	A	A	A	A	A	A	A	A	A	A	A	A	A	A	A	A	A	A	A	A	A	A	A	A	A	A	A
Chr-I	8892	A	A	A	A	A	A	A	A	A	A	A	A	G	A	A	A	A	A	A	A	A	A	A	A	A	A	A	A	A	A	A	A	G	A	A	A	A	A	A	A	A	A	A	A	A	A	A	A
Chr-I	8893	A	A	A	A	A	A	A	A	A	A	A	A	A	A	A	C	A	A	A	A	A	A	A	A	A	A	A	A	A	A	C	C	A	A	A	A	A	A	A	A	A	A	A	A	A	A	C	C
Chr-I	9229	C	C	C	C	C	C	C	C	C	C	C	C	C	C	C	C	C	C	C	C	C	C	C	C	C	C	C	C	C	C	C	C	C	C	C	C	C	C	C	C	C	C	C	C	C	C	C	C
Chr-I	9257	C	C	C	C	C	C	C	C	C	C	C	C	C	C	C	T	C	C	C	C	C	C	C	C	C	C	C	C	C	C	T	T	C	C	C	C	C	C	C	C	C	C	C	C	C	C	T	T
Chr-I	9320	T	T	T	T	T	T	T	T	T	T	T	T	C	T	T	T	T	T	T	T	T	T	T	T	T	T	T	T	T	T	T	T	C	T	T	T	T	T	T	T	T	T	T	T	T	T	T	T
Chr-I	9339	C	C	C	C	C	C	C	C	C	C	C	C	C	C	C	C	C	C	C	C	C	C	C	C	C	C	C	C	C	C	C	C	C	C	C	C	C	C	C	C	C	C	C	C	C	C	C	C
Chr-I	9524	C	C	C	C	C	C	C	C	C	C	C	C	C	C	C	C	C	C	C	C	C	C	C	C	C	C	C	C	C	C	C	C	C	C	C	C	C	C	C	C	C	C	C	C	C	C	C	C
Chr-I	9605	T	T	T	T	T	T	T	T	T	T	T	T	C	T	T	C	T	T	T	T	T	T	T	T	T	T	T	T	T	T	C	C	C	T	T	T	T	T	T	T	T	T	T	T	T	T	C	C
Chr-I	9640	A	A	A	A	A	A	A	A	A	A	A	A	A	A	A	T	A	A	A	A	A	A	A	A	A	A	A	A	A	A	T	T	A	A	A	A	A	A	A	A	A	A	A	A	A	A	T	T
Chr-I	9722	A	A	A	A	A	A	A	A	A	A	A	A	A	A	A	A	A	A	A	A	A	A	A	A	A	A	A	A	A	A	A	A	A	A	A	A	A	A	A	A	A	A	A	A	A	A	A	A
Chr-I	9726	T	T	T	T	T	T	T	T	T	T	T	T	T	T	T	T	T	T	T	T	T	T	T	T	T	T	T	T	T	T	T	T	T	T	T	T	T	T	T	T	T	T	T	T	T	T	T	T
Chr-I	9731	T	T	T	T	T	T	T	T	T	T	T	T	T	T	T	T	T	T	T	T	T	T	T	T	T	T	T	T	T	T	T	T	T	T	T	T	T	T	T	T	T	T	T	T	T	T	T	T
Chr-I	9813	G	G	G	G	G	G	G	G	G	G	G	G	T	G	G	G	G	G	G	G	G	G	G	G	G	G	G	G	G	G	G	G	T	G	G	G	G	G	G	G	G	G	G	G	G	G	G	G
Chr-I	10174	G	G	G	G	G	G	G	G	G	G	G	G	G	G	G	G	G	G	G	G	G	G	G	G	G	G	G	G	G	G	G	G	G	G	G	G	G	G	G	G	G	G	G	G	G	G	G	G
Chr-I	10195	G	G	G	G	G	G	G	G	G	G	G	G	A	G	G	G	G	G	G	G	G	G	G	G	G	G	G	G	G	G	G	G	A	G	G	G	G	G	G	G	G	G	G	G	G	G	G	G
Chr-I	10281	G	G	G	G	G	G	G	G	G	G	G	G	G	G	G	G	G	G	G	G	G	G	G	G	G	G	G	G	G	A	G	G	G	G	G	G	G	G	G	G	G	G	G	G	G	G	G	G
Chr-I	10812	T	T	T	T	T	T	T	T	T	T	T	T	T	T	T	T	T	T	T	T	T	T	T	T	T	T	T	T	T	T	T	T	T	T	T	T	T	T	T	T	T	T	T	T	T	T	T	T
Chr-I	10930	C	C	C	C	C	C	C	C	C	C	C	C	A	C	C	C	C	C	C	C	C	C	C	C	C	C	C	C	C	C	C	C	A	C	C	C	C	C	C	C	C	C	C	C	C	C	C	C
Chr-I	10999	T	T	T	T	T	T	T	T	T	T	T	T	G	T	T	T	T	T	T	T	T	T	T	T	T	T	T	T	T	T	T	T	G	T	T	T	T	T	T	T	T	T	T	T	T	T	T	T
Chr-I	11244	C	C	C	C	C	C	C	C	C	C	C	C	C	C	C	C	C	C	C	C	C	C	C	C	C	C	C	C	C	C	C	C	C	C	C	C	C	C	C	C	C	C	C	C	C	C	C	C
Chr-I	11352	A	G	G	G	G	G	G	G	G	A	G	A	G	G	G	G	G	G	G	G	G	G	G	A	G	G	G	G	G	G	G	G	G	G	G	G	G	G	G	G	G	G	G	G	G	G	G	G
Chr-I	11415	A	A	A	A	A	A	A	A	A	A	A	A	T	A	A	A	A	A	A	A	A	A	A	A	A	A	A	A	A	A	A	A	T	A	A	A	A	A	A	A	A	A	A	A	A	A	A	A
Chr-I	11469	C	C	C	C	C	C	C	C	C	C	C	C	T	C	C	C	C	C	C	C	C	C	C	C	C	C	C	C	C	C	C	C	T	C	C	C	C	C	C	C	C	C	C	C	C	C	C	C
Chr-I	11629	G	G	G	G	G	G	G	G	G	G	G	G	G	G	G	G	G	G	G	G	G	G	G	G	G	G	G	G	G	G	G	G	G	G	G	G	G	G	G	G	G	G	G	G	G	G	G	G
Chr-I	11805	G	G	G	G	G	G	G	G	G	G	G	G	G	G	G	G	G	G	G	G	G	G	G	G	G	G	G	G	G	G	G	G	G	G	G	G	G	G	G	G	G	G	G	G	G	G	G	G
Chr-I	11888	G	G	G	G	G	G	G	G	G	G	G	G	G	G	G	T	G	G	G	G	G	G	G	G	G	G	G	G	G	G	T	T	G	G	G	G	G	G	G	G	G	G	G	G	G	G	T	T
Chr-I	12014	C	C	C	C	C	C	C	C	C	C	C	C	A	C	C	C	C	C	C	C	C	C	C	C	C	C	C	C	C	C	C	C	A	C	C	C	C	C	C	C	C	C	C	C	C	C	C	C
Chr-I	12257	C	C	C	C	C	C	C	C	C	C	C	C	C	C	C	C	C	C	C	C	C	C	C	C	C	C	C	C	C	C	C	C	C	C	C	C	C	C	C	C	C	C	C	T	C	C	C	C
Chr-I	12496	A	A	A	A	A	A	A	A	A	A	A	A	G	A	A	A	A	A	A	A	A	A	A	A	A	A	A	A	A	A	A	A	G	A	A	A	A	A	A	A	A	A	A	A	A	A	A	A
Chr-I	12521	G	G	G	G	G	G	G	G	G	G	G	G	G	G	G	G	G	G	G	G	G	G	G	G	G	G	G	G	G	G	G	G	G	G	G	G	G	G	G	G	G	G	G	G	G	G	G	G
Chr-I	12594	G	G	G	G	G	G	G	G	G	G	G	G	G	G	G	A	G	G	G	G	G	G	G	G	G	G	G	G	G	G	A	A	G	G	G	G	G	G	G	G	G	G	G	G	G	G	A	A
Chr-I	12699	T	T	T	T	T	T	T	T	T	T	T	T	C	T	T	T	T	T	T	T	T	T	T	T	T	T	T	T	T	T	T	T	C	T	T	T	T	T	T	T	T	T	T	T	T	T	T	T
Chr-I	12751	G	G	G	G	G	G	G	G	G	G	G	G	G	G	G	G	G	G	G	G	G	G	G	G	G	G	G	G	G	G	G	G	G	G	G	G	G	G	G	G	G	G	G	G	G	G	G	G
Chr-I	12752	C	C	C	C	C	C	C	C	C	C	C	C	C	C	C	C	C	C	C	C	C	C	C	C	C	C	C	C	C	C	C	C	T	C	C	C	C	C	C	C	C	C	C	C	C	C	C	C
Chr-I	12851	C	C	C	C	C	C	C	C	C	C	C	C	C	C	C	C	C	C	C	C	C	C	C	C	C	C	C	C	C	C	C	C	C	C	C	C	C	C	C	C	C	C	C	C	C	C	C	C
Chr-I	12894	T	T	T	T	T	T	T	T	T	T	T	T	C	T	T	T	T	T	T	T	T	T	T	T	T	T	T	T	T	T	T	T	C	T	T	T	T	T	T	T	T	T	T	T	T	T	T	T
Chr-I	12905	G	G	G	G	G	G	G	G	G	G	G	G	G	G	G	G	G	G	G	G	G	G	G	G	G	G	G	G	G	G	G	G	G	G	G	G	G	G	G	G	G	G	G	G	G	G	G	G
Chr-I	12948	C	C	C	C	C	C	C	C	C	C	C	C	C	C	C	C	C	C	C	C	C	C	C	C	C	C	C	C	C	C	C	C	C	C	C	C	C	C	C	C	C	C	C	C	C	C	C	C
Chr-I	13092	G	G	G	G	G	G	G	G	G	G	G	G	A	G	G	G	G	G	G	G	G	G	G	G	G	G	G	G	G	G	G	G	A	G	G	G	G	G	G	G	G	G	G	G	G	G	G	G
Chr-I	13114	G	G	G	G	G	G	G	G	G	G	G	G	A	G	G	G	G	G	G	G	G	G	G	G	G	G	G	G	G	G	G	G	G	G	G	G	G	G	G	G	G	G	G	G	G	G	G	G
Chr-I	13342	C	C	C	C	C	C	C	C	C	C	C	C	C	C	C	C	C	C	C	C	C	C	C	C	C	C	C	C	C	C	C	C	C	C	C	C	C	C	C	C	C	C	C	C	C	C	C	C
Chr-I	13820	C	C	C	C	C	C	C	C	C	C	C	C	C	C	C	C	C	C	C	C	C	C	C	C	C	C	C	C	C	C	C	C	C	C	C	C	C	C	C	C	C	C	C	C	C	C	C	C
Chr-I	13955	C	C	C	C	C	C	C	C	C	C	C	C	C	C	C	C	C	C	C	C	C	C	C	C	C	C	C	C	C	C	C	C	C	C	C	C	C	C	C	C	C	C	C	C	C	C	C	C
Chr-I	14175	A	A	A	A	A	A	A	A	A	A	A	A	A	A	A	A	G	A	A	A	A	A	A	A	A	A	A	A	A	A	A	A	A	A	A	A	A	A	A	A	A	A	A	A	A	A	A	A
Chr-I	14466	A	A	A	A	A	A	A	A	A	A	A	A	A	A	A	A	A	A	A	A	A	A	A	A	A	A	A	A	A	A	A	A	A	A	A	A	A	A	A	A	A	A	A	A	A	A	A	A
Chr-I	14636	C	C	C	C	C	C	C	C	C	C	C	C	T	C	C	C	C	C	C	C	C	C	C	C	C	C	C	C	C	C	C	C	T	C	C	C	C	C	C	C	C	C	C	C	C	C	C	C
Chr-I	14823	G	G	G	G	G	G	G	G	G	G	G	G	G	G	G	G	G	G	G	G	G	G	G	G	G	G	G	G	G	G	G	G	G	G	G	G	G	G	G	G	G	G	G	G	G	G	G	G
Chr-I	14881	A	A	A	A	A	A	A	A	A	A	A	A	A	A	A	A	A	A	A	A	A	A	A	A	A	A	A	A	A	A	A	A	A	A	A	A	A	A	A	A	A	A	A	A	A	A	A	A
Chr-I	14979	C	C	C	C	C	C	C	C	C	C	C	C	C	C	C	C	C	C	C	C	C	C	C	C	C	C	C	C	C	C	C	C	C	C	C	C	C	C	C	C	C	C	C	C	C	C	C	C
Chr-I	14982	G	G	G	G	G	G	G	G	G	G	G	G	G	G	G	G	G	G	G	G	G	G	G	G	G	G	G	G	G	G	G	G	G	G	G	G	G	G	G	G	G	G	G	G	G	G	G	G
Chr-I	15339	C	C	C	C	C	C	C	C	C	C	C	C	C	C	C	C	C	C	C	C	C	C	C	C	C	C	C	C	C	C	C	C	C	C	C	C	C	C	C	C	C	C	C	C	C	C	C	C
Chr-I	15370	A	A	A	A	A	A	A	A	A	A	A	A	G	A	A	A	A	A	A	A	A	A	A	A	A	A	A	A	A	A	A	A	G	A	A	A	A	A	A	A	A	A	A	A	A	A	A	A
Chr-I	15398	T	T	T	T	T	T	T	T	T	T	T	T	T	T	T	T	T	T	T	T	T	T	T	T	T	T	T	T	T	T	T	T	T	T	T	T	T	T	T	T	T	T	T	T	T	T	T	T
Chr-I	15438	C	C	C	C	C	C	C	C	C	C	C	C	T	C	C	C	C	C	C	C	C	C	C	C	C	C	C	C	C	C	C	C	T	C	C	C	C	C	C	C	C	C	C	C	C	C	C	C
Chr-I	15668	A	C	C	C	C	C	C	C	C	A	C	A	C	C	C	C	C	C	C	C	C	C	C	A	C	C	C	C	C	C	C	C	C	C	C	C	C	C	C	C	C	C	C	A	A	A	C	C
Chr-I	15689	T	T	T	T	T	T	T	T	T	T	T	T	T	T	T	T	T	T	T	T	T	T	T	T	T	T	T	T	T	T	T	T	T	T	T	T	T	T	T	T	T	T	T	T	T	T	T	T
Chr-I	16453	C	C	C	C	C	C	C	T	T	C	T	C	C	T	C	C	C	T	C	C	C	C	C	C	C	C	T	T	C	C	C	C	C	C	C	C	C	C	C	C	C	C	C	C	C	C	C	C
Chr-I	16927	G	G	G	G	G	G	G	G	G	G	G	G	A	G	G	G	G	G	G	G	G	G	G	G	G	G	G	G	G	G	G	G	A	G	G	G	G	G	G	G	G	G	G	G	G	G	G	G
Chr-I	17023	G	G	G	G	G	G	G	G	G	G	G	G	A	G	G	G	G	G	G	G	G	G	G	G	G	G	G	G	G	G	G	G	A	G	G	G	G	G	G	G	G	G	G	G	G	G	G	G
Chr-I	17101	T	T	T	T	T	T	T	T	T	T	T	T	T	T	T	G	T	T	T	T	T	T	T	T	T	T	T	T	T	T	T	T	T	T	T	T	T	T	T	T	T	T	T	T	T	T	T	T
Chr-I	17190	C	C	C	C	C	C	C	C	C	C	C	C	C	C	C	C	C	C	C	C	C	C	C	C	C	C	C	C	C	C	C	C	C	C	C	C	C	C	C	C	C	C	C	C	C	C	C	C
Chr-I	17205	T	T	T	T	T	T	T	T	T	T	T	T	T	T	T	T	T	T	T	T	T	T	T	T	T	T	T	T	T	T	T	T	T	T	T	T	T	T	T	T	T	T	T	T	T	T	T	T
Chr-I	17264	C	C	C	C	C	C	C	C	C	C	C	C	C	C	C	C	C	C	C	C	C	C	C	C	C	C	C	C	C	C	C	C	C	C	C	C	C	C	C	C	C	C	C	C	C	C	T	T
Chr-I	17389	G	G	G	G	G	G	G	G	G	G	G	G	G	G	G	G	G	G	G	G	G	G	G	G	G	G	G	G	G	G	G	G	G	G	G	G	G	G	G	G	G	G	G	G	G	G	G	G
Chr-I	17438	C	C	C	C	C	C	C	C	C	C	C	C	C	C	C	C	C	C	C	C	C	C	C	C	C	C	C	C	T	C	C	C	C	C	C	C	C	C	C	C	C	C	C	C	C	C	C	C
Chr-I	17502	C	C	C	C	C	C	C	C	C	C	C	C	C	C	C	C	C	C	C	C	C	C	C	C	C	C	C	C	C	C	C	C	C	C	C	C	C	C	C	C	C	C	C	C	C	C	C	C
Chr-I	17633	G	G	G	G	G	G	G	G	G	G	G	G	G	G	G	T	G	G	G	G	G	G	G	G	G	G	G	G	G	G	G	G	G	G	G	G	G	G	G	G	G	G	G	G	G	G	G	G
Chr-I	17806	C	C	C	C	C	C	C	C	C	C	C	C	C	C	C	C	C	C	C	C	C	C	C	C	C	C	C	C	C	C	C	C	C	C	C	C	C	C	C	C	C	C	C	C	C	C	C	C
Chr-I	17888	C	C	C	C	C	C	C	C	C	C	C	C	C	C	C	C	C	C	C	C	C	C	C	C	C	C	C	C	C	C	C	C	C	C	C	C	C	C	C	C	C	C	C	C	C	C	T	T
Chr-I	18067	C	C	C	C	C	C	C	C	C	C	C	C	C	C	C	C	C	C	C	C	C	C	C	C	C	C	C	C	C	C	C	C	C	C	C	C	C	C	C	C	C	C	C	C	C	C	C	C
Chr-I	18391	A	A	A	A	A	A	A	A	A	A	A	A	G	A	A	A	A	A	A	A	A	A	A	A	A	A	A	A	A	A	A	A	G	A	A	A	A	A	A	A	A	A	A	A	A	A	A	A
Chr-I	18404	C	C	C	C	C	C	C	C	C	C	C	C	T	C	C	C	C	C	C	C	C	C	C	C	C	C	C	C	C	C	C	C	T	C	C	C	C	C	C	C	C	C	C	C	C	C	C	C
Chr-I	18471	T	A	A	A	A	A	A	A	A	T	A	T	T	A	A	T	A	A	A	A	A	A	A	T	A	T	A	A	A	A	T	T	T	A	A	A	A	A	A	A	A	A	A	T	T	T	T	T
Chr-I	18519	G	G	G	G	G	G	G	G	G	G	G	G	G	G	G	G	G	G	G	G	G	G	G	G	G	G	G	G	G	G	G	G	G	G	G	G	G	G	G	G	G	G	G	G	G	G	G	G
Chr-I	18549	A	A	A	A	A	A	A	A	A	A	A	A	A	A	A	A	A	A	A	A	A	A	A	A	A	C	A	A	A	A	A	A	A	A	A	A	A	A	A	A	A	A	A	A	A	A	A	A
Chr-I	18603	C	C	C	C	C	C	C	C	C	C	C	C	C	C	C	C	C	C	C	C	C	C	C	C	C	C	C	C	C	C	C	C	C	C	C	C	C	C	C	C	C	C	C	C	C	C	C	C
Chr-I	18671	G	G	G	G	G	G	G	G	G	G	G	G	G	G	G	G	G	G	G	G	G	G	G	G	G	G	G	G	G	G	G	G	G	G	G	G	G	G	G	G	G	G	G	G	G	G	G	G
Chr-I	18681	G	G	G	G	G	G	G	G	G	G	G	G	G	G	G	G	G	G	G	G	G	G	G	G	G	G	G	G	G	G	G	G	T	G	G	G	G	G	G	G	G	G	G	G	G	G	G	G
Chr-I	18686	T	T	T	T	T	T	T	T	T	T	T	T	C	T	T	T	T	T	T	T	T	T	T	T	T	T	T	T	T	T	T	T	C	T	T	T	T	T	T	T	T	T	T	T	T	T	T	T
Chr-I	18690	G	G	G	G	G	G	G	G	G	G	G	G	G	G	G	G	G	G	G	G	G	G	G	G	G	G	G	G	G	G	G	G	G	G	G	G	G	G	G	G	G	G	G	G	G	G	G	G
Chr-I	18830	T	T	T	T	T	T	T	T	T	T	T	T	T	T	T	T	T	T	T	T	T	T	T	T	T	T	T	T	T	T	T	T	T	T	T	T	T	T	T	T	T	T	T	T	T	T	T	T
Chr-I	18929	A	A	A	A	A	A	A	A	A	A	A	A	A	A	A	A	A	A	A	A	A	A	A	A	A	A	A	A	A	A	A	A	A	A	A	A	A	A	A	A	A	A	A	A	A	A	A	A
Chr-I	18980	A	A	A	A	A	A	A	A	A	A	A	A	A	A	A	A	A	A	A	A	A	A	A	A	A	A	A	A	A	A	A	A	A	A	A	A	A	A	A	A	A	A	A	A	A	A	A	A
Chr-I	19262	G	G	G	G	G	G	G	G	G	G	G	G	G	G	G	A	G	G	G	G	G	G	G	G	G	G	G	G	G	G	A	A	G	G	G	G	G	G	G	G	G	G	G	G	G	G	A	A
Chr-I	19445	G	G	G	G	G	G	G	G	G	G	G	G	G	G	G	G	G	G	G	G	G	G	G	G	G	G	G	G	G	G	G	G	T	G	G	G	G	G	G	G	G	G	G	G	G	G	G	G
Chr-I	19540	G	G	G	G	G	G	G	G	G	G	G	G	A	G	G	G	G	G	G	G	G	G	G	G	G	G	G	G	G	G	G	G	A	G	G	G	G	G	G	G	G	G	G	G	G	G	G	G
Chr-I	19826	G	G	G	G	G	G	G	G	G	G	G	G	G	G	G	G	G	G	G	G	G	G	G	G	G	G	G	G	G	G	G	G	G	G	G	G	G	G	G	G	G	G	G	G	G	G	G	G
Chr-I	19933	C	C	C	C	C	C	C	C	C	C	C	C	C	C	C	C	C	C	C	C	C	C	C	C	C	C	C	C	C	C	C	C	C	C	C	C	C	C	C	C	C	C	C	C	C	C	C	C
Chr-I	19952	C	C	C	C	C	C	C	C	C	C	C	C	C	C	C	C	C	C	C	C	C	C	C	C	C	C	C	C	C	C	C	C	C	C	C	C	C	C	C	C	C	C	C	C	C	C	C	C
Chr-I	19997	G	C	C	C	C	C	C	C	C	G	C	G	C	C	C	C	C	C	C	C	C	C	C	G	C	G	C	C	C	C	C	C	C	C	C	C	C	C	C	C	C	C	C	G	G	G	C	C
Chr-I	20003	C	C	C	C	C	C	C	C	C	C	C	C	A	C	C	C	C	C	C	C	C	C	C	C	C	C	C	C	C	C	C	C	A	C	C	C	C	C	C	C	C	C	C	C	C	C	C	C
Chr-I	20025	C	C	C	C	C	C	C	C	C	C	C	C	C	C	C	C	C	C	C	C	C	C	C	C	C	C	C	C	C	C	C	C	C	C	C	C	C	C	C	C	C	C	C	C	T	C	C	C
Chr-I	20453	C	C	C	C	C	C	C	C	C	C	C	C	C	C	C	C	G	C	C	C	C	C	C	C	C	C	C	C	C	C	C	C	C	C	C	C	C	C	C	C	C	C	C	C	C	C	C	C
Chr-I	20596	G	G	G	G	G	G	G	G	G	G	G	G	G	G	G	G	G	G	G	G	G	G	G	G	G	G	G	G	G	G	G	G	G	G	G	G	G	G	G	G	G	G	G	G	G	G	G	G
Chr-I	20727	C	C	C	C	C	C	C	C	C	C	C	C	T	C	C	C	C	C	C	C	C	C	C	C	C	C	C	C	C	C	C	C	T	C	C	C	C	C	C	C	C	C	C	C	C	C	C	C
Chr-I	20886	C	C	C	C	C	C	C	C	C	C	C	C	C	C	C	C	C	C	C	C	C	C	C	C	C	C	C	C	C	C	C	C	C	C	C	C	C	C	C	C	C	C	C	C	C	C	C	C
Chr-I	20910	C	C	C	C	C	C	C	C	C	C	C	C	C	C	C	T	C	C	C	C	C	C	C	C	C	C	C	C	C	C	T	T	C	C	C	C	C	C	C	C	C	C	C	C	C	C	T	T
Chr-I	20939	A	A	A	A	A	A	A	A	A	A	A	A	A	A	A	A	A	A	A	A	A	A	A	A	A	G	A	A	A	A	A	A	A	A	A	A	A	A	A	A	A	A	A	A	A	A	A	A
Chr-I	21151	A	A	C	A	A	A	A	A	A	A	A	A	A	A	A	A	A	A	A	A	A	A	A	A	A	A	A	A	A	A	A	A	A	A	A	A	A	A	A	A	A	A	A	A	A	A	A	A
Chr-I	21280	T	T	T	T	T	T	T	T	T	T	T	T	T	T	T	T	T	T	T	T	T	T	T	T	T	T	T	T	T	T	T	T	T	T	T	T	T	T	T	T	T	T	T	T	T	T	T	T
Chr-I	21493	G	G	G	G	G	G	G	G	G	G	G	G	G	G	G	A	G	G	G	G	G	G	G	G	G	G	G	G	G	G	A	A	G	G	G	G	G	G	G	G	G	G	G	G	G	G	A	A
Chr-I	21750	G	G	G	G	G	G	G	G	G	G	G	G	G	G	G	T	G	G	G	G	G	G	G	G	G	G	G	G	G	G	T	T	G	G	G	G	G	G	G	G	G	G	G	G	G	G	T	T
Chr-I	22036	G	G	G	G	G	G	G	G	G	G	G	G	G	G	G	G	G	G	G	G	G	G	G	G	G	G	G	G	G	G	G	G	G	G	G	G	G	G	G	G	G	G	G	G	G	G	G	G
Chr-I	22040	A	A	A	A	A	A	A	A	A	A	A	A	G	A	A	A	A	A	A	A	A	A	A	A	A	A	A	A	A	A	A	A	G	A	A	A	A	A	A	A	A	A	A	A	A	A	A	A
Chr-I	22214	A	A	A	A	A	A	A	A	A	A	A	A	A	A	A	A	A	A	A	A	A	A	A	A	A	A	A	A	A	A	A	A	A	A	A	A	A	A	A	A	A	A	A	A	A	A	A	A
Chr-I	22302	T	T	T	T	T	T	T	T	T	T	T	T	A	T	T	T	T	T	T	T	T	T	T	T	T	T	T	T	T	T	T	T	A	T	T	T	T	T	T	T	T	T	T	T	T	T	T	T
Chr-I	22456	C	C	C	C	C	C	C	C	C	C	C	C	C	C	C	C	C	C	C	C	C	C	C	C	C	C	C	C	C	C	C	C	C	C	C	C	C	C	C	C	C	C	C	C	C	C	C	C
Chr-I	22905	C	C	C	C	C	C	C	C	C	C	C	C	C	C	C	C	C	C	C	C	C	C	C	C	C	C	C	C	C	C	C	C	C	C	C	C	C	C	C	C	C	C	C	C	C	C	C	C
Chr-I	22992	G	G	G	G	G	G	G	G	G	G	G	G	G	G	G	G	G	G	G	G	G	G	G	G	G	G	G	G	G	G	G	G	G	G	G	G	G	G	G	G	G	G	G	G	G	G	A	A
Chr-I	23210	A	A	A	A	A	A	A	A	A	A	A	A	A	A	A	A	A	A	A	A	A	A	A	A	A	A	A	A	A	A	A	A	A	A	A	A	A	A	A	A	A	A	A	A	A	A	A	A
Chr-I	23271	A	A	A	A	A	A	A	A	A	A	A	A	A	A	A	A	A	A	A	A	A	A	A	A	A	A	A	A	A	A	A	A	A	A	A	A	A	A	A	A	A	A	A	A	A	A	A	A
Chr-I	23311	C	C	C	C	C	C	C	C	C	C	C	C	C	C	C	C	C	C	C	C	C	C	C	C	C	C	C	C	C	C	C	C	C	C	C	C	C	C	C	C	C	C	C	C	C	T	C	C
Chr-I	23854	G	G	G	G	G	G	G	G	G	G	G	G	G	G	G	G	G	G	G	G	G	G	G	G	G	G	G	G	G	G	G	G	G	G	G	G	G	G	G	G	G	G	G	G	G	G	G	G
Chr-I	24168	G	G	G	G	G	G	G	G	G	G	G	G	G	G	G	A	G	G	G	G	G	G	G	G	G	G	G	G	G	G	A	A	G	G	G	G	G	G	G	G	G	G	G	G	G	G	A	A
Chr-I	24270	C	C	C	C	C	C	C	C	C	C	C	C	C	C	C	C	C	C	C	C	C	C	C	C	C	C	C	C	A	C	C	C	C	C	C	C	C	C	C	C	C	C	C	C	C	C	C	C
Chr-I	24367	C	C	C	C	C	C	C	C	C	C	C	C	C	C	C	C	C	C	C	C	C	C	C	C	C	C	C	C	C	C	C	C	C	C	C	C	C	C	C	C	C	C	C	C	C	C	C	C
Chr-I	24384	C	C	C	C	C	C	C	C	C	C	C	C	C	C	C	C	C	C	C	C	C	C	C	C	C	C	C	C	C	C	C	C	C	C	C	C	C	C	C	C	C	C	C	C	C	C	C	C
Chr-I	24681	C	G	G	G	G	G	G	G	G	C	G	C	C	G	G	C	G	G	G	G	G	G	G	C	G	C	G	G	G	G	C	C	C	G	G	G	G	G	G	G	G	G	G	C	C	C	C	C
Chr-I	24775	T	A	A	A	A	A	A	A	A	T	A	T	T	A	A	T	A	A	A	A	A	A	A	T	A	T	A	A	A	A	T	T	T	A	A	A	A	A	A	A	A	A	A	T	T	T	T	T
Chr-I	24840	T	T	T	T	T	T	T	T	T	T	T	T	T	T	T	T	T	T	T	T	T	T	T	T	T	T	T	T	T	T	T	T	T	T	T	T	T	T	T	T	T	T	T	T	T	T	G	G
Chr-I	25412	T	T	T	T	T	T	T	T	T	T	T	T	T	T	T	T	T	T	T	T	T	T	T	T	T	T	T	T	T	T	T	T	T	T	T	T	T	T	T	T	T	T	T	C	T	T	T	T
Chr-I	25761	A	C	C	C	C	C	C	C	C	A	C	A	C	C	C	C	C	C	C	C	C	C	C	A	C	A	C	C	C	C	C	C	C	C	C	C	C	C	C	C	C	C	C	A	A	A	C	C
Chr-I	25872	C	C	C	C	C	C	C	C	C	C	C	C	T	C	C	C	C	C	C	C	C	C	C	C	C	C	C	C	C	C	C	C	T	C	C	C	C	C	C	C	C	C	C	C	C	C	C	C
Chr-I	25973	T	G	G	G	G	G	G	G	G	T	G	T	T	G	G	T	G	G	G	G	G	G	G	T	G	T	G	G	G	G	T	T	T	G	G	G	G	G	G	G	G	G	G	T	T	T	T	T
Chr-I	26110	G	G	G	G	G	G	G	G	G	G	G	G	G	G	G	G	G	G	G	G	G	G	G	G	G	G	G	G	G	G	G	G	G	G	G	G	G	G	G	G	G	G	G	G	G	G	G	G
Chr-I	26245	A	G	G	G	G	G	G	G	G	A	G	A	G	G	G	G	G	G	G	G	G	G	G	A	G	A	G	G	G	G	G	G	G	G	G	G	G	G	G	G	G	G	G	A	A	A	G	G
Chr-I	26309	A	A	A	A	A	A	A	A	A	A	A	A	A	A	A	A	A	A	A	A	A	A	A	A	A	A	A	A	A	A	A	A	A	A	A	A	A	A	A	A	A	A	A	A	A	A	A	A
Chr-I	26443	G	G	G	G	G	G	G	G	G	G	G	G	G	G	G	G	G	G	G	G	G	G	G	G	G	G	G	G	G	G	G	G	G	G	G	G	G	G	G	G	G	G	G	G	G	G	G	G
Chr-I	26598	T	T	T	T	T	T	T	T	T	T	T	T	T	T	T	T	T	T	T	T	T	T	T	T	T	T	T	T	T	T	T	T	T	T	T	T	T	T	T	T	T	T	T	T	T	T	T	T
Chr-I	26659	T	T	T	T	T	T	T	T	T	T	T	T	T	T	T	T	T	T	T	T	T	T	T	T	T	T	T	T	T	T	T	T	T	T	T	T	T	T	T	T	T	T	T	T	T	T	T	T
Chr-I	27063	C	C	C	C	C	C	C	C	C	C	C	C	C	C	C	C	C	C	C	C	C	C	C	C	C	C	C	C	C	C	C	C	C	C	C	C	C	C	C	C	C	C	C	C	C	C	T	T
Chr-I	27141	G	G	G	G	G	G	G	G	G	G	G	G	G	G	G	G	G	G	G	G	G	G	G	G	G	G	G	G	G	G	G	G	G	G	G	G	G	G	G	G	G	G	G	G	G	G	G	G
Chr-I	27142	G	G	G	G	G	G	G	G	G	G	G	G	C	G	G	G	G	G	G	G	G	G	G	G	G	G	G	G	G	G	G	G	C	G	G	G	G	G	G	G	G	G	G	G	G	G	G	G
Chr-I	27160	A	C	C	C	C	C	C	C	C	A	C	A	C	C	C	C	C	C	C	C	C	C	C	A	C	A	C	C	C	C	C	C	C	C	C	C	C	C	C	C	C	C	C	A	A	A	C	C
Chr-I	27169	A	A	A	A	A	A	A	A	A	A	A	A	G	A	A	A	A	A	A	A	A	A	A	A	A	A	A	A	A	A	A	A	G	A	A	A	A	A	A	A	A	A	A	A	A	A	A	A
Chr-I	27189	T	T	T	T	T	T	T	T	T	T	T	T	T	T	T	C	T	T	T	T	T	T	T	T	T	T	T	T	T	T	T	T	T	T	T	T	T	T	T	T	T	T	T	T	T	T	T	T
Chr-I	27254	T	T	T	T	T	T	T	T	T	T	T	T	T	T	T	T	T	T	T	T	T	T	T	T	T	T	T	T	T	T	T	T	T	T	T	T	T	T	T	T	T	T	T	T	T	T	T	T
Chr-I	27360	G	G	G	G	G	G	G	G	G	G	G	G	G	G	G	G	G	G	G	G	G	G	G	G	G	G	G	G	G	G	G	G	G	G	G	G	G	G	G	G	G	G	G	G	G	G	G	G
Chr-I	27366	G	G	G	G	G	G	G	G	G	G	G	G	G	G	G	G	G	G	G	G	G	G	G	G	G	G	G	G	G	G	G	G	G	G	G	G	G	G	G	G	G	G	G	G	G	G	G	G
Chr-I	27386	C	T	T	T	T	T	T	T	T	C	T	C	C	T	T	C	T	T	T	T	T	T	T	C	T	C	T	T	T	T	C	C	C	T	T	T	T	T	T	T	T	T	T	C	C	C	C	C
Chr-I	27511	C	C	C	C	C	C	C	C	C	C	C	C	C	C	C	C	C	C	C	C	C	C	C	C	C	C	C	C	C	C	C	C	C	C	C	C	C	C	C	C	C	C	C	C	C	C	C	C
Chr-I	27563	C	C	C	C	C	C	C	C	C	C	C	C	T	C	C	C	C	C	C	C	C	C	C	C	C	C	C	C	C	C	C	C	T	C	C	C	C	C	C	C	C	C	C	C	C	C	C	C
Chr-I	27728	T	T	T	T	T	T	T	T	T	T	T	T	T	T	T	T	T	T	T	T	T	T	T	T	T	T	T	T	T	T	T	T	T	T	T	T	T	T	T	T	T	T	T	T	T	T	T	T
Chr-I	27886	A	A	A	A	A	A	A	A	A	A	A	A	A	A	A	A	A	A	A	A	A	A	A	A	A	A	A	A	A	A	A	A	A	A	A	A	A	A	A	A	A	A	A	A	A	A	A	A
Chr-I	28010	G	G	G	G	G	G	G	G	G	G	G	G	G	G	G	T	G	G	G	G	G	G	G	G	G	G	G	G	G	G	T	T	G	G	G	G	G	G	G	G	G	G	G	G	G	G	G	G
Chr-I	28107	T	T	T	T	T	T	T	T	T	T	T	T	C	T	T	T	T	T	T	T	T	T	T	T	T	T	T	T	T	T	T	T	C	T	T	T	T	T	T	T	T	T	T	T	T	T	T	T
Chr-I	28190	A	A	A	A	A	A	A	A	A	A	A	A	C	A	A	A	A	A	A	A	A	A	A	A	A	A	A	A	A	A	A	A	C	A	A	A	A	A	A	A	A	A	A	A	A	A	A	A
Chr-I	28217	T	T	T	T	T	T	T	T	T	T	T	T	T	T	T	T	T	T	T	T	T	T	T	T	T	T	T	T	C	T	T	T	T	T	T	T	T	T	T	T	T	T	T	T	T	T	T	T
Chr-I	28223	C	C	C	C	C	C	C	C	C	C	C	C	C	C	C	C	C	C	C	C	C	C	C	C	C	C	C	C	C	C	C	C	C	C	C	C	C	C	C	C	C	C	C	C	C	C	C	C
Chr-I	28741	C	C	C	C	C	C	C	C	C	C	C	C	T	C	C	C	C	C	C	C	C	C	C	C	C	C	C	C	C	C	C	C	C	C	C	C	C	C	C	C	C	C	C	C	C	C	C	C
Chr-I	28776	C	C	C	C	C	C	C	C	C	C	C	C	T	C	C	C	C	C	C	C	C	C	C	C	C	C	C	C	C	C	C	C	T	C	C	C	C	C	C	C	C	C	C	C	C	C	C	C
Chr-I	28850	A	A	A	A	A	A	A	A	A	A	A	A	A	A	A	A	A	A	A	A	A	A	A	A	A	A	A	A	A	A	A	A	A	A	A	A	A	A	A	A	A	A	A	A	A	A	A	A
Chr-I	28875	A	G	G	G	G	G	G	G	G	A	G	A	G	G	G	G	G	G	G	G	G	G	G	A	G	A	G	G	G	G	G	G	G	G	G	G	G	G	G	G	G	G	G	A	A	A	G	G
Chr-I	29021	G	G	G	G	G	G	G	G	G	G	G	G	G	G	G	G	G	G	G	G	G	G	G	G	G	G	G	G	G	G	G	G	G	G	G	G	G	G	G	G	G	G	G	G	G	G	G	G
Chr-I	29106	C	C	C	C	C	C	C	C	C	C	C	C	C	C	C	C	C	C	C	C	C	C	C	C	C	C	C	C	C	C	C	C	T	C	C	C	C	C	C	C	C	C	C	C	C	C	C	C
Chr-I	29451	C	C	C	C	C	C	C	C	C	C	C	C	C	C	C	C	C	C	C	C	C	C	C	C	C	C	C	C	C	C	C	C	C	C	C	C	C	C	C	C	C	C	C	C	C	C	C	C
Chr-I	29701	G	G	G	G	G	G	G	G	G	G	G	G	C	G	G	G	G	G	G	G	G	G	G	G	G	G	G	G	G	G	G	G	C	G	G	G	G	G	G	G	G	G	G	G	G	G	G	G
Chr-I	29882	C	C	C	C	C	C	C	C	C	C	C	C	T	C	C	C	C	C	C	C	C	C	C	C	C	C	C	C	C	C	C	C	T	C	C	C	C	C	C	C	C	C	C	C	C	C	C	C
Chr-I	30272	G	G	G	G	G	G	G	G	G	G	G	G	G	G	G	G	G	G	G	G	G	G	G	G	G	G	G	G	G	G	G	G	G	G	G	G	G	G	G	G	G	G	G	G	G	G	G	G
Chr-I	30312	A	A	A	T	A	A	A	A	A	A	A	A	A	A	A	A	A	A	A	A	A	A	A	A	A	A	A	A	A	A	A	A	A	A	A	A	A	A	A	A	A	A	A	A	A	A	A	A
Chr-I	30420	G	G	G	G	G	G	G	G	G	G	G	G	G	G	G	G	G	G	G	G	G	G	G	G	G	G	G	G	G	G	G	G	G	G	G	G	G	G	G	G	T	G	G	G	G	G	G	G
Chr-I	30646	C	C	C	C	C	C	C	C	C	C	C	C	C	C	C	T	C	C	C	C	C	C	C	C	C	C	C	C	C	C	T	T	C	C	C	C	C	C	C	C	C	C	C	C	C	C	T	T
Chr-I	30735	G	G	G	G	G	G	G	G	G	G	G	G	G	G	G	G	G	G	G	G	G	G	G	G	G	G	G	G	G	G	G	G	G	G	G	G	G	G	G	G	G	G	G	G	G	G	G	G
Chr-I	30764	T	C	C	C	C	C	C	C	C	T	C	T	C	C	C	C	C	C	C	C	C	C	C	T	C	C	C	C	C	C	C	C	C	C	C	C	C	C	C	C	C	C	C	T	T	T	C	C
Chr-I	30972	G	A	A	A	A	A	A	A	A	G	A	G	A	A	A	A	A	A	A	A	A	A	A	G	A	G	A	A	A	A	A	A	A	A	A	A	A	A	A	A	A	A	A	G	G	G	A	A
Chr-I	31088	G	A	A	A	A	A	A	A	A	G	A	G	A	A	A	A	A	A	A	A	A	A	A	G	A	A	A	A	A	A	A	A	A	A	A	A	A	A	A	A	A	A	A	A	A	A	A	A
Chr-I	31264	C	C	C	C	C	C	C	C	C	C	C	C	T	C	C	C	C	C	C	C	C	C	C	C	C	C	C	C	C	C	C	C	T	C	C	C	C	C	C	C	C	C	C	C	C	C	C	C
Chr-I	31318	T	T	T	T	T	T	T	T	T	T	T	T	C	T	T	T	T	T	T	T	T	T	T	T	T	T	T	T	T	T	T	T	C	T	T	T	T	T	T	T	T	T	T	T	T	T	T	T
Chr-I	31406	T	T	T	T	T	T	T	T	T	T	T	T	C	T	T	T	T	T	T	T	T	T	T	T	T	T	T	T	T	T	T	T	C	T	T	T	T	T	T	T	T	T	T	T	T	T	T	T
Chr-I	32017	C	C	C	C	C	C	C	C	C	C	C	C	C	C	C	C	C	C	C	C	C	C	C	C	C	T	C	C	C	C	C	C	C	C	C	C	C	C	C	C	C	C	C	C	C	C	C	C
Chr-I	32107	C	C	C	C	C	C	C	C	C	C	C	C	C	C	C	C	C	C	C	C	C	C	C	C	C	C	C	C	C	C	C	C	C	C	C	C	C	C	C	C	C	C	C	C	C	C	C	C
Chr-I	32470	C	C	C	C	C	C	C	C	C	C	C	C	C	C	C	C	C	C	C	C	C	C	C	C	C	C	C	C	C	C	C	C	C	C	C	C	C	C	C	C	C	C	C	C	C	C	C	C
Chr-I	32687	C	C	C	C	C	C	C	C	C	C	C	C	G	C	C	C	C	C	C	C	C	C	C	C	C	C	C	C	C	C	C	C	G	C	C	C	C	C	C	C	C	C	C	C	C	C	C	C
Chr-I	33116	C	C	C	C	C	C	C	C	C	C	C	C	C	C	C	C	C	C	C	C	C	C	C	C	C	C	C	C	C	C	C	C	C	C	C	C	C	C	C	C	C	C	C	G	C	C	C	C
Chr-I	33328	C	C	C	C	C	C	C	C	C	C	C	C	C	C	C	C	C	C	C	C	C	C	C	C	C	C	C	C	C	C	C	C	C	C	C	C	C	C	C	C	C	C	C	C	C	C	C	C
Chr-I	33413	C	C	C	C	C	C	C	C	C	C	C	C	C	C	C	C	C	C	C	C	C	C	C	C	C	C	C	C	C	C	C	C	C	C	C	C	C	C	C	C	C	C	C	C	C	C	C	C
Chr-I	33602	C	C	C	C	C	C	C	C	C	C	C	C	C	C	C	C	C	C	C	C	C	C	C	C	C	C	C	C	C	C	C	C	C	C	C	C	C	C	C	C	C	C	C	C	C	C	C	C
Chr-I	33661	C	C	C	C	C	C	C	C	C	C	C	C	T	C	C	C	C	C	C	C	C	C	C	C	C	C	C	C	C	C	C	C	T	C	C	C	C	C	C	C	C	C	C	C	C	C	C	C
Chr-I	33729	G	G	G	G	G	G	G	G	G	G	G	G	G	G	G	G	G	G	G	G	G	G	G	G	G	G	G	G	G	G	G	G	G	G	G	G	G	G	G	G	G	G	G	G	G	G	G	G
Chr-I	33777	C	C	C	C	C	C	C	C	C	C	C	C	C	C	C	C	C	C	C	C	C	C	C	C	C	C	C	C	C	C	C	C	C	C	C	C	C	C	C	C	C	C	C	C	C	C	C	C
Chr-I	33830	C	C	C	C	C	C	C	C	C	C	C	C	C	C	C	C	C	C	C	C	C	C	C	C	C	C	C	C	C	C	C	C	C	C	C	C	C	C	C	C	C	C	C	C	C	C	C	C
Chr-I	33906	C	T	T	T	T	T	T	T	T	C	T	C	C	T	T	C	T	T	T	T	T	T	T	C	T	C	T	T	T	T	C	C	C	T	T	T	T	T	T	T	T	T	T	C	C	C	C	C
Chr-I	34014	G	G	G	G	G	G	G	G	G	G	G	G	G	G	G	G	G	G	G	G	G	G	G	G	G	G	G	G	G	G	G	G	G	G	G	G	G	G	G	G	G	G	G	G	G	G	G	G
Chr-I	34360	G	G	G	G	G	G	G	G	G	G	G	G	G	G	G	G	G	G	G	G	G	G	G	G	G	G	G	G	G	A	G	G	G	G	G	G	G	G	G	G	G	G	G	G	G	G	G	G
Chr-I	34504	G	G	G	G	G	A	A	G	G	G	G	G	G	G	A	G	G	G	G	G	G	G	G	G	G	G	G	G	G	G	G	G	G	A	A	A	A	A	A	A	A	A	A	G	G	G	G	G
Chr-I	34662	C	C	C	C	C	C	C	C	C	C	C	C	C	C	C	C	C	C	C	C	C	C	C	C	C	C	C	C	C	C	C	C	C	C	C	C	C	C	C	C	C	C	C	C	C	C	C	C
Chr-I	35001	C	C	C	C	C	C	C	C	C	C	C	C	T	C	C	C	C	C	C	C	C	C	C	C	C	C	C	C	C	C	C	C	T	C	C	C	C	C	C	C	C	C	C	C	C	C	C	C
Chr-I	35023	C	C	C	T	C	C	C	C	C	C	C	C	C	C	C	C	C	C	C	C	C	C	C	C	C	C	C	C	C	C	C	C	C	C	C	C	C	C	C	C	C	C	C	C	C	C	C	C
Chr-I	35317	G	G	G	G	G	G	G	G	G	G	G	G	G	G	G	G	G	G	G	G	G	G	G	G	G	G	G	G	G	G	A	A	G	G	G	G	G	G	G	G	G	G	G	G	G	G	G	G
Chr-I	35515	C	C	C	C	C	C	C	C	C	C	C	C	C	C	C	C	C	C	C	C	C	C	C	C	C	C	C	C	C	C	C	C	C	C	C	C	C	C	C	C	C	C	C	C	C	C	C	C
Chr-I	35577	G	T	T	T	T	T	T	T	T	G	T	G	T	T	T	T	T	T	T	T	T	T	T	G	T	G	T	T	T	T	T	T	T	T	T	T	T	T	T	T	T	T	T	G	G	G	T	T
Chr-I	35588	G	G	G	G	G	G	G	G	G	G	G	G	G	G	G	G	G	G	G	G	G	G	G	G	G	G	G	G	G	G	G	G	G	G	G	G	G	G	G	G	G	G	G	G	G	G	G	G
Chr-I	35700	A	C	C	C	C	C	C	C	C	A	C	A	C	C	C	C	C	C	C	C	C	C	C	A	C	A	C	C	C	C	C	C	C	C	C	C	C	C	C	C	C	C	C	A	A	A	C	C
Chr-I	35781	C	T	T	T	T	T	T	T	T	C	T	C	C	T	T	C	T	T	T	T	T	T	T	C	T	C	T	T	T	T	C	C	C	T	T	T	T	T	T	T	T	T	T	C	C	C	C	C
Chr-I	35812	C	C	C	C	C	C	C	C	C	C	C	C	C	C	C	C	C	C	C	C	C	C	C	C	C	C	C	C	C	C	C	C	T	C	C	C	C	C	C	C	C	C	C	C	C	C	C	C
Chr-I	35845	C	C	C	C	C	C	C	C	C	C	C	C	A	C	C	C	C	C	C	C	C	C	C	C	C	C	C	C	C	C	C	C	A	C	C	C	C	C	C	C	C	C	C	C	C	C	C	C
Chr-I	35963	T	T	T	T	T	T	T	T	T	T	T	T	T	T	T	T	T	T	T	T	T	T	T	T	T	T	T	T	T	T	T	T	T	T	T	T	T	T	T	T	T	T	T	T	T	T	T	T
Chr-I	36053	T	T	T	T	T	T	T	T	T	T	T	T	C	T	T	T	T	T	T	T	T	T	T	T	T	T	T	T	T	T	T	T	C	T	T	T	T	T	T	T	T	T	T	T	T	T	T	T
Chr-I	36279	A	A	A	A	A	A	A	A	A	A	A	A	G	A	A	A	A	A	A	A	A	A	A	A	A	A	A	A	A	A	A	A	G	A	A	A	A	A	A	A	A	A	A	A	A	A	A	A
Chr-I	36533	T	T	T	T	T	T	T	T	T	T	T	T	T	T	T	T	T	T	T	T	T	T	T	T	T	T	T	T	T	T	T	T	T	T	T	T	T	T	T	T	T	T	T	T	T	T	T	T
Chr-I	36537	G	G	G	G	G	G	G	G	G	G	G	G	G	G	G	G	G	G	G	G	G	G	G	G	G	G	G	G	G	G	G	G	G	G	G	G	G	G	G	G	G	G	G	G	G	G	G	G
Chr-I	36545	A	A	A	A	A	A	A	A	A	A	A	A	A	A	A	A	A	A	A	A	A	A	A	A	A	A	A	A	A	A	A	A	A	A	A	A	A	A	A	A	A	A	A	A	A	A	A	A
Chr-I	36554	C	C	C	C	C	C	C	C	C	C	C	C	C	C	C	C	C	C	C	C	C	C	C	C	C	C	C	C	C	C	C	C	C	C	C	C	C	C	C	C	C	C	C	C	C	C	C	C
Chr-I	36919	G	G	G	G	G	G	G	G	G	G	G	G	G	G	G	G	G	G	G	G	G	G	G	G	G	G	G	G	G	A	G	G	G	G	G	G	G	G	G	G	G	G	G	G	G	G	G	G
Chr-I	37005	C	C	C	C	C	C	C	C	C	C	C	C	C	C	C	C	C	C	C	C	C	C	C	C	C	C	C	C	C	C	C	C	C	C	C	C	C	C	C	C	C	C	C	C	C	C	C	C
Chr-I	37216	A	A	A	A	A	A	A	A	A	A	A	A	G	A	A	A	A	A	A	A	A	A	A	A	A	A	A	A	A	A	A	A	G	A	A	A	A	A	A	A	A	A	A	A	A	A	A	A
Chr-I	37527	G	G	G	G	G	G	G	G	G	G	G	G	G	G	G	G	G	G	G	G	G	G	G	G	G	G	G	G	G	G	G	G	G	G	G	G	G	G	G	G	G	G	G	G	G	G	G	G
Chr-I	37606	T	T	T	T	T	T	T	T	T	T	T	T	T	T	T	T	T	T	T	T	T	T	T	T	T	T	T	T	T	T	T	T	T	T	T	T	T	T	T	T	T	T	T	T	T	T	T	T
Chr-I	37664	A	A	A	A	A	A	A	A	A	A	A	A	A	A	A	A	A	A	A	A	A	A	A	A	A	A	A	A	A	A	A	A	A	A	A	A	A	A	A	A	A	A	A	A	A	A	A	A
Chr-I	37878	A	G	G	G	G	G	G	G	G	A	G	A	A	G	G	A	G	G	G	G	G	G	G	A	G	A	G	G	G	G	A	A	A	G	G	G	G	G	G	G	G	G	G	A	A	A	A	A
Chr-I	37969	A	C	C	C	C	C	C	C	C	A	C	A	C	C	C	C	C	C	C	C	C	C	C	A	C	C	C	C	C	C	C	C	C	C	C	C	C	C	C	C	C	C	C	A	A	A	C	C
Chr-I	37978	A	G	G	G	G	G	G	G	G	A	G	A	G	G	G	G	G	G	G	G	G	G	G	A	G	A	G	G	G	G	G	G	G	G	G	G	G	G	G	G	G	G	G	A	A	A	G	G
Chr-I	38183	A	A	A	A	A	A	A	A	A	A	A	A	A	A	A	A	A	A	A	A	A	A	A	A	A	A	A	A	A	A	A	A	A	A	A	A	A	A	A	A	A	A	A	A	A	A	A	A
Chr-I	38489	A	T	T	T	T	T	T	T	T	A	T	A	T	T	T	T	T	T	T	T	T	T	T	A	T	A	T	T	T	T	T	T	T	T	T	T	T	T	T	T	T	T	T	A	A	A	T	T
Chr-I	38615	C	C	C	C	C	C	C	C	C	C	C	C	C	C	C	C	C	C	C	C	C	C	C	C	C	C	C	C	C	C	C	C	C	C	C	C	C	C	C	C	C	C	C	C	C	C	C	C
Chr-I	38627	G	G	G	G	G	G	G	G	G	G	G	G	G	G	G	G	A	G	G	G	G	G	G	G	G	G	G	G	G	G	G	G	G	G	G	G	G	G	G	G	G	G	G	G	G	G	G	G
Chr-I	38734	C	C	C	C	C	C	C	C	C	C	C	C	C	C	C	T	C	C	C	C	C	C	C	C	C	C	C	C	C	C	T	T	C	C	C	C	C	C	C	C	C	C	C	C	C	C	T	T
Chr-I	38790	G	G	G	G	G	G	G	G	G	G	G	G	G	G	G	C	G	G	G	G	G	G	G	G	G	G	G	G	G	G	C	C	G	G	G	G	G	G	G	G	G	G	G	G	G	G	C	C
Chr-I	39001	C	C	C	C	C	C	C	C	C	C	C	C	C	C	C	C	C	C	C	C	C	C	C	C	C	C	C	C	C	C	C	C	C	C	C	C	C	C	C	C	C	C	C	C	C	C	C	C
Chr-I	39008	G	G	G	G	G	G	G	G	G	G	G	G	T	G	G	G	G	G	G	G	G	G	G	G	G	G	G	G	G	G	G	G	T	G	G	G	G	G	G	G	G	G	G	G	G	G	G	G
Chr-I	39040	C	C	C	C	C	C	C	C	C	C	C	C	G	C	C	C	C	C	C	C	C	C	C	C	C	C	C	C	C	C	C	C	G	C	C	C	C	C	C	C	C	C	C	C	C	C	C	C
Chr-I	39082	C	C	C	C	C	C	C	C	C	C	C	C	C	C	C	C	C	C	C	C	C	C	C	C	C	C	C	C	C	C	C	C	C	C	C	C	C	C	C	C	C	C	C	C	C	C	C	C
Chr-I	39288	C	C	C	C	C	C	C	C	C	C	C	C	T	C	C	C	C	C	C	C	C	C	C	C	C	C	C	C	C	C	C	C	T	C	C	C	C	C	C	C	C	C	C	C	C	C	C	C
Chr-I	39370	T	C	C	C	C	C	C	C	C	T	C	T	C	C	C	C	C	C	C	C	C	C	C	T	C	T	C	C	C	C	C	C	C	C	C	C	C	C	C	C	C	C	C	T	T	T	C	C
Chr-I	40051	C	C	C	C	C	C	C	C	C	C	C	C	C	C	C	T	C	C	C	C	C	C	C	C	C	C	C	C	C	C	T	T	C	C	C	C	C	C	C	C	C	C	C	C	C	C	T	T
Chr-I	40298	A	A	A	A	A	A	A	A	A	A	A	A	A	A	A	A	A	A	A	A	A	A	A	A	A	A	A	A	A	A	A	A	A	A	A	A	A	A	A	A	A	A	A	A	A	A	A	A
Chr-I	40579	C	C	C	C	C	C	C	C	C	C	C	C	C	C	C	C	C	C	C	C	C	C	C	C	C	C	C	C	C	C	C	C	C	C	C	C	C	C	C	C	C	C	C	C	C	C	C	C
Chr-I	40598	G	G	G	G	G	G	G	G	G	G	G	G	G	G	G	G	G	G	G	G	G	G	G	G	G	G	G	G	G	G	G	G	G	G	G	G	G	G	G	G	G	G	G	G	G	G	G	G
Chr-I	40708	G	G	G	G	G	G	G	G	G	G	G	G	G	G	G	G	G	G	G	G	G	G	G	G	G	G	G	G	G	G	G	G	G	G	G	G	G	G	G	G	G	G	G	G	G	G	G	G
Chr-I	41050	G	G	G	G	G	G	G	G	G	G	G	G	G	G	G	G	G	G	G	G	G	G	G	G	G	G	G	G	G	G	G	G	G	G	G	G	G	G	G	G	G	G	G	G	G	G	G	G
Chr-I	41065	T	T	T	T	T	T	T	T	T	T	T	T	T	T	T	T	T	T	T	T	T	T	T	T	T	T	T	T	T	T	T	T	T	T	T	T	T	T	T	T	T	T	T	T	T	T	T	T
Chr-I	41278	T	T	T	T	T	T	T	T	T	T	T	T	C	T	T	T	T	T	T	T	T	T	T	T	T	T	T	T	T	T	T	T	C	T	T	T	T	T	T	T	T	T	T	T	T	T	T	T
Chr-I	41398	G	G	G	G	G	G	G	G	G	G	G	G	G	G	G	T	G	G	G	G	G	G	G	G	G	G	G	G	G	G	G	G	G	G	G	G	G	G	G	G	G	G	G	G	G	G	G	G
Chr-I	41428	G	G	G	G	A	G	G	G	G	G	G	G	G	G	G	G	A	G	G	G	G	G	G	G	G	G	G	G	G	G	G	G	G	G	G	G	G	G	G	G	G	G	G	G	G	G	G	G
Chr-I	41510	G	G	G	G	G	G	G	G	G	G	G	G	C	G	G	G	G	G	G	G	G	G	G	G	G	G	G	G	G	G	G	G	C	G	G	G	G	G	G	G	G	G	G	G	G	G	G	G
Chr-I	41545	G	A	A	A	A	A	A	A	A	G	A	G	G	A	A	G	A	A	A	A	A	A	A	G	A	G	A	A	A	A	G	G	G	A	A	A	A	A	A	A	A	A	A	G	G	G	G	G
Chr-I	41668	T	T	T	T	T	T	T	T	T	T	T	T	T	T	T	T	T	T	T	T	T	T	T	T	T	T	T	T	T	T	T	T	T	T	T	T	T	T	T	T	T	T	T	C	T	T	T	T
Chr-I	41746	G	G	G	G	G	G	G	G	G	G	G	G	G	G	G	G	G	G	G	G	G	G	G	G	G	G	G	G	G	G	G	G	G	G	G	G	G	G	G	G	G	G	G	G	G	G	G	G
Chr-I	41787	G	G	G	G	G	G	G	G	G	G	G	G	C	G	G	G	G	G	G	G	G	G	G	G	G	G	G	G	G	G	G	G	C	G	G	G	G	G	G	G	G	G	G	G	G	G	G	G
Chr-I	41928	G	G	G	G	G	G	G	G	G	G	G	G	A	G	G	G	G	G	G	G	G	G	G	G	G	G	G	G	G	G	G	G	A	G	G	G	G	G	G	G	G	G	G	G	G	G	G	G
Chr-I	42327	T	T	T	T	T	T	T	T	T	T	T	T	T	T	T	T	T	T	T	T	T	T	T	T	T	T	T	T	T	T	T	T	T	T	T	T	T	T	T	T	T	T	T	T	T	T	T	T
Chr-I	42540	A	A	A	A	A	A	A	A	A	A	A	A	A	A	A	A	A	A	A	A	A	A	A	A	A	A	A	A	A	A	A	A	A	A	A	A	A	A	A	A	A	A	A	A	A	A	A	A
Chr-I	42640	G	G	G	G	G	G	G	G	G	G	G	G	G	G	G	G	G	G	G	G	G	G	G	G	G	G	G	G	G	G	G	G	G	G	G	G	G	G	G	G	G	G	G	G	G	G	G	G
Chr-I	42691	G	G	G	G	G	G	G	G	G	G	G	G	G	G	G	G	G	G	G	G	G	G	G	G	G	G	G	G	G	G	G	G	G	G	G	G	G	G	G	G	G	G	G	G	G	G	G	G
Chr-I	42833	C	C	C	C	C	C	C	C	C	C	C	C	C	C	C	C	C	C	C	C	C	C	C	C	C	C	C	C	C	C	C	C	C	C	C	C	C	C	C	C	C	C	C	C	C	C	C	C
Chr-I	42903	G	G	G	G	G	G	G	G	G	G	G	G	G	G	G	G	G	G	G	G	G	G	G	G	G	G	G	G	G	G	G	G	G	G	G	G	G	G	G	G	G	G	G	G	G	G	G	G
Chr-I	43431	A	A	A	A	A	A	A	A	A	A	A	A	A	A	A	A	A	A	A	A	A	A	A	A	A	A	A	A	A	A	A	A	A	A	A	A	A	A	A	A	A	A	A	A	A	A	A	A
Chr-I	43435	T	T	T	T	T	T	T	T	T	T	T	T	T	T	T	T	T	T	T	T	T	T	T	T	T	T	T	T	T	T	T	T	T	T	T	T	T	T	T	T	T	T	T	T	T	T	T	T
Chr-I	43446	A	A	A	A	A	A	A	A	A	A	A	A	A	A	A	A	A	A	A	A	A	A	A	A	A	A	A	A	A	A	A	A	A	A	A	A	A	A	A	A	A	A	A	A	A	A	A	A
Chr-I	43447	G	G	G	G	G	G	G	G	G	G	G	G	G	G	G	G	G	G	G	G	G	G	G	G	G	G	G	G	G	G	G	G	G	G	G	G	G	G	G	G	G	G	G	G	G	G	G	G
Chr-I	43460	T	T	T	T	T	T	T	T	T	T	T	T	T	T	T	T	T	T	T	T	T	T	T	T	T	T	T	T	T	T	T	T	T	T	T	T	T	T	T	T	T	T	T	T	T	T	T	T
Chr-I	43466	T	T	T	T	T	T	T	T	T	T	T	T	T	T	T	T	T	T	T	T	T	T	T	T	T	T	T	T	T	T	T	T	T	T	T	T	T	T	T	T	T	T	T	T	T	T	T	T
Chr-I	43538	C	C	C	C	C	C	C	C	C	C	C	C	C	C	C	C	C	C	C	C	C	C	C	C	C	C	C	C	C	C	C	C	C	C	C	C	C	C	C	C	C	C	C	C	C	C	C	C
Chr-I	43630	T	T	T	T	T	T	T	T	T	T	T	T	T	T	T	T	T	T	T	T	T	T	T	T	T	T	T	T	T	T	T	T	T	T	T	T	T	T	T	T	T	T	T	T	T	T	T	T
Chr-I	43655	C	C	C	C	C	C	C	C	C	C	C	C	T	C	C	C	C	C	C	C	C	C	C	C	C	C	C	C	C	C	C	C	T	C	C	C	C	C	C	C	C	C	C	C	C	C	C	C
Chr-I	43741	T	T	T	T	T	T	T	T	T	T	T	T	T	T	T	T	T	T	T	T	T	T	T	T	T	T	T	T	T	T	T	T	T	T	T	T	T	T	T	T	T	T	T	T	T	T	T	T
Chr-I	43811	C	C	C	C	C	C	C	C	C	C	C	C	C	C	C	C	C	C	C	C	C	C	C	C	C	C	C	C	C	C	C	C	C	C	C	C	C	C	C	C	C	C	C	C	C	C	C	C
Chr-I	43949	C	G	G	G	G	G	G	G	G	C	G	C	G	G	G	G	G	G	G	G	G	G	G	C	G	G	G	G	G	G	G	G	G	G	G	G	G	G	G	G	G	G	G	C	C	C	G	G
Chr-I	43979	T	T	T	T	T	T	T	T	T	T	T	T	T	T	T	T	T	T	T	T	T	T	T	T	T	T	T	T	T	T	T	T	T	T	T	T	T	T	T	T	T	T	T	T	T	T	T	T
Chr-I	44338	A	A	A	A	A	A	A	A	A	A	A	A	G	A	A	G	A	A	A	A	A	A	A	A	A	A	A	A	A	A	G	G	G	A	A	A	A	A	A	A	A	A	A	A	A	A	G	G
Chr-I	44665	G	G	G	G	G	G	G	G	G	G	G	G	A	G	G	G	G	G	G	G	G	G	G	G	G	G	G	G	G	G	G	G	A	G	G	G	G	G	G	G	G	G	G	G	G	G	G	G
Chr-I	44951	A	A	A	A	A	A	A	A	A	A	A	A	A	A	A	A	A	A	A	A	A	A	A	A	A	A	A	A	A	A	A	A	A	A	A	A	A	A	A	A	A	A	A	A	A	A	A	A
Chr-I	45358	G	G	G	G	G	G	G	G	G	G	G	G	G	G	G	G	G	G	G	G	G	G	G	G	G	G	G	G	G	G	G	G	G	G	G	G	G	G	G	G	G	G	G	G	G	G	G	G
Chr-I	45396	C	C	C	C	C	C	C	C	C	C	C	C	C	C	C	C	C	C	C	C	C	C	C	C	C	C	C	C	C	C	C	C	C	C	C	C	C	C	C	C	C	C	C	C	C	C	C	C
Chr-I	45443	C	C	C	C	C	C	C	C	C	C	C	C	C	C	C	C	C	C	C	C	C	C	C	C	C	C	C	C	C	C	C	C	C	C	C	C	C	C	C	C	C	C	C	C	C	C	C	C
Chr-I	45957	G	G	G	G	G	G	G	G	G	G	G	G	G	G	G	G	G	G	G	G	G	G	G	G	G	G	G	G	G	G	G	G	G	G	G	G	G	G	G	G	G	G	G	G	G	G	G	G
Chr-I	46201	T	T	T	T	T	T	T	T	T	T	T	T	T	T	T	T	T	T	T	T	T	T	T	T	T	T	T	T	T	T	T	T	T	T	T	T	T	T	T	T	T	T	T	T	T	T	T	T
Chr-I	46202	A	G	G	G	G	G	G	G	G	A	G	A	G	G	G	G	G	G	G	G	G	G	G	A	G	A	G	G	G	G	G	G	G	G	G	G	G	G	G	G	G	G	G	A	A	A	G	G
Chr-I	46429	C	C	C	C	C	C	C	C	C	C	C	C	C	C	C	A	C	C	C	C	C	C	C	C	C	C	C	C	C	C	A	A	C	C	C	C	C	C	C	C	C	C	C	C	C	C	A	A
Chr-I	46578	C	C	C	C	C	C	C	C	C	C	C	C	T	C	C	C	C	C	C	C	C	C	C	C	C	C	C	C	C	C	C	C	T	C	C	C	C	C	C	C	C	C	C	C	C	C	C	C
Chr-I	46721	T	T	T	T	T	T	T	T	T	T	T	T	T	T	T	T	T	T	T	T	T	T	T	T	T	T	T	T	T	T	T	T	T	T	T	T	T	T	T	T	T	T	T	T	T	T	T	T
Chr-I	46873	G	G	G	G	G	G	G	G	G	G	G	G	G	G	G	G	G	G	G	G	G	G	G	G	G	G	G	G	G	G	G	G	G	G	G	G	G	G	G	G	G	G	G	G	G	G	G	G
Chr-I	46989	T	T	T	T	T	T	T	T	T	T	T	T	C	T	T	T	T	T	T	T	T	T	T	T	T	T	T	T	T	T	T	T	C	T	T	T	T	T	T	T	T	T	T	T	T	T	T	T
Chr-I	47067	C	T	T	T	T	T	T	T	T	C	T	C	T	T	T	T	T	T	T	T	T	T	T	C	T	C	T	T	T	T	T	T	T	T	T	T	T	T	T	T	T	T	T	C	C	C	T	T
Chr-I	47223	T	T	T	T	T	T	T	T	T	T	T	T	T	T	T	T	T	T	T	T	T	T	T	T	T	T	T	T	T	T	T	T	T	T	T	T	T	T	T	T	T	T	T	T	T	T	T	T
Chr-I	47226	G	G	G	G	G	G	G	G	G	G	G	G	T	G	G	G	G	G	G	G	G	G	G	G	G	G	G	G	G	G	G	G	T	G	G	G	G	G	G	G	G	G	G	G	G	G	G	G
Chr-I	47273	G	G	G	G	G	G	G	G	G	G	G	G	G	G	G	G	G	G	G	G	G	G	G	G	G	G	G	G	G	G	G	G	G	G	G	G	G	G	G	G	G	G	G	G	G	G	G	G
Chr-I	47318	C	C	C	C	C	C	C	C	C	C	C	C	C	C	C	C	C	C	C	C	C	C	C	C	C	C	C	C	C	C	C	C	T	C	C	C	C	C	C	C	C	C	C	C	C	C	C	C
Chr-I	47341	T	T	T	T	T	T	T	T	T	T	T	T	C	T	T	T	T	T	T	T	T	T	T	T	T	T	T	T	T	T	T	T	C	T	T	T	T	T	T	T	T	T	T	T	T	T	T	T
Chr-I	47574	T	T	T	T	T	T	T	T	T	T	T	T	T	T	T	T	T	T	T	T	T	T	T	T	T	T	T	T	T	T	T	T	T	T	T	T	T	T	T	T	T	T	T	T	T	T	T	T
Chr-I	47607	C	C	C	C	C	C	C	C	C	C	C	C	C	C	C	C	C	C	C	C	C	C	C	C	C	C	C	C	C	C	C	C	C	C	C	C	C	C	C	C	C	C	C	C	C	C	C	C
Chr-I	47634	T	T	T	T	T	T	T	T	T	T	T	T	C	T	T	T	T	T	T	T	T	T	T	T	T	T	T	T	T	T	T	T	C	T	T	T	T	T	T	T	T	T	T	T	T	T	T	T
Chr-I	47813	A	A	A	A	A	A	A	A	A	A	A	A	A	A	A	A	A	A	A	A	A	A	A	A	A	A	A	A	A	A	A	A	A	A	A	A	A	A	A	A	A	A	A	A	A	A	A	A
Chr-I	48071	C	C	C	C	C	C	C	C	C	C	C	C	C	C	C	C	C	C	C	C	C	C	C	C	C	C	C	C	C	C	C	C	C	C	C	C	C	C	C	C	C	C	C	C	C	C	C	C
Chr-I	48134	A	A	A	A	A	A	A	A	A	A	A	A	G	A	A	A	A	A	A	A	A	A	A	A	A	A	A	A	A	A	A	A	G	A	A	A	A	A	A	A	A	A	A	A	A	A	A	A
Chr-I	48498	C	C	C	C	C	C	C	C	C	C	C	C	T	C	C	C	C	C	C	C	C	C	C	C	C	C	C	C	C	C	C	C	T	C	C	C	C	C	C	C	C	C	C	C	C	C	C	C
Chr-I	48839	G	G	G	G	G	G	G	G	G	G	G	G	A	G	G	G	G	G	G	G	G	G	G	G	G	G	G	G	G	G	G	G	A	G	G	G	G	G	G	G	G	G	G	G	G	G	G	G
Chr-I	48975	G	G	G	G	G	G	G	G	G	G	G	G	A	G	G	G	G	G	G	G	G	G	G	G	G	G	G	G	G	G	G	G	A	G	G	G	G	G	G	G	G	G	G	G	G	G	G	G
Chr-I	49010	G	G	G	G	G	G	G	G	G	G	G	G	G	G	G	G	G	G	G	G	G	G	G	G	G	G	G	G	G	G	G	G	G	G	G	G	G	G	G	G	G	G	G	G	G	G	G	G
Chr-I	49035	C	C	C	C	C	C	C	C	C	C	C	C	C	C	C	C	C	C	C	C	C	C	C	C	C	C	C	C	C	C	C	C	C	C	C	C	C	C	C	C	C	C	C	C	C	C	C	C
Chr-I	49234	C	C	C	C	C	C	C	C	C	C	C	C	T	C	C	C	C	C	C	C	C	C	C	C	C	C	C	C	C	C	C	C	T	C	C	C	C	C	C	C	C	C	C	C	C	C	C	C
Chr-I	49278	G	G	G	G	G	G	G	G	G	G	G	G	G	G	G	T	G	G	G	G	G	G	G	G	G	G	G	G	G	G	T	T	G	G	G	G	G	G	G	G	G	G	G	G	G	G	T	T
Chr-I	49351	T	T	T	T	T	T	T	T	T	T	T	T	C	T	T	T	T	T	T	T	T	T	T	T	T	T	T	T	T	T	T	T	C	T	T	T	T	T	T	T	T	T	T	T	T	T	T	T
Chr-I	49703	C	T	T	T	T	T	T	T	T	C	T	C	C	T	T	C	T	T	T	T	T	T	T	C	T	C	T	T	T	T	C	C	C	T	T	T	T	T	T	T	T	T	T	C	C	C	C	C
Chr-I	49968	T	T	T	T	T	T	T	T	T	T	T	T	C	T	T	T	T	T	T	T	T	T	T	T	T	T	T	T	T	T	T	T	C	T	T	T	T	T	T	T	T	T	T	T	T	T	T	T
Chr-I	50034	C	C	C	C	C	C	C	C	C	C	C	C	C	C	C	C	C	C	C	C	C	C	C	C	C	C	C	C	C	C	C	C	C	C	C	C	C	C	C	C	C	C	C	C	C	C	C	C
Chr-I	50209	T	T	T	T	T	T	T	T	T	T	T	T	C	T	T	T	T	T	T	T	T	T	T	T	T	T	T	T	T	T	T	T	C	T	T	T	T	T	T	T	T	T	T	T	T	T	T	T
Chr-I	50388	C	C	C	C	C	C	C	C	C	C	C	C	C	C	C	T	C	C	C	C	C	C	C	C	C	C	C	C	C	C	C	C	C	C	C	C	C	C	C	C	C	C	C	C	C	C	C	C
Chr-I	50670	A	A	A	A	A	A	A	A	A	A	A	A	A	A	A	A	A	A	A	A	A	A	A	A	A	A	A	A	A	A	A	A	A	A	A	A	A	A	A	A	A	A	A	A	A	A	A	A
Chr-I	50757	G	G	G	G	G	G	G	G	G	G	G	G	A	G	G	G	G	G	G	G	G	G	G	G	G	G	G	G	G	G	G	G	A	G	G	G	G	G	G	G	G	G	G	G	G	G	G	G
Chr-I	50832	C	C	C	C	C	C	C	C	C	C	C	C	T	C	C	C	C	C	C	C	C	C	C	C	C	C	C	C	C	C	C	C	T	C	C	C	C	C	C	C	C	C	C	C	C	C	C	C
Chr-I	50914	G	G	G	G	G	G	G	G	G	G	G	G	G	G	G	A	G	G	G	G	G	G	G	G	G	G	G	G	G	G	A	A	G	G	G	G	G	G	G	G	G	G	G	G	G	G	G	G
Chr-I	51135	G	G	G	G	G	G	G	G	G	G	G	G	G	G	G	G	G	G	G	G	G	G	G	G	G	G	G	G	G	G	G	G	G	G	G	G	G	G	G	G	G	G	G	G	G	G	G	G
Chr-I	51204	G	G	G	G	G	G	G	G	G	G	G	G	G	G	G	G	G	G	G	G	G	G	G	G	G	G	G	G	G	G	G	G	G	G	G	G	G	G	G	G	G	G	G	G	G	G	G	G
Chr-I	51965	C	C	C	C	C	C	C	C	C	C	C	C	C	C	C	C	C	C	C	C	C	C	C	C	C	C	C	C	C	C	C	C	C	C	C	C	C	C	C	C	C	C	C	C	C	C	C	C
Chr-I	51975	C	C	C	C	C	C	C	C	C	C	C	C	G	C	C	C	C	C	C	C	C	C	C	C	C	C	C	C	C	C	C	C	G	C	C	C	C	C	C	C	C	C	C	C	C	C	C	C
Chr-I	52829	G	G	G	G	G	G	G	G	G	G	G	G	G	G	G	G	G	G	G	G	G	G	G	G	G	G	G	G	G	G	G	G	G	G	G	G	G	G	G	G	G	G	G	G	G	G	G	G
Chr-I	52980	C	C	C	C	C	C	C	C	C	C	C	C	C	C	C	C	C	C	C	C	C	C	C	C	C	C	C	C	C	C	C	C	C	C	C	C	C	C	C	C	C	C	C	C	C	C	C	C
Chr-I	53012	T	T	T	T	T	T	T	T	T	T	T	T	C	T	T	T	T	T	T	T	T	T	T	T	T	T	T	T	T	T	T	T	C	T	T	T	T	T	T	T	T	T	T	T	T	T	T	T
Chr-I	53402	C	C	C	C	C	C	C	C	C	C	C	C	C	C	C	C	C	C	C	C	C	C	C	C	C	C	C	C	C	C	C	C	C	C	C	C	C	C	C	C	C	C	C	C	C	C	C	C
Chr-I	53458	T	T	T	T	T	T	T	T	T	T	T	T	C	T	T	T	T	T	T	T	T	T	T	T	T	T	T	T	T	T	T	T	C	T	T	T	T	T	T	T	T	T	T	T	T	T	T	T
Chr-I	53552	G	G	G	G	G	G	G	G	G	G	G	G	T	G	G	G	G	G	G	G	G	G	G	G	G	G	G	G	G	G	G	G	T	G	G	G	G	G	G	G	G	G	G	G	G	G	G	G
Chr-I	53583	G	G	G	G	G	G	G	G	G	G	G	G	G	G	G	G	G	G	G	G	G	G	G	G	G	G	G	G	G	G	G	G	G	G	G	G	G	G	G	G	G	G	G	G	G	G	A	A
Chr-I	54021	A	A	A	A	A	A	A	A	A	A	A	A	C	A	A	A	A	A	A	A	A	A	A	A	A	A	A	A	A	A	A	A	C	A	A	A	A	A	A	A	A	A	A	A	A	A	A	A
Chr-I	54148	T	T	T	T	T	T	T	T	T	T	T	T	C	T	T	T	T	T	T	T	T	T	T	T	T	T	T	T	T	T	T	T	C	T	T	T	T	T	T	T	T	T	T	T	T	T	T	T
Chr-I	54769	G	G	G	G	G	G	G	G	G	G	G	G	G	G	G	G	G	G	G	G	G	G	G	G	G	G	G	G	G	G	G	G	G	G	G	G	G	G	G	G	G	G	G	G	G	G	G	G
Chr-I	54820	G	G	G	G	G	G	G	G	G	G	G	G	G	G	G	G	G	G	G	G	G	G	G	G	G	G	G	G	G	G	G	G	G	G	G	G	G	G	G	G	G	G	G	G	G	G	G	G
Chr-I	54888	A	A	A	A	A	A	A	A	A	A	A	A	A	A	A	A	A	A	A	A	A	A	A	A	A	A	A	A	A	A	A	A	A	A	A	A	A	A	A	A	A	A	A	A	A	A	A	A
Chr-I	55143	G	G	G	G	G	G	G	G	G	G	G	G	G	G	G	G	G	G	G	G	G	G	G	G	G	G	G	G	G	G	G	G	G	G	G	G	G	G	G	G	G	G	G	G	G	G	G	G
Chr-I	55204	A	A	A	A	A	A	A	A	A	A	A	A	C	A	A	A	A	A	A	A	A	A	A	A	A	A	A	A	A	A	A	A	C	A	A	A	A	A	A	A	A	A	A	A	A	A	A	A
Chr-I	55558	C	C	C	C	C	C	C	C	C	C	C	C	C	C	C	C	C	C	C	C	C	C	C	C	C	C	C	C	C	C	C	C	C	T	T	C	C	C	C	C	C	C	C	C	C	C	C	C
Chr-I	55567	C	C	C	C	C	C	C	C	C	C	C	C	A	C	C	C	C	C	C	C	C	C	C	C	C	C	C	C	C	C	C	C	A	C	C	C	C	C	C	C	C	C	C	C	C	C	C	C
Chr-I	55576	G	A	A	A	A	A	A	A	A	G	A	G	G	A	A	G	A	A	A	A	A	A	A	G	A	G	A	A	A	A	G	G	G	A	A	A	A	A	A	A	A	A	A	G	G	G	G	G
Chr-I	55661	A	A	A	A	A	A	A	A	A	A	A	A	A	A	A	A	A	A	A	A	A	A	A	A	A	A	A	A	A	A	A	A	A	A	A	A	A	A	A	A	A	A	A	A	A	A	A	A
Chr-I	55808	G	G	G	G	G	G	G	G	G	G	G	G	G	G	G	A	G	G	G	G	G	G	G	G	G	G	G	G	G	G	A	A	G	G	G	G	G	G	G	G	G	G	G	G	G	G	A	A
Chr-I	55861	C	C	C	C	C	C	C	C	C	C	C	C	T	C	C	C	C	C	C	C	C	C	C	C	C	C	C	C	C	C	C	C	T	C	C	C	C	C	C	C	C	C	C	C	C	C	C	C
Chr-I	55869	G	A	A	A	A	A	A	A	A	G	A	G	G	A	A	G	A	A	A	A	A	A	A	G	A	G	A	A	A	A	G	G	G	A	A	A	A	A	A	A	A	A	A	G	G	G	G	G
Chr-I	55880	A	A	A	A	A	A	A	A	A	A	A	A	T	A	A	A	A	A	A	A	A	A	A	A	A	A	A	A	A	A	A	A	T	A	A	A	A	A	A	A	A	A	A	A	A	A	A	A
Chr-I	55979	C	C	C	C	C	C	C	C	C	C	C	C	C	C	C	C	C	C	C	C	C	C	C	C	C	C	C	C	C	C	C	C	C	C	C	C	C	C	C	C	C	C	C	C	C	C	C	C
Chr-I	56104	T	T	T	T	T	T	T	T	T	T	T	T	T	T	T	T	T	T	T	T	T	T	T	T	T	T	T	T	T	T	T	T	T	T	T	T	T	T	T	T	T	T	T	T	T	T	T	T
Chr-I	56563	C	C	C	C	C	C	C	C	C	C	C	C	C	C	C	T	C	C	C	C	C	C	C	C	C	C	C	C	C	C	T	T	C	C	C	C	C	C	C	C	C	C	C	C	C	C	T	T
Chr-I	56568	G	G	G	G	G	G	G	G	G	G	G	G	A	G	G	G	G	G	G	G	G	G	G	G	G	G	G	G	G	G	G	G	A	G	G	G	G	G	G	G	G	G	G	G	G	G	G	G
Chr-I	56940	G	G	G	G	G	G	G	G	G	G	G	G	G	G	G	G	G	G	G	G	G	G	G	G	G	G	G	G	G	G	G	G	G	G	G	G	G	G	G	G	G	G	G	G	G	G	G	G
Chr-I	57105	C	C	C	C	T	C	C	C	C	C	C	C	C	C	C	C	T	C	C	C	C	C	C	C	C	C	C	C	C	C	C	C	C	C	C	C	C	C	C	C	C	C	C	C	C	C	C	C
Chr-I	57535	G	G	G	G	G	G	G	G	G	G	G	G	G	G	G	G	G	G	G	G	G	G	G	G	G	G	G	G	G	G	T	T	G	G	G	G	G	G	G	G	G	G	G	G	G	G	G	G
Chr-I	57557	C	C	C	C	C	C	C	C	C	C	C	C	A	C	C	C	C	C	C	C	C	C	C	C	C	C	C	C	C	C	C	C	C	C	C	C	C	C	C	C	C	C	C	C	C	C	C	C
Chr-I	57622	C	C	C	C	C	C	C	C	C	C	C	C	C	C	C	C	C	C	C	C	C	C	C	C	C	C	C	C	G	C	C	C	C	C	C	C	C	C	C	C	C	C	C	C	C	C	C	C
Chr-I	57652	T	T	T	T	T	T	T	T	T	T	T	T	C	T	T	T	T	T	T	T	T	T	T	T	T	T	T	T	T	T	T	T	C	T	T	T	T	T	T	T	T	T	T	T	T	T	T	T
Chr-I	57709	C	C	C	C	C	C	C	C	C	C	C	C	C	C	C	C	C	C	C	C	C	C	C	C	C	C	C	C	C	C	C	C	C	C	C	C	C	C	C	C	C	C	C	C	C	C	C	C
Chr-I	57763	A	A	A	A	A	A	A	A	A	A	A	A	C	A	A	A	A	A	A	A	A	A	A	A	A	A	A	A	A	A	A	A	C	A	A	A	A	A	A	A	A	A	A	A	A	A	A	A
Chr-I	57921	C	C	C	C	C	C	C	C	C	C	C	C	C	C	C	C	C	C	C	C	C	C	C	C	C	C	C	C	C	C	C	C	C	C	C	C	C	C	C	C	C	C	C	C	C	C	C	C
Chr-I	57949	C	C	C	C	C	C	C	C	C	C	C	C	C	C	C	C	C	C	C	C	C	C	C	C	C	T	C	C	C	C	C	C	C	C	C	C	C	C	C	C	C	C	C	C	C	C	C	C
Chr-I	58004	G	G	G	G	G	G	G	G	G	G	G	G	G	G	G	G	G	G	G	G	G	G	G	G	G	G	G	G	G	G	G	G	G	G	G	G	G	G	G	G	G	G	G	G	G	G	G	G
Chr-I	58066	C	C	C	C	C	C	C	C	C	C	C	C	A	C	C	C	C	C	C	C	C	C	C	C	C	C	C	C	C	C	C	C	A	C	C	C	C	C	C	C	C	C	C	C	C	C	C	C
Chr-I	58413	T	C	C	C	C	C	C	C	C	T	C	T	C	C	C	C	C	C	C	C	C	C	C	T	C	T	C	C	C	C	C	C	C	C	C	C	C	C	C	C	C	C	C	T	T	T	C	C
Chr-I	58450	C	C	C	C	C	C	C	C	C	C	C	C	T	C	C	C	C	C	C	C	C	C	C	C	C	C	C	C	C	C	C	C	T	C	C	C	C	C	C	C	C	C	C	C	C	C	C	C
Chr-I	58522	T	T	T	T	T	T	T	T	T	T	T	T	T	T	T	T	T	T	T	T	T	T	T	T	T	T	T	T	T	T	T	T	T	T	T	T	T	T	T	T	T	T	T	T	T	T	T	T
Chr-I	58540	G	G	G	G	G	G	G	G	G	G	G	G	G	G	G	G	G	G	G	G	G	G	G	G	G	G	G	G	G	G	G	G	T	G	G	G	G	G	G	G	G	G	G	G	G	G	G	G
Chr-I	58573	T	C	C	C	C	C	C	C	C	T	C	T	T	C	C	T	C	C	C	C	C	C	C	T	C	T	C	C	C	C	T	T	T	C	C	C	C	C	C	C	C	C	C	T	T	T	T	T
Chr-I	58587	G	G	G	G	G	G	G	G	G	G	G	G	G	G	G	G	G	G	G	G	G	G	G	G	G	G	G	G	G	G	G	G	G	G	G	G	G	G	G	G	G	G	G	G	G	G	G	G
Chr-I	58608	G	G	G	G	G	G	G	G	G	G	G	G	G	G	G	G	G	G	G	G	G	G	G	G	G	G	G	G	G	G	G	G	G	G	G	G	G	G	G	G	G	G	G	G	G	G	G	G
Chr-I	58726	T	T	T	T	T	T	T	T	T	T	T	T	T	T	T	T	T	T	T	T	T	T	T	T	T	T	T	T	T	T	T	T	T	T	T	T	T	T	T	T	T	T	T	T	T	T	T	T
Chr-I	58841	G	G	G	G	G	G	G	G	G	G	G	G	G	G	G	C	G	G	G	G	G	G	G	G	G	G	G	G	G	G	C	C	G	G	G	G	G	G	G	G	G	G	G	G	G	G	G	G
Chr-I	58870	C	C	C	C	C	C	C	C	C	C	C	C	A	C	C	C	C	C	C	C	C	C	C	C	C	C	C	C	C	C	C	C	A	C	C	C	C	C	C	C	C	C	C	C	C	C	C	C
Chr-I	59045	C	C	C	C	C	T	C	C	C	C	C	C	C	C	C	C	C	C	C	C	C	C	C	C	C	C	C	C	C	C	C	C	C	C	C	C	C	C	C	C	C	C	C	C	C	C	C	C
Chr-I	59287	A	C	C	C	C	C	C	C	C	A	C	A	C	C	C	C	C	C	C	C	C	C	C	A	C	A	C	C	C	C	C	C	C	C	C	C	C	C	C	C	C	C	C	A	A	A	C	C
Chr-I	59562	C	C	C	C	C	C	C	C	C	C	C	C	C	C	C	T	C	C	C	C	C	C	C	C	C	C	C	C	C	C	T	T	C	C	C	C	C	C	C	C	C	C	C	C	C	C	T	T
Chr-I	59579	T	T	T	T	T	T	T	T	T	T	T	T	T	T	T	T	T	T	T	T	T	T	T	T	T	T	T	T	T	T	T	T	T	T	T	T	T	T	T	T	T	T	T	T	T	T	T	T
Chr-I	59641	C	C	C	C	C	C	C	C	C	C	C	C	C	C	C	C	C	C	C	C	C	C	C	C	C	C	C	C	C	C	C	C	C	C	C	C	C	C	C	C	C	C	C	C	C	C	C	C
Chr-I	59865	G	G	G	G	G	G	G	G	G	G	G	G	A	G	G	A	G	G	G	G	G	G	G	G	G	G	G	G	G	G	A	A	A	G	G	G	G	G	G	G	G	G	G	G	G	G	A	A
Chr-I	59921	A	A	A	A	A	A	A	A	A	A	A	A	A	A	A	A	A	A	A	A	A	A	A	A	A	A	A	A	A	A	A	A	A	A	A	A	A	A	A	A	A	A	A	A	A	A	A	A
Chr-I	59931	A	A	A	A	A	A	A	A	A	A	A	A	A	A	A	A	A	A	A	A	A	A	A	A	A	A	A	A	A	A	A	A	A	A	A	A	A	A	A	A	A	A	A	A	A	A	A	A
Chr-I	59970	C	C	C	C	C	C	C	C	C	C	C	C	C	C	C	C	C	C	C	C	C	C	C	C	C	C	C	C	C	C	C	C	C	C	C	C	C	C	C	C	C	C	C	C	C	C	C	C
Chr-I	60028	A	A	A	A	A	A	A	A	A	A	A	A	A	A	A	A	A	A	A	A	A	A	A	A	A	A	A	A	A	A	A	A	A	A	A	A	A	A	A	A	A	A	A	A	A	A	A	A
Chr-I	60057	G	G	G	G	G	G	G	G	G	G	G	G	G	G	G	G	G	G	G	G	G	G	G	G	G	G	G	G	G	G	A	A	G	G	G	G	G	G	G	G	G	G	G	G	G	G	G	G
Chr-I	60390	C	C	C	C	C	C	C	C	C	C	C	C	C	C	C	C	C	C	C	C	C	C	C	C	C	C	C	C	C	C	C	C	C	C	C	C	C	C	C	C	C	C	C	C	C	C	C	C
Chr-I	60495	T	C	C	C	C	C	C	C	C	T	C	T	C	C	C	C	C	C	C	C	C	C	C	T	C	C	C	C	C	C	C	C	C	C	C	C	C	C	C	C	C	C	C	C	C	C	C	C
Chr-I	60521	C	C	C	C	C	C	C	C	C	C	C	C	C	C	C	C	C	C	C	C	C	C	C	C	C	C	C	C	C	C	C	C	C	C	C	C	C	C	C	C	C	C	C	C	C	C	C	C
Chr-I	60702	T	T	T	T	T	T	T	T	T	T	T	T	A	T	T	T	T	T	T	T	T	T	T	T	T	T	T	T	T	T	T	T	A	T	T	T	T	T	T	T	T	T	T	T	T	T	T	T
Chr-I	60747	A	A	A	A	A	A	A	A	A	A	A	A	A	A	A	T	A	A	A	A	A	A	A	A	A	A	A	A	A	A	T	T	A	A	A	A	A	A	A	A	A	A	A	A	A	A	T	T
Chr-I	60812	G	G	G	G	G	G	G	G	G	G	G	G	G	G	G	G	G	G	G	G	G	G	G	G	G	G	G	G	G	G	G	G	G	G	G	G	G	G	G	G	G	G	G	G	G	G	G	G
Chr-I	61055	A	A	A	A	A	A	A	A	A	A	A	A	A	A	A	A	A	A	A	A	A	A	A	A	A	A	A	A	A	A	A	A	A	A	A	A	A	A	A	A	A	A	A	A	A	A	A	A
Chr-I	61496	C	C	C	C	C	C	C	C	C	C	C	C	C	C	C	C	C	C	C	C	C	C	C	C	C	C	C	C	C	C	C	C	C	C	C	C	C	C	C	C	C	C	C	C	C	C	C	C
Chr-I	61523	T	T	T	T	T	T	T	T	T	T	T	T	C	T	T	T	T	T	T	T	T	T	T	T	T	T	T	T	T	T	T	T	C	T	T	T	T	T	T	T	T	T	T	T	T	T	T	T
Chr-I	61549	T	T	T	T	T	T	T	T	T	T	T	T	C	T	T	T	T	T	T	T	T	T	T	T	T	T	T	T	T	T	T	T	C	T	T	T	T	T	T	T	T	T	T	T	T	T	T	T
Chr-I	61767	T	T	T	T	T	T	T	T	T	T	T	T	C	T	T	T	T	T	T	T	T	T	T	T	T	T	T	T	T	T	T	T	C	T	T	T	T	T	T	T	T	T	T	T	T	T	T	T
Chr-I	61874	T	T	T	T	T	T	T	T	T	T	T	T	T	T	T	T	T	T	T	T	T	T	T	T	T	T	T	T	T	T	T	T	T	T	T	T	T	T	T	T	T	T	T	T	T	T	T	T
Chr-I	61930	G	G	G	G	G	G	G	G	G	G	G	G	G	G	G	T	G	G	G	G	G	G	G	G	G	G	G	G	G	G	T	T	G	G	G	G	G	G	G	G	G	G	G	G	G	G	T	T
Chr-I	61931	A	C	C	C	C	C	C	C	C	A	C	A	C	C	C	C	C	C	C	C	C	C	C	A	C	A	C	C	C	C	C	C	C	C	C	C	C	C	C	C	C	C	C	A	A	A	C	C
Chr-I	61950	G	G	G	G	G	G	G	G	G	G	G	G	G	G	G	G	G	G	G	G	G	G	G	G	G	G	G	G	G	G	G	G	G	G	G	G	G	G	G	G	G	G	G	G	G	G	G	G
Chr-I	61980	A	G	G	G	G	G	G	G	G	A	G	A	G	G	G	G	G	G	G	G	G	G	G	A	G	A	G	G	G	G	G	G	G	G	G	G	G	G	G	G	G	G	G	A	A	A	G	G
Chr-I	62001	A	A	A	A	A	A	A	A	A	A	A	A	C	A	A	A	A	A	A	A	A	A	A	A	A	A	A	A	A	A	A	A	C	A	A	A	A	A	A	A	A	A	A	A	A	A	A	A
Chr-I	62083	A	A	A	A	A	A	A	A	A	A	A	A	G	A	A	A	A	A	A	A	A	A	A	A	A	A	A	A	A	A	A	A	G	A	A	A	A	A	A	A	A	A	A	A	A	A	A	A
Chr-I	62092	C	C	C	C	C	C	C	C	C	C	C	C	C	C	C	C	C	C	C	C	C	C	C	C	C	C	C	C	C	C	C	C	C	C	C	C	C	C	C	C	C	C	C	C	C	C	C	C
Chr-I	62160	G	T	T	T	T	T	T	T	T	G	T	G	G	T	T	G	T	T	T	T	T	T	T	G	T	G	T	T	T	T	G	G	G	T	T	T	T	T	T	T	T	T	T	G	G	G	G	G
Chr-I	62187	G	G	G	G	G	G	G	G	G	G	G	G	G	G	G	G	G	G	G	G	G	G	G	G	G	G	G	G	G	G	G	G	G	G	G	G	G	G	G	G	G	G	G	G	G	G	G	G
Chr-I	62225	A	A	A	A	A	A	A	A	A	A	A	A	A	A	A	A	A	A	A	A	A	A	A	A	A	A	A	A	A	A	A	A	A	A	A	A	A	A	A	A	A	A	A	A	A	A	A	A
Chr-I	62228	C	C	C	C	C	C	C	C	C	C	C	C	A	C	C	C	C	C	C	C	C	C	C	C	C	C	C	C	C	C	C	C	A	C	C	C	C	C	C	C	C	C	C	C	C	C	C	C
Chr-I	62279	G	G	G	G	G	G	G	G	G	G	G	G	G	G	G	A	G	G	G	G	G	G	G	G	G	G	G	G	G	G	A	A	G	G	G	G	G	G	G	G	G	G	G	G	G	G	A	A
Chr-I	62355	C	C	C	C	C	C	C	C	C	C	C	C	G	C	C	C	C	C	C	C	C	C	C	C	C	C	C	C	C	C	C	C	G	C	C	C	C	C	C	C	C	C	C	C	C	C	C	C
Chr-I	62413	C	C	C	C	C	C	C	C	C	C	C	C	C	C	C	C	C	C	C	C	C	C	C	C	C	C	C	C	C	C	C	C	C	C	C	C	C	C	C	C	C	C	C	C	C	C	C	C
Chr-I	62516	A	G	G	G	G	G	G	G	G	A	G	A	G	G	G	G	G	G	G	G	G	G	G	A	G	A	G	G	G	G	G	G	G	G	G	G	G	G	G	G	G	G	G	A	A	A	G	G
Chr-I	62624	C	T	T	T	T	T	T	T	T	C	T	C	C	T	T	C	T	T	T	T	T	T	T	C	T	C	T	T	T	T	C	C	C	T	T	T	T	T	T	T	T	T	T	C	C	C	C	C
Chr-I	62714	G	G	G	G	G	G	G	G	G	G	G	G	A	G	G	G	G	G	G	G	G	G	G	G	G	G	G	G	G	G	G	G	A	G	G	G	G	G	G	G	G	G	G	G	G	G	G	G
Chr-I	62733	A	A	A	A	A	A	A	A	A	A	A	A	A	A	A	A	A	A	A	A	A	A	A	A	A	A	A	A	A	A	A	A	A	A	A	A	A	A	A	A	A	A	A	A	A	A	A	A
Chr-I	62835	G	G	G	G	G	G	G	G	G	G	G	G	G	G	G	G	G	G	G	G	G	G	G	G	G	G	G	G	G	G	G	G	G	G	G	G	G	G	G	G	G	G	G	G	G	G	G	G
Chr-I	63018	G	G	G	G	G	G	G	G	G	G	G	G	G	G	G	G	G	G	G	G	G	G	G	G	G	G	G	G	G	G	G	G	G	G	G	G	G	G	G	G	G	G	G	G	G	G	G	G
Chr-I	63051	A	A	A	A	A	A	A	A	A	A	A	A	G	A	A	A	A	A	A	A	A	A	A	A	A	A	A	A	A	A	A	A	G	A	A	A	A	A	A	A	A	A	A	A	A	A	A	A
Chr-I	63080	G	G	G	G	G	G	G	G	G	G	G	G	G	G	G	G	G	G	G	G	G	G	G	G	G	G	G	G	G	G	G	G	G	G	G	G	G	G	G	G	G	G	G	G	G	G	G	G
Chr-I	63366	C	C	C	C	C	C	C	C	C	C	C	C	T	C	C	C	C	C	C	C	C	C	C	C	C	C	C	C	C	C	C	C	C	C	C	C	C	C	C	C	C	C	C	C	C	C	C	C
Chr-I	63656	C	C	C	C	C	C	C	C	C	C	C	C	T	C	C	C	C	C	C	C	C	C	C	C	C	C	C	C	C	C	C	C	T	C	C	C	C	C	C	C	C	C	C	C	C	C	C	C
Chr-I	63830	C	C	C	C	C	C	C	C	C	C	C	C	T	C	C	C	C	C	C	C	C	C	C	C	C	C	C	C	C	C	C	C	T	C	C	C	C	C	C	C	C	C	C	C	C	C	C	C
Chr-I	63886	T	T	T	T	T	T	T	T	T	T	T	T	T	T	T	T	T	T	T	T	T	T	T	T	T	T	T	T	T	T	T	T	T	T	T	T	T	T	T	T	T	T	T	T	T	T	T	T
Chr-I	63894	C	C	C	C	C	C	C	C	C	C	C	C	T	C	C	C	C	C	C	C	C	C	C	C	C	C	C	C	C	C	C	C	T	C	C	C	C	C	C	C	C	C	C	C	C	C	C	C
Chr-I	63901	C	C	C	C	C	C	C	C	C	C	C	C	C	C	C	T	C	C	C	C	C	C	C	C	C	C	C	C	C	C	T	T	C	C	C	C	C	C	C	C	C	C	C	C	C	C	T	T
Chr-I	63975	A	A	A	A	A	A	A	A	A	A	A	A	A	A	A	A	A	A	A	A	A	A	A	A	A	A	A	A	A	A	A	A	A	A	A	A	A	A	A	A	A	A	A	A	A	A	A	A
Chr-I	64184	C	C	C	C	C	C	C	C	C	C	C	C	C	C	C	C	C	C	C	C	C	C	C	C	C	C	C	C	C	C	C	C	C	C	C	C	C	C	C	C	C	C	C	C	C	C	C	C
Chr-I	64807	C	T	T	T	T	T	T	T	T	C	T	C	C	T	T	C	T	T	T	T	T	T	T	C	T	C	T	T	T	T	C	C	C	T	T	T	T	T	T	T	T	T	T	C	C	C	C	C
Chr-I	65539	C	C	C	C	C	C	C	C	C	C	C	C	C	C	C	T	C	C	C	C	C	C	C	C	C	C	C	C	C	C	T	T	C	C	C	C	C	C	C	C	C	C	C	C	C	C	T	T
Chr-I	65957	C	C	C	C	C	C	C	C	C	C	C	C	C	C	C	C	C	C	C	C	C	C	C	C	C	C	C	C	C	C	C	C	C	C	C	C	C	C	C	C	C	C	C	C	C	C	C	C
Chr-I	65967	G	G	G	G	G	G	G	G	G	G	G	G	G	G	G	G	G	G	G	G	G	G	G	G	G	G	G	G	G	G	G	G	G	G	G	G	G	G	G	G	G	G	G	G	G	G	G	G
Chr-I	66056	C	C	C	C	C	C	C	C	C	C	C	C	C	C	C	A	C	C	C	C	C	C	C	C	C	C	C	C	C	C	A	A	C	C	C	C	C	C	C	C	C	C	C	C	C	C	A	A
Chr-I	66117	T	T	T	T	T	T	T	T	T	T	T	T	T	T	T	T	T	T	T	T	T	T	T	T	T	T	T	T	T	T	T	T	T	T	T	T	T	T	T	T	T	T	T	T	T	T	T	T
Chr-I	66921	T	T	T	T	T	T	T	T	T	T	T	T	C	T	T	T	T	T	T	T	T	T	T	T	T	T	T	T	T	T	T	T	T	T	T	T	T	T	T	T	T	T	T	T	T	T	T	T
Chr-I	66928	G	G	G	G	G	G	G	G	G	G	G	G	G	G	G	G	G	G	G	G	G	G	G	G	G	G	G	G	G	G	G	G	G	G	G	G	G	G	G	G	G	G	G	G	G	G	G	G
Chr-I	67482	G	G	G	G	G	G	G	G	G	G	G	G	T	G	G	G	G	G	G	G	G	G	G	G	G	G	G	G	G	G	G	G	T	G	G	G	G	G	G	G	G	G	G	G	G	G	G	G
Chr-I	68052	C	C	C	C	C	C	C	C	C	C	C	C	C	C	C	T	C	C	C	C	C	C	C	C	C	C	C	C	C	C	T	T	C	C	C	C	C	C	C	C	C	C	C	C	C	C	T	T
Chr-I	68111	G	G	G	G	G	G	G	G	G	G	G	G	C	G	G	G	G	G	G	G	G	G	G	G	G	G	G	G	G	G	G	G	C	G	G	G	G	G	G	G	G	G	G	G	G	G	G	G
Chr-I	68133	C	C	C	C	C	A	C	C	C	C	C	C	C	C	C	C	C	C	C	C	C	C	C	C	C	C	C	C	C	C	C	C	C	C	C	C	C	C	C	C	C	C	C	C	C	C	C	C
Chr-I	68156	C	C	C	C	C	C	C	C	C	C	C	C	G	C	C	C	C	C	C	C	C	C	C	C	C	C	C	C	C	C	C	C	G	C	C	C	C	C	C	C	C	C	C	C	C	C	C	C
Chr-I	68223	C	C	C	C	C	C	C	C	C	C	C	C	C	C	C	A	C	C	C	C	C	C	C	C	C	C	C	C	C	C	A	A	C	C	C	C	C	C	C	C	C	C	C	C	C	C	A	A
Chr-I	68320	G	G	G	G	G	G	G	G	G	G	G	G	G	G	G	G	G	G	G	G	G	G	G	G	G	G	G	G	G	G	G	G	G	G	G	G	G	G	G	G	G	G	G	G	G	G	G	G
Chr-I	68418	C	C	C	C	C	C	C	C	C	C	C	C	C	C	C	C	C	C	C	C	C	C	C	C	C	C	C	C	C	C	C	C	C	C	C	C	C	C	C	C	C	C	C	C	C	C	C	C
Chr-I	68496	C	C	C	C	C	C	C	C	C	C	C	C	C	C	C	C	C	C	C	C	C	C	C	C	C	C	C	C	C	C	C	C	C	C	C	C	C	C	C	C	C	C	C	C	C	C	C	C
Chr-I	68745	T	C	C	C	C	C	C	C	C	T	C	T	C	C	C	C	C	C	C	C	C	C	C	T	C	T	C	C	C	C	C	C	C	C	C	C	C	C	C	C	C	C	C	T	T	T	C	C
Chr-I	68773	T	T	T	T	T	T	T	T	T	T	T	T	T	T	T	T	T	T	T	T	T	T	T	T	T	T	T	T	T	T	T	T	T	T	T	T	T	T	T	T	T	T	T	T	T	T	T	T
Chr-I	68799	C	C	C	C	C	C	C	C	C	C	C	C	C	C	C	C	C	C	C	C	C	C	C	C	C	C	C	C	C	C	C	C	C	C	C	C	C	C	C	C	C	C	C	C	C	C	C	C
Chr-I	68847	C	C	C	C	C	C	C	C	C	C	C	C	C	C	C	C	C	C	C	C	C	C	C	C	C	C	C	C	C	C	C	C	C	C	C	C	C	C	C	C	C	C	C	C	C	C	C	C
Chr-I	69094	T	T	T	T	T	T	T	T	T	T	T	T	T	T	T	T	T	T	T	T	T	T	T	T	T	T	T	T	T	T	T	T	T	T	T	T	T	T	T	T	T	T	T	T	T	T	T	T
Chr-I	69195	G	G	G	G	G	G	G	G	G	G	G	G	G	G	G	G	G	G	G	G	G	G	G	G	G	G	G	G	G	G	G	G	G	G	G	G	G	G	G	G	G	G	G	G	G	A	G	G
Chr-I	70073	T	T	T	T	T	T	T	T	T	T	T	T	A	T	T	T	T	T	T	T	T	T	T	T	T	T	T	T	T	T	T	T	A	T	T	T	T	T	T	T	T	T	T	T	T	T	T	T
Chr-I	70238	T	T	T	T	T	T	T	T	T	T	T	T	A	T	T	T	T	T	T	T	T	T	T	T	T	T	T	T	T	T	T	T	A	T	T	T	T	T	T	T	T	T	T	T	T	T	T	T
Chr-I	70422	C	C	C	C	C	C	C	C	C	C	C	C	C	C	C	C	C	C	C	C	C	C	C	C	C	C	C	C	C	C	C	C	C	C	C	C	C	C	C	C	C	C	C	C	C	C	C	C
Chr-I	70448	A	A	A	A	A	A	A	A	A	A	A	A	G	A	A	A	A	A	A	A	A	A	A	A	A	A	A	A	A	A	A	A	G	A	A	A	A	A	A	A	A	A	A	A	A	A	A	A
Chr-I	70522	G	A	A	A	A	A	A	A	A	G	A	G	G	A	A	G	A	A	A	A	A	A	A	G	A	G	A	A	A	A	G	G	G	A	A	A	A	A	A	A	A	A	A	G	G	G	G	G
Chr-I	70835	G	G	G	G	G	G	G	G	G	G	G	G	G	G	G	G	G	G	G	G	G	G	G	G	G	G	G	G	G	T	G	G	G	G	G	G	G	G	G	G	G	G	G	G	G	G	G	G
Chr-I	70883	C	C	C	C	C	C	C	C	C	C	C	C	G	C	C	C	C	C	C	C	C	C	C	C	C	C	C	C	C	C	C	C	G	C	C	C	C	C	C	C	C	C	C	C	C	C	C	C
Chr-I	70948	G	G	G	G	G	G	G	G	G	G	G	G	T	G	G	G	G	G	G	G	G	G	G	G	G	G	G	G	G	G	G	G	T	G	G	G	G	G	G	G	G	G	G	G	G	G	G	G
Chr-I	70989	G	G	G	G	G	G	G	G	G	G	G	G	G	G	G	G	G	G	G	G	G	G	G	G	G	G	G	G	G	G	G	G	G	G	G	G	G	G	G	G	G	G	G	G	G	G	G	G
Chr-I	71064	T	T	T	T	T	T	T	T	T	T	T	T	T	T	T	T	T	T	T	T	T	T	T	T	T	T	T	T	T	T	T	T	T	T	T	T	T	T	T	T	T	T	T	T	T	T	T	T
Chr-I	71615	T	T	T	T	T	T	T	T	T	T	T	T	T	T	T	T	T	T	T	T	T	T	T	T	T	T	T	T	T	T	T	T	T	T	T	T	T	T	T	T	T	T	T	T	T	T	T	T
Chr-I	72613	G	G	G	G	G	G	G	G	G	G	G	G	G	G	G	G	G	G	G	G	G	G	G	G	G	G	G	G	G	G	G	G	G	G	G	G	G	G	G	G	G	G	G	G	G	G	G	G
Chr-I	72660	T	T	T	T	T	T	T	T	T	T	T	T	T	T	T	T	T	T	T	T	T	T	T	T	T	T	T	T	T	T	T	T	T	T	T	T	T	T	T	T	T	T	T	T	T	T	T	T
Chr-I	72981	C	T	T	T	T	T	T	T	T	C	T	C	T	T	T	T	T	T	T	T	T	T	T	C	T	C	T	T	T	T	T	T	T	T	T	T	T	T	T	T	T	T	T	C	C	C	T	T
Chr-I	73153	C	C	C	C	C	C	C	C	C	C	C	C	C	C	C	C	C	C	C	C	C	C	C	C	C	C	C	C	C	C	C	C	C	C	C	C	C	C	C	C	C	C	C	C	C	C	C	C
Chr-I	73385	C	C	C	C	C	C	C	C	C	C	C	C	T	C	C	C	C	C	C	C	C	C	C	C	C	C	C	C	C	C	C	C	T	C	C	C	C	C	C	C	C	C	C	C	C	C	C	C
Chr-I	73401	G	G	G	G	G	G	G	G	G	G	G	G	G	G	G	C	G	G	G	G	G	G	G	G	G	G	G	G	G	G	C	C	G	G	G	G	G	G	G	G	G	G	G	G	G	G	C	C
Chr-I	74231	G	G	G	G	G	G	G	G	G	G	G	G	G	G	G	G	G	G	G	G	G	G	G	G	G	G	G	G	G	G	G	G	G	G	G	G	G	G	G	G	G	G	G	G	G	G	G	G
Chr-I	74634	T	T	T	A	T	T	T	T	T	T	T	T	T	T	T	T	T	T	T	T	T	T	T	T	T	T	T	T	T	T	T	T	T	T	T	T	T	T	T	T	T	T	T	T	T	T	T	T
Chr-I	74680	C	C	C	C	C	C	C	C	C	C	C	C	T	C	C	C	C	C	C	C	C	C	C	C	C	C	C	C	C	C	C	C	T	C	C	C	C	C	C	C	C	C	C	C	C	C	C	C
Chr-I	75034	T	T	T	T	T	T	T	T	T	T	T	T	T	T	T	T	T	T	T	T	T	G	T	T	T	T	T	T	T	T	T	T	T	T	T	T	T	T	T	T	T	T	T	T	T	T	T	T
Chr-I	75391	C	C	C	C	C	C	C	C	C	C	C	C	C	C	C	C	C	C	C	C	C	C	C	C	C	C	C	C	C	C	C	C	C	C	C	C	C	C	C	C	C	C	C	C	C	C	C	C
Chr-I	75421	A	A	A	A	A	A	A	A	A	A	A	A	G	A	A	A	A	A	A	A	A	A	A	A	A	A	A	A	A	A	A	A	G	A	A	A	A	A	A	A	A	A	A	A	A	A	A	A
Chr-I	75603	C	C	C	C	C	C	C	C	C	C	C	C	C	C	C	C	C	C	C	C	C	C	C	C	C	C	C	C	C	C	C	C	C	C	C	C	C	C	C	C	C	C	C	C	C	C	C	C
Chr-I	75930	G	G	G	G	G	A	A	G	G	G	G	G	G	G	A	G	G	G	G	G	G	G	G	G	G	G	G	G	G	G	G	G	G	A	A	A	A	A	A	A	A	A	A	G	G	G	G	G
Chr-I	75997	G	G	G	G	G	G	G	G	G	G	G	G	C	G	G	G	G	G	G	G	G	G	G	G	G	G	G	G	G	G	G	G	C	G	G	G	G	G	G	G	G	G	G	G	G	G	G	G
Chr-I	76126	T	T	T	T	T	T	T	T	T	T	T	T	C	T	T	T	T	T	T	T	T	T	T	T	T	T	T	T	T	T	T	T	C	T	T	T	T	T	T	T	T	T	T	T	T	T	T	T
Chr-I	76545	G	G	G	G	G	G	G	G	G	G	G	A	G	G	G	G	G	G	G	G	G	G	G	G	G	G	G	G	G	G	G	G	G	G	G	G	G	G	G	G	G	G	G	G	G	G	G	G
Chr-I	76566	C	C	C	C	C	C	C	C	C	C	C	C	C	C	C	C	C	C	C	C	C	C	C	C	C	C	C	C	C	C	C	C	C	C	C	C	C	C	C	C	C	C	C	C	C	C	C	C
Chr-I	76568	G	G	G	G	G	G	G	G	G	G	G	G	G	G	G	G	G	G	G	G	G	G	G	G	G	G	G	G	G	G	G	G	G	G	G	G	G	G	G	G	G	G	G	G	G	G	G	G
Chr-I	76586	T	T	T	T	T	T	T	T	T	T	T	T	C	T	T	T	T	T	T	T	T	T	T	T	T	T	T	T	T	T	T	T	C	T	T	T	T	T	T	T	T	T	T	T	T	T	T	T
Chr-I	76621	T	T	T	T	T	T	T	T	T	T	T	T	T	T	T	T	T	T	T	T	T	T	T	T	T	T	T	T	T	T	T	T	T	T	T	T	T	T	T	T	T	T	T	T	T	T	T	T
Chr-I	77022	C	C	C	C	C	C	C	C	C	C	C	C	C	C	C	C	C	C	C	C	C	C	C	C	C	C	C	C	C	C	C	C	C	C	C	C	C	C	C	C	C	C	C	T	T	C	C	C
Chr-I	77123	T	T	T	T	T	T	T	T	T	T	T	T	C	T	T	T	T	T	T	T	T	T	T	T	T	T	T	T	T	T	T	T	C	T	T	T	T	T	T	T	T	T	T	T	T	T	T	T
Chr-I	77569	G	G	G	G	G	G	G	G	G	G	G	G	G	G	G	G	G	G	G	G	G	G	G	G	G	G	G	G	G	G	G	G	G	G	G	G	G	G	G	G	G	G	G	G	G	G	G	G
Chr-I	77924	A	A	A	A	A	A	A	A	A	A	A	A	G	A	A	A	A	A	A	A	A	A	A	A	A	A	A	A	A	A	A	A	G	A	A	A	A	A	A	A	A	A	A	A	A	A	A	A
Chr-I	78241	G	G	G	G	G	G	G	G	G	G	G	G	G	G	G	G	A	G	G	G	G	G	G	G	G	G	G	G	G	G	G	G	G	G	G	G	G	G	G	G	G	G	G	G	G	G	G	G
Chr-I	78689	G	G	G	G	G	G	G	G	G	G	G	G	G	G	G	G	G	G	G	G	G	G	G	G	G	G	G	G	G	G	G	G	G	G	G	G	G	G	G	G	G	G	G	G	G	G	G	G
Chr-I	79314	G	C	C	C	C	C	C	C	C	G	C	G	C	C	C	C	C	C	C	C	C	C	C	G	C	G	C	C	C	C	C	C	C	C	C	C	C	C	C	C	C	C	C	G	G	G	C	C
Chr-I	79522	T	T	T	T	T	T	T	T	T	T	T	T	T	T	T	T	T	T	T	T	T	T	T	T	T	T	T	T	T	T	T	T	T	T	T	T	T	T	T	T	T	T	T	T	T	T	T	T
Chr-I	79539	G	G	G	G	G	G	G	G	G	G	G	G	A	G	G	G	G	G	G	G	G	G	G	G	G	G	G	G	G	G	G	G	A	G	G	G	G	G	G	G	G	G	G	G	G	G	G	G
Chr-I	79607	C	C	C	C	C	C	C	C	C	C	C	C	C	C	C	C	C	C	C	C	C	C	C	C	C	C	C	C	C	C	C	C	C	C	C	C	C	C	C	C	C	C	C	C	C	C	C	C
Chr-I	80236	G	G	G	G	G	G	G	G	G	G	G	G	G	G	G	G	G	G	G	G	G	G	G	G	G	G	G	G	G	G	G	G	G	G	G	G	G	G	G	G	G	G	G	G	G	G	G	G
Chr-I	80459	C	C	C	C	C	C	C	C	C	C	C	C	C	C	C	T	C	C	C	C	C	C	C	C	C	C	C	C	C	C	C	C	C	C	C	C	C	C	C	C	C	C	C	C	C	C	C	C
Chr-I	80531	T	C	C	C	C	C	C	C	C	T	C	T	T	C	C	T	C	C	C	C	C	C	C	T	C	T	C	C	C	C	T	T	T	C	C	C	C	C	C	C	C	C	C	T	T	T	T	T
Chr-I	80748	A	C	C	C	C	C	C	C	C	A	C	A	C	C	C	C	C	C	C	C	C	C	C	A	C	A	C	C	C	C	C	C	C	C	C	C	C	C	C	C	C	C	C	A	A	A	C	C
Chr-I	80863	G	G	G	G	G	G	G	G	G	G	G	G	G	G	G	G	G	G	G	G	G	G	G	G	G	G	G	G	G	G	G	G	G	G	G	G	G	G	G	G	G	G	G	A	G	G	G	G
Chr-I	80868	T	T	T	T	T	T	T	T	T	T	T	T	T	T	T	T	T	T	T	T	T	T	T	T	T	T	T	T	T	T	T	T	T	T	T	T	T	T	T	T	T	T	T	T	T	T	T	T
Chr-I	80917	C	C	C	C	C	C	C	C	C	C	C	C	C	C	C	C	C	C	C	C	C	C	C	C	C	C	C	C	C	C	C	C	C	C	C	C	C	C	C	C	C	C	C	C	C	C	C	C
Chr-I	80920	C	C	C	C	C	C	C	C	C	C	C	C	C	C	C	C	C	C	C	C	C	C	C	C	C	C	C	C	C	C	C	C	C	C	C	C	C	C	C	C	C	C	C	C	C	C	C	C
Chr-I	81302	T	T	T	T	T	T	T	T	T	T	T	T	T	T	T	T	T	T	T	T	T	T	T	T	T	T	T	T	T	T	T	T	T	T	T	T	T	T	T	T	T	T	T	T	T	T	T	T
Chr-I	81334	G	G	G	G	G	G	G	G	G	G	G	G	G	G	G	G	G	G	G	G	G	G	G	G	G	G	G	G	T	G	G	G	G	G	G	G	G	G	G	G	G	G	G	G	G	G	G	G
Chr-I	81404	A	A	A	A	A	A	A	A	A	A	A	A	A	A	A	A	A	A	A	A	A	A	A	A	A	A	A	A	A	A	A	A	A	A	A	A	A	A	A	A	A	A	A	A	A	A	A	A
Chr-I	81423	G	G	G	G	G	G	G	G	G	G	G	G	G	G	G	G	G	G	G	G	G	G	G	G	G	G	G	G	G	G	G	G	G	G	G	G	G	G	G	G	G	G	G	G	G	G	G	G
Chr-I	82081	G	G	G	G	G	G	G	G	G	G	G	G	A	G	G	G	G	G	G	G	G	G	G	G	G	G	G	G	G	G	G	G	A	G	G	G	G	G	G	G	G	G	G	G	G	G	G	G
Chr-I	82427	C	C	C	C	C	C	C	C	C	C	C	C	C	C	C	C	C	C	C	C	C	C	C	C	C	C	C	C	C	C	C	C	C	C	C	C	C	C	C	C	C	C	C	C	C	C	C	C
Chr-I	82478	G	G	G	G	G	G	G	G	G	G	G	G	C	G	G	G	G	G	G	G	G	G	G	G	G	G	G	G	G	G	G	G	C	G	G	G	G	G	G	G	G	G	G	G	G	G	G	G
Chr-I	82560	C	C	C	C	C	C	C	C	C	C	C	C	C	C	C	C	C	C	C	C	C	C	C	C	C	C	C	C	C	C	C	C	C	C	C	C	C	C	C	C	C	C	C	C	C	C	C	C
Chr-I	82569	G	G	G	G	G	G	G	G	G	G	G	G	G	G	G	G	G	G	G	G	G	G	G	G	G	G	G	G	G	G	G	G	G	G	G	G	G	G	G	G	G	G	G	G	G	G	G	G
Chr-I	82623	C	C	C	C	C	C	C	C	C	C	C	C	A	C	C	C	C	C	C	C	C	C	C	C	C	C	C	C	C	C	C	C	A	C	C	C	C	C	C	C	C	C	C	C	C	C	C	C
Chr-I	82645	G	G	G	G	G	G	G	G	G	G	G	G	G	G	G	G	G	G	G	G	G	G	G	G	G	G	G	G	G	G	G	G	G	G	G	G	G	G	G	G	G	G	G	G	G	G	G	G
Chr-I	82786	G	G	G	G	G	G	G	G	G	G	G	G	G	G	G	G	G	G	G	G	G	G	G	G	G	G	G	G	G	G	G	G	G	G	G	G	G	G	G	G	G	G	G	G	G	G	G	G
Chr-I	82828	G	G	G	G	G	G	G	G	G	G	G	G	G	G	G	T	G	G	G	G	G	G	G	G	G	G	G	G	G	G	T	T	G	G	G	G	G	G	G	G	G	G	G	G	G	G	G	G
Chr-I	83000	A	A	A	A	A	A	A	A	A	A	A	A	G	A	A	A	A	A	A	A	A	A	A	A	A	A	A	A	A	A	A	A	G	A	A	A	A	A	A	A	A	A	A	A	A	A	A	A
Chr-I	83050	C	A	A	A	A	A	A	A	A	C	A	C	A	A	A	A	A	A	A	A	A	A	A	C	A	A	A	A	A	A	A	A	A	A	A	A	A	A	A	A	A	A	A	C	C	C	A	A
Chr-I	83202	A	A	A	A	A	A	A	A	A	A	A	A	A	A	A	G	A	A	A	A	A	A	A	A	A	A	A	A	A	A	G	G	A	A	A	A	A	A	A	A	A	A	A	A	A	A	G	G
Chr-I	83491	G	T	T	T	T	T	T	T	T	T	T	T	T	T	T	T	T	T	T	T	T	T	T	T	T	T	T	T	T	T	T	T	T	T	T	T	T	T	T	T	T	T	T	T	T	T	T	T
Chr-I	83492	G	C	C	C	C	C	C	C	C	C	C	C	C	C	C	C	C	C	C	C	C	C	C	C	C	C	C	C	C	C	C	C	C	C	C	C	C	C	C	C	C	C	C	C	C	C	C	C
Chr-I	83500	T	T	T	T	T	T	T	T	T	T	T	T	T	T	T	T	T	T	T	T	T	T	T	T	T	A	T	T	T	T	T	T	T	T	T	T	T	T	T	T	T	T	T	T	T	T	T	T
Chr-I	83555	C	C	C	C	C	C	C	C	C	C	C	C	C	C	C	C	C	C	C	C	C	C	C	C	C	C	C	C	C	C	C	C	C	C	C	C	C	C	C	C	C	C	C	C	C	C	C	C
Chr-I	83954	C	C	C	C	C	C	C	C	C	C	C	C	C	C	C	T	C	C	C	C	C	C	C	C	C	C	C	C	C	C	T	T	C	C	C	C	C	C	C	C	C	C	C	C	C	C	T	T
Chr-I	84057	C	C	C	C	C	C	C	C	C	C	C	C	C	C	C	C	C	C	C	C	C	C	C	C	C	C	C	C	C	C	C	C	C	C	C	C	C	C	C	C	C	C	C	C	C	C	C	C
Chr-I	84389	G	G	A	G	G	G	G	G	G	G	G	G	G	G	G	G	G	G	G	G	G	G	G	G	G	G	G	G	G	G	G	G	G	G	G	G	G	G	G	G	G	G	G	G	G	G	G	G
Chr-I	84519	A	A	A	A	A	A	A	A	A	A	A	A	A	A	A	A	A	A	A	A	A	A	A	A	A	A	A	A	A	A	A	A	A	A	A	A	A	A	A	A	A	A	A	A	A	A	A	A
Chr-I	84538	T	T	T	T	T	T	T	T	T	T	T	T	T	T	T	T	T	T	T	T	T	T	T	T	T	T	T	T	T	T	T	T	T	T	T	T	T	T	T	T	T	T	T	T	T	T	T	T
Chr-I	84845	A	A	A	A	A	A	A	A	A	A	A	A	A	A	A	A	A	A	A	A	A	A	A	A	A	A	A	A	A	A	A	A	A	A	A	A	A	A	A	A	A	A	A	A	A	A	A	A
Chr-I	84854	T	T	T	T	T	T	T	T	T	T	T	T	A	T	T	T	T	T	T	T	T	T	T	T	T	T	T	T	T	T	T	T	A	T	T	T	T	T	T	T	T	T	T	T	T	T	T	T
Chr-I	84958	C	C	C	C	C	C	C	C	C	C	C	C	C	C	C	C	C	C	C	C	C	T	C	C	C	C	C	C	C	C	C	C	C	C	C	C	C	C	C	C	C	C	C	C	C	C	C	C
Chr-I	85184	C	C	C	C	C	C	C	C	C	C	C	C	C	C	C	C	C	C	C	C	C	C	C	C	C	C	C	C	C	C	C	C	C	C	C	C	C	C	C	C	C	C	C	C	C	C	C	C
Chr-I	85316	G	G	G	G	G	G	G	G	G	G	G	G	G	G	G	G	G	G	G	G	G	G	G	G	G	G	G	G	G	G	G	G	G	G	G	G	G	G	G	G	G	G	G	G	G	G	G	G
Chr-I	85364	T	T	T	T	T	T	T	T	T	T	T	T	T	T	T	T	T	T	T	T	T	T	T	T	T	T	T	T	T	T	T	T	T	T	T	T	T	T	T	T	T	T	T	T	T	T	T	T
Chr-I	86112	G	G	G	G	G	G	G	G	G	G	G	G	G	G	G	G	G	G	G	G	G	G	G	G	G	G	G	G	G	G	G	G	G	G	G	G	G	G	G	G	G	G	G	G	G	G	G	G
Chr-I	86425	A	A	A	A	A	A	A	A	A	A	A	A	A	A	A	A	A	A	A	A	A	A	A	A	A	A	A	A	A	A	A	A	A	A	A	A	A	A	A	A	A	A	A	A	A	A	A	A
Chr-I	86566	A	G	G	G	G	G	G	G	G	A	G	A	A	G	G	A	G	G	G	G	G	G	G	A	G	A	G	G	G	G	A	A	A	G	G	G	G	G	G	G	G	G	G	A	A	A	A	A
Chr-I	86830	C	C	C	C	C	C	C	C	C	C	C	C	C	C	C	T	C	C	C	C	C	C	C	C	C	C	C	C	C	C	T	T	C	C	C	C	C	C	C	C	C	C	C	C	C	C	T	T
Chr-I	86861	C	C	C	C	C	C	C	C	C	C	C	C	C	C	C	C	C	C	C	C	C	C	C	C	C	C	C	C	C	C	C	C	C	C	C	C	C	C	C	C	C	C	C	C	C	C	C	C
Chr-I	86955	T	T	T	T	T	T	T	T	T	T	T	T	T	T	T	T	T	T	T	T	T	T	T	T	T	T	T	T	T	T	T	T	T	T	T	T	T	T	T	T	T	T	T	T	T	T	T	T
Chr-I	87011	C	C	C	C	C	C	C	C	C	C	C	C	T	C	C	C	C	C	C	C	C	C	C	C	C	C	C	C	C	C	C	C	T	C	C	C	C	C	C	C	C	C	C	C	C	C	C	C
Chr-I	87060	T	T	T	T	T	T	T	T	T	T	T	T	T	T	T	T	T	T	T	T	T	T	T	T	T	T	T	T	T	T	T	T	T	T	T	T	T	T	T	T	T	T	T	T	T	T	T	T
Chr-I	87108	A	A	A	A	A	A	A	A	A	A	A	A	A	A	A	A	A	A	A	A	A	A	A	A	A	A	A	A	A	A	A	A	A	A	A	A	A	A	A	A	A	A	A	A	A	A	A	A
Chr-I	87226	C	C	C	C	C	C	C	C	C	C	C	C	C	C	C	C	C	C	C	C	C	C	C	C	C	C	C	C	C	C	C	C	C	C	C	C	C	C	C	C	C	C	C	C	C	C	C	C
Chr-I	87256	C	C	C	C	C	C	C	C	C	C	C	C	C	C	C	C	C	C	C	C	C	C	C	C	C	C	C	C	C	C	C	C	C	C	C	C	C	C	C	C	C	C	C	C	C	C	C	C
Chr-I	87274	C	C	C	C	C	C	C	C	C	C	C	C	C	C	C	C	C	C	C	C	C	C	C	C	C	C	C	C	C	C	C	C	C	C	C	C	C	C	C	C	C	C	C	C	C	C	C	C
Chr-I	87518	G	G	G	G	G	G	G	G	G	G	G	G	G	G	G	T	G	G	G	G	G	G	G	G	G	G	G	G	G	G	T	T	G	G	G	G	G	G	G	G	G	G	G	G	G	G	T	T
Chr-I	87821	T	T	T	T	T	T	T	T	T	T	T	T	T	T	T	T	T	T	T	T	T	T	T	T	T	T	T	T	T	T	T	T	T	T	T	T	T	T	T	T	T	T	T	T	T	T	T	T
Chr-I	87832	G	G	G	G	G	G	G	G	G	G	G	G	G	G	G	G	G	G	G	G	G	G	G	G	G	G	G	G	G	G	G	G	G	G	G	G	G	G	G	G	G	G	G	G	G	A	G	G
Chr-I	87866	G	A	A	A	A	A	A	A	A	G	A	G	G	A	A	G	A	A	A	A	A	A	A	G	A	G	A	A	A	A	G	G	G	A	A	A	A	A	A	A	A	A	A	G	G	G	G	G
Chr-I	88102	G	G	G	G	G	G	G	G	G	G	G	G	A	G	G	G	G	G	G	G	G	G	G	G	G	G	G	G	G	G	G	G	A	G	G	G	G	G	G	G	G	G	G	G	G	G	G	G
Chr-I	88301	G	G	G	G	G	G	G	G	G	G	G	G	C	G	G	G	G	G	G	G	G	G	G	G	G	G	G	G	G	G	G	G	C	G	G	G	G	G	G	G	G	G	G	G	G	G	G	G
Chr-I	88384	C	C	C	C	C	C	C	C	C	C	C	C	C	C	C	C	C	C	C	C	C	C	C	C	C	C	C	C	C	C	C	C	C	C	C	C	C	C	C	C	C	C	C	C	C	C	C	C
Chr-I	88582	C	C	C	C	C	C	C	C	C	C	C	C	A	C	C	C	C	C	C	C	C	C	C	C	C	C	C	C	C	C	C	C	A	C	C	C	C	C	C	C	C	C	C	C	C	C	C	C
Chr-I	88602	C	C	C	C	C	C	C	C	C	C	C	C	T	C	C	C	C	C	C	C	C	C	C	C	C	C	C	C	C	C	C	C	C	C	C	C	C	C	C	C	C	C	C	C	C	C	C	C
Chr-I	88651	G	G	G	G	G	G	G	G	G	G	G	G	G	G	G	G	G	G	G	G	G	G	G	G	G	G	G	G	G	G	G	G	G	G	G	G	G	G	G	G	G	G	G	G	G	G	G	G
Chr-I	88718	G	G	G	A	G	G	G	G	G	G	G	G	G	G	G	G	G	G	G	G	G	G	G	G	G	G	G	G	G	G	G	G	G	G	G	G	G	G	G	G	G	G	G	G	G	G	G	G
Chr-I	88786	C	C	C	C	C	C	C	C	C	C	C	C	T	C	C	C	C	C	C	C	C	C	C	C	C	C	C	C	C	C	C	C	T	C	C	C	C	C	C	C	C	C	C	C	C	C	C	C
Chr-I	88795	G	G	G	G	A	G	G	G	G	G	G	G	G	G	G	G	G	G	G	G	G	G	G	G	G	G	G	G	G	G	G	G	G	G	G	G	G	G	G	G	G	G	G	G	G	G	G	G
Chr-I	88863	C	C	C	C	C	C	C	C	C	C	C	C	C	C	C	C	C	C	C	C	C	C	C	C	C	C	C	C	C	C	C	C	C	C	C	C	C	C	C	C	C	C	C	C	C	C	C	C
Chr-I	88954	T	T	T	T	T	T	T	T	T	T	T	T	T	T	T	T	T	T	T	T	T	T	T	T	T	T	T	T	T	T	T	T	T	T	T	T	T	T	T	T	T	T	T	T	T	T	T	T
Chr-I	88969	C	C	C	C	C	C	C	C	C	C	C	C	C	C	C	C	C	C	C	C	C	C	C	C	C	C	C	C	A	C	C	C	C	C	C	C	C	C	C	C	C	C	C	C	C	C	C	C
Chr-I	89187	C	G	G	G	G	G	G	G	G	C	G	C	C	G	G	C	G	G	G	G	G	G	G	C	G	C	G	G	G	G	C	C	C	G	G	G	G	G	G	G	G	G	G	C	C	C	C	C
Chr-I	89191	T	T	T	T	T	T	T	T	T	T	T	T	C	T	T	T	T	T	T	T	T	T	T	T	T	T	T	T	T	T	T	T	C	T	T	T	T	T	T	T	T	T	T	T	T	T	T	T
Chr-I	89248	C	C	C	C	C	C	C	C	C	C	C	C	C	C	C	C	C	C	C	C	C	C	C	C	C	C	C	C	C	C	C	C	C	C	C	C	C	C	C	C	C	C	C	C	C	C	C	C
Chr-I	89371	C	C	C	C	C	C	C	C	C	C	C	C	A	C	C	C	C	C	C	C	C	C	C	C	C	C	C	C	C	C	C	C	A	C	C	C	C	C	C	C	C	C	C	C	C	C	C	C
Chr-I	89389	T	T	T	T	T	T	T	T	T	T	T	T	T	T	T	T	T	T	T	T	T	T	T	T	T	T	T	T	T	T	T	T	T	T	T	T	T	T	T	T	T	T	T	T	T	T	T	T
Chr-I	89669	C	C	C	C	C	C	C	C	C	C	C	C	A	C	C	C	C	C	C	C	C	C	C	C	C	C	C	C	C	C	C	C	A	C	C	C	C	C	C	C	C	C	C	C	C	C	C	C
Chr-I	89731	G	G	G	G	G	G	G	G	G	G	G	G	G	G	G	G	G	G	G	G	G	G	G	G	G	G	G	G	G	G	G	G	G	G	G	G	G	G	G	G	G	G	G	G	G	G	G	G
Chr-I	89749	C	C	C	C	C	C	C	C	C	C	C	C	C	C	C	C	C	C	C	C	C	C	C	C	C	C	C	C	C	C	A	A	C	C	C	C	C	C	C	C	C	C	C	C	C	C	C	C
Chr-I	89776	A	G	G	G	G	G	G	G	G	G	G	G	G	G	G	G	G	G	G	G	G	G	G	G	G	G	G	G	G	G	G	G	G	G	G	G	G	G	G	G	G	G	G	G	G	G	G	G
Chr-I	89801	C	C	C	C	C	C	C	C	C	C	C	C	C	C	C	C	C	C	C	C	C	C	C	C	C	C	C	C	C	C	C	C	C	C	C	C	C	C	C	C	C	C	C	C	C	C	C	C
Chr-I	89845	C	C	C	C	C	C	C	C	C	C	C	C	C	C	C	C	C	C	C	C	C	C	C	C	C	C	C	C	C	C	C	C	C	C	C	C	C	C	C	C	C	C	C	C	C	C	C	C
Chr-I	90085	G	G	G	G	G	G	G	G	G	G	G	G	A	G	G	G	G	G	G	G	G	G	G	G	G	G	G	G	G	G	G	G	A	G	G	G	G	G	G	G	G	G	G	G	G	G	G	G
Chr-I	90370	G	G	G	G	G	G	G	G	G	G	G	G	G	G	G	G	G	G	G	G	G	G	G	G	G	G	G	G	G	G	G	G	G	G	G	G	G	G	G	G	G	G	G	G	G	G	G	G
Chr-I	90598	G	G	G	G	G	G	G	G	G	G	G	G	A	G	G	G	G	G	G	G	G	G	G	G	G	G	G	G	G	G	G	G	A	G	G	G	G	G	G	G	G	G	G	G	G	G	G	G
Chr-I	90650	T	C	C	C	C	C	C	C	C	C	C	C	C	C	C	C	C	C	C	C	C	C	C	C	C	C	C	C	C	C	C	C	C	C	C	C	C	C	C	C	C	C	C	C	C	C	C	C
Chr-I	90664	C	G	G	G	G	G	G	G	G	G	G	G	G	G	G	G	G	G	G	G	G	G	G	G	G	G	G	G	G	G	G	G	G	G	G	G	G	G	G	G	G	G	G	G	G	G	G	G
Chr-I	90708	C	C	C	C	C	C	C	C	C	C	C	C	C	C	C	C	C	C	C	C	C	C	C	C	C	C	C	C	C	T	C	C	C	C	C	C	C	C	C	C	C	C	C	C	C	C	C	C
Chr-I	90802	T	T	T	T	T	T	T	T	T	T	T	T	T	T	T	G	T	T	T	T	T	T	T	T	T	T	T	T	T	T	G	G	T	T	T	T	T	T	T	T	T	T	T	T	T	T	G	G
Chr-I	90877	G	G	G	G	G	G	G	G	G	G	G	G	G	G	G	A	G	G	G	G	G	G	G	G	G	G	G	G	G	G	A	A	G	G	G	G	G	G	G	G	G	G	G	G	G	G	A	A
Chr-I	91333	G	G	G	G	G	G	G	G	G	G	G	G	A	G	G	G	G	G	G	G	G	G	G	G	G	G	G	G	G	G	G	G	A	G	G	G	G	G	G	G	G	G	G	G	G	G	G	G
Chr-I	91486	A	A	A	A	A	A	A	A	A	A	A	A	A	A	A	A	A	A	A	A	A	A	A	A	A	A	A	A	A	A	A	A	A	A	A	A	A	A	A	A	A	A	A	A	A	A	A	A
Chr-I	91562	G	G	G	G	G	G	G	G	G	G	G	G	G	G	G	G	G	G	G	G	G	G	G	G	G	G	G	G	G	G	G	G	G	G	G	G	G	G	G	G	G	G	G	G	G	G	G	G
Chr-I	91575	C	C	C	C	C	C	C	C	C	C	C	C	C	C	C	C	C	C	C	C	C	C	C	C	C	C	C	C	T	C	C	C	C	C	C	C	C	C	C	C	C	C	C	C	C	C	C	C
Chr-I	92106	C	C	C	C	C	C	C	C	C	C	C	C	C	C	C	C	C	C	C	C	C	C	C	C	C	C	C	C	C	C	C	C	C	C	C	C	C	C	C	C	C	C	C	C	C	C	C	C
Chr-I	92309	G	G	G	G	G	G	G	G	G	G	G	G	A	G	G	G	G	G	G	G	G	G	G	G	G	G	G	G	G	G	G	G	A	G	G	G	G	G	G	G	G	G	G	G	G	G	G	G
Chr-I	92327	C	C	C	C	C	C	C	C	C	C	C	C	C	C	C	C	C	C	C	C	C	C	C	C	C	C	C	C	C	C	C	C	C	C	C	C	C	C	C	C	C	C	C	C	C	C	C	C
Chr-I	92841	C	C	C	C	C	C	C	C	C	C	C	C	C	C	C	C	C	C	C	C	C	C	C	C	C	T	C	C	C	C	C	C	C	C	C	C	C	C	C	C	C	C	C	C	C	C	C	C
Chr-I	92982	G	C	C	C	C	C	C	C	C	G	C	G	G	C	C	G	C	C	C	C	C	C	C	G	C	G	C	C	C	C	G	G	G	C	C	C	C	C	C	C	C	C	C	G	G	G	G	G
Chr-I	94153	C	C	A	C	C	C	C	C	C	C	C	C	C	C	C	C	C	C	C	C	C	C	C	C	C	C	C	C	C	C	C	C	C	C	C	C	C	C	C	C	C	C	C	C	C	C	C	C
Chr-I	94169	G	G	G	G	G	G	G	G	G	G	G	G	G	G	G	G	G	G	G	G	G	G	G	G	G	G	G	G	G	G	G	G	G	G	G	G	G	G	G	G	G	G	G	G	G	G	G	G
Chr-I	94474	G	G	G	G	G	G	G	G	G	G	G	G	G	G	G	G	G	G	G	G	G	G	G	G	G	G	G	G	G	G	G	G	G	G	G	G	G	G	G	G	G	G	G	G	G	G	G	G
Chr-I	94748	G	C	C	C	C	C	C	C	C	G	C	G	G	C	C	G	C	C	C	C	C	C	C	G	C	G	C	C	C	C	G	G	G	C	C	C	C	C	C	C	C	C	C	G	G	G	G	G
Chr-I	94982	G	G	G	G	G	G	G	G	G	G	G	G	G	G	G	G	G	G	G	G	G	G	G	G	G	G	G	G	G	G	G	G	G	G	G	G	G	G	G	G	G	G	G	G	G	G	G	G
Chr-I	95053	A	A	A	A	A	A	A	A	A	A	A	A	A	A	A	A	A	A	A	A	A	A	A	A	A	A	A	A	A	A	A	A	A	A	A	A	A	A	A	A	A	A	A	A	A	A	A	A
Chr-I	95829	G	G	G	G	G	G	G	G	G	G	G	G	G	G	G	G	G	G	G	G	G	G	G	G	G	G	G	G	G	G	G	G	G	G	G	G	G	G	G	G	G	G	G	G	G	G	G	G
Chr-I	96998	C	C	C	C	C	C	C	C	C	C	C	C	C	C	C	C	C	C	C	C	C	C	C	C	C	C	C	C	C	C	C	C	C	C	C	C	C	C	C	C	C	C	C	C	C	C	C	C
Chr-I	97002	G	G	G	G	G	G	G	G	G	G	G	G	A	G	G	G	G	G	G	G	G	G	G	G	G	G	G	G	G	G	G	G	A	G	G	G	G	G	G	G	G	G	G	G	G	G	G	G
Chr-I	97046	G	G	G	G	G	G	G	G	G	G	G	G	G	G	G	G	G	G	G	G	G	G	G	G	G	G	G	G	G	G	G	G	G	G	G	G	G	G	G	G	G	G	G	G	G	G	G	G
Chr-I	97595	A	A	A	A	A	A	A	A	A	A	A	A	A	A	A	A	A	A	A	A	A	A	A	A	A	A	A	A	A	A	A	A	A	A	A	A	A	A	A	A	A	A	A	A	A	A	A	A
Chr-I	97759	T	T	T	T	T	T	T	T	T	T	T	T	T	T	T	T	T	T	T	T	T	T	T	T	T	T	T	T	T	T	T	T	T	T	T	T	T	T	T	T	T	T	T	T	T	T	C	C
Chr-I	97825	T	T	T	T	T	T	T	T	T	T	T	T	T	T	T	T	T	T	T	T	T	T	T	T	T	T	T	T	T	T	T	T	T	T	T	T	T	T	T	T	T	T	T	T	T	T	T	T
Chr-I	98010	C	C	C	C	C	C	C	C	C	C	C	C	C	C	C	C	C	C	C	C	C	C	C	C	C	C	C	C	C	C	C	C	C	C	C	C	C	C	C	C	C	C	C	C	C	C	C	C
Chr-I	98227	G	G	G	G	G	G	G	G	G	G	G	G	G	G	G	A	G	G	G	G	G	G	G	G	G	G	G	G	G	G	A	A	G	G	G	G	G	G	G	G	G	G	G	G	G	G	A	A
Chr-I	98285	C	C	C	C	C	C	C	C	C	C	C	C	A	C	C	C	C	C	C	C	C	C	C	C	C	C	C	C	C	C	C	C	C	C	C	C	C	C	C	C	C	C	C	C	C	C	C	C
Chr-I	98448	C	G	G	G	G	G	G	G	G	C	G	C	C	G	G	C	G	G	G	G	G	G	G	C	G	C	G	G	G	G	C	C	C	G	G	G	G	G	G	G	G	G	G	C	C	C	C	C
Chr-I	98557	A	A	A	A	A	A	A	A	A	A	A	A	G	A	A	A	A	A	A	A	A	A	A	A	A	A	A	A	A	A	A	A	G	A	A	A	A	A	A	A	A	A	A	A	A	A	A	A
Chr-I	98571	A	G	G	G	G	G	G	G	G	A	G	A	G	G	G	G	G	G	G	G	G	G	G	A	G	A	G	G	G	G	G	G	G	G	G	G	G	G	G	G	G	G	G	A	A	A	G	G
Chr-I	98645	G	A	A	A	A	A	A	A	A	G	A	G	G	A	A	G	A	A	A	A	A	A	A	G	A	G	A	A	A	A	G	G	G	A	A	A	A	A	A	A	A	A	A	G	G	G	G	G
Chr-I	98703	C	C	C	C	C	C	C	C	C	C	C	C	C	C	C	C	C	C	C	C	C	C	C	C	C	C	C	C	C	C	C	C	C	C	C	C	C	C	C	C	C	C	C	C	C	C	C	C
Chr-I	98757	C	C	C	C	C	C	C	C	C	C	C	C	C	C	C	C	C	C	C	C	C	C	C	C	C	C	C	C	C	C	C	C	C	C	C	C	C	C	C	C	C	C	C	C	C	C	C	C
Chr-I	98981	A	A	A	A	A	A	A	A	A	A	A	A	A	A	A	A	A	A	A	A	A	A	A	A	A	A	A	A	A	A	A	A	A	A	A	A	A	A	A	A	A	A	A	A	A	A	A	A
Chr-I	99003	A	A	A	A	T	A	A	A	A	A	A	A	A	A	A	A	A	A	A	A	A	A	A	A	A	A	A	A	A	A	A	A	A	A	A	A	A	A	A	A	A	A	A	A	A	A	A	A
Chr-I	99180	C	C	C	C	C	C	C	C	C	C	C	C	T	C	C	C	C	C	C	C	C	C	C	C	C	C	C	C	C	C	C	C	T	C	C	C	C	C	C	C	C	C	C	C	C	C	C	C
Chr-I	99386	G	A	A	A	A	A	A	A	A	G	A	G	G	A	A	G	A	A	A	A	A	A	A	G	A	G	A	A	A	A	G	G	G	A	A	A	A	A	A	A	A	A	A	G	G	G	G	G
Chr-I	99548	A	A	A	A	A	A	A	A	A	A	A	A	A	A	A	A	A	A	A	A	A	A	A	A	A	A	A	A	A	A	A	A	A	A	A	A	A	A	A	A	A	A	A	A	A	A	A	A
Chr-I	99549	C	C	C	C	C	C	C	C	C	C	C	C	C	C	C	C	C	C	C	C	C	C	C	C	C	C	C	C	C	C	C	C	C	C	C	C	C	C	C	C	C	C	C	C	C	C	C	C
Chr-I	99875	A	A	A	A	A	A	A	A	A	A	A	A	A	A	A	A	A	A	A	A	A	A	A	A	A	A	A	A	A	A	A	A	A	A	A	A	A	A	A	A	A	A	A	A	A	A	A	A
Chr-I	99919	C	C	C	C	C	C	C	C	C	C	C	C	C	C	C	C	C	C	C	C	C	C	C	C	C	C	C	C	C	C	C	C	C	C	C	C	C	C	C	C	C	C	C	C	C	C	C	C
Chr-I	100164	T	T	T	T	T	T	T	T	T	T	T	T	T	T	T	T	T	T	T	T	T	T	T	T	T	T	T	T	T	T	T	T	T	T	T	T	T	T	T	T	T	T	T	T	T	T	T	T
Chr-I	100186	G	G	G	G	G	G	G	G	G	G	G	G	G	G	G	G	G	G	G	G	G	G	G	G	G	G	G	G	G	G	G	G	G	G	G	G	G	G	G	G	G	G	G	G	G	G	G	G
Chr-I	100202	G	G	G	G	G	G	G	G	G	G	G	G	G	G	G	G	G	G	G	G	G	G	G	G	G	G	G	G	G	G	G	G	G	G	G	G	G	G	G	G	G	G	G	G	G	G	G	G
Chr-I	100734	G	G	G	G	G	G	G	G	G	G	G	G	G	G	G	G	G	G	G	G	G	G	G	G	G	G	G	G	G	G	G	G	G	G	G	G	G	G	G	G	G	G	G	G	G	G	G	G
Chr-I	101052	T	T	T	T	T	T	T	T	T	T	T	T	T	T	T	T	T	T	T	T	T	T	T	T	T	T	T	T	T	T	T	T	T	T	T	T	T	T	T	T	T	T	T	T	T	T	T	T
Chr-I	101117	A	A	A	A	A	A	A	A	A	A	A	A	A	A	A	A	A	A	A	A	A	A	A	A	A	A	A	A	A	A	A	A	A	A	A	A	A	A	A	A	A	A	A	A	A	A	A	A
Chr-I	101499	C	T	T	T	T	T	T	T	T	C	T	C	C	T	T	C	T	T	T	T	T	T	T	C	T	C	T	T	T	T	C	C	C	T	T	T	T	T	T	T	T	T	T	C	C	C	C	C
Chr-I	101810	G	G	G	G	G	G	G	G	G	G	G	G	G	G	G	G	G	G	G	G	G	G	G	G	G	G	G	G	G	G	G	G	G	G	G	G	G	G	G	G	G	G	G	G	G	G	G	G
Chr-I	101860	C	C	C	C	C	C	C	C	C	C	C	C	C	C	C	C	C	C	C	C	C	C	C	C	C	C	C	C	C	C	C	C	C	C	C	C	C	C	C	C	C	C	C	C	C	C	C	C
Chr-I	101863	T	C	C	C	C	C	C	C	C	T	C	T	T	C	C	T	C	C	C	C	C	C	C	T	C	T	C	C	C	C	T	T	T	C	C	C	C	C	C	C	C	C	C	T	T	T	T	T
Chr-I	101865	C	C	C	C	C	C	C	C	C	C	C	C	T	C	C	C	C	C	C	C	C	C	C	C	C	C	C	C	C	C	C	C	T	C	C	C	C	C	C	C	C	C	C	C	C	C	C	C
Chr-I	101975	C	C	C	C	C	C	C	C	C	C	C	C	C	C	C	C	C	C	C	C	C	C	C	C	C	C	C	C	C	C	C	C	C	C	C	C	C	C	C	C	C	C	C	C	C	C	C	C
Chr-I	101977	C	C	T	C	C	C	C	C	C	C	C	C	C	C	C	C	C	C	C	C	C	C	C	C	C	C	C	C	C	C	C	C	C	C	C	C	C	C	C	C	C	C	C	C	C	C	C	C
Chr-I	101987	C	C	C	C	C	C	C	C	C	C	C	C	C	C	C	C	C	C	C	C	C	C	C	C	C	C	C	C	C	C	C	C	C	C	C	C	C	C	C	C	C	C	C	C	C	C	C	C
Chr-I	102017	A	G	G	G	G	G	G	G	G	A	G	A	G	G	G	G	G	G	G	G	G	G	G	A	G	A	G	G	G	G	G	G	G	G	G	G	G	G	G	G	G	G	G	A	A	A	G	G
Chr-I	103017	G	G	G	G	G	G	G	G	G	G	G	G	G	G	G	G	G	G	G	G	G	G	G	G	G	G	G	G	G	G	G	G	G	G	G	G	G	G	G	G	G	G	G	G	G	G	G	G
Chr-I	103157	T	T	T	T	T	T	T	T	T	T	T	T	C	T	T	T	T	T	T	T	T	T	T	T	T	T	T	T	T	T	T	T	C	T	T	T	T	T	T	T	T	T	T	T	T	T	T	T
Chr-I	103218	T	T	T	T	T	T	T	T	T	T	T	T	T	T	T	T	T	T	T	T	T	T	T	T	T	T	T	T	T	C	T	T	T	T	T	T	T	T	T	T	T	T	T	T	T	T	T	T
Chr-I	103387	G	G	G	G	G	G	G	G	G	G	G	G	G	G	G	G	G	G	G	G	G	G	G	G	G	G	G	G	G	G	G	G	G	G	G	G	G	G	G	G	G	G	G	G	G	G	G	G
Chr-I	103403	C	C	C	C	C	C	C	C	C	C	C	C	T	C	C	C	C	C	C	C	C	C	C	C	C	C	C	C	C	C	C	C	C	C	C	C	C	C	C	C	C	C	C	C	C	C	C	C
Chr-I	103414	G	G	G	G	G	G	G	G	G	G	G	G	G	G	G	G	G	G	G	G	G	G	G	G	G	G	G	G	G	G	G	G	G	G	G	G	G	G	G	G	G	G	G	G	G	G	G	G
Chr-I	103635	C	C	C	C	C	C	C	C	C	C	C	C	C	C	C	C	C	C	C	C	C	C	C	C	C	A	C	C	C	C	C	C	C	C	C	C	C	C	C	C	C	C	C	C	C	C	C	C
Chr-I	103815	C	C	C	C	C	C	C	C	C	C	C	C	C	C	C	C	C	C	C	C	C	C	C	C	C	C	C	C	C	C	C	C	C	C	C	C	C	C	C	C	C	C	C	C	C	C	C	C
Chr-I	104289	C	C	C	C	C	C	C	C	C	C	C	C	A	C	C	C	C	C	C	C	C	C	C	C	C	C	C	C	C	C	C	C	A	C	C	C	C	C	C	C	C	C	C	C	C	C	C	C
Chr-I	104705	T	T	T	T	T	T	T	T	T	T	T	T	T	T	T	T	T	T	T	T	T	T	T	T	T	T	T	T	T	T	T	T	T	T	T	T	T	T	T	T	T	T	T	T	T	T	T	T
Chr-I	104931	G	A	A	A	A	A	A	A	A	G	A	G	A	A	A	A	A	A	A	A	A	A	A	G	A	A	A	A	A	A	A	A	A	A	A	A	A	A	A	A	A	A	A	A	A	A	A	A
Chr-I	104970	G	G	G	G	G	G	G	G	G	G	G	G	G	G	G	T	G	G	G	G	G	G	G	G	G	G	G	G	G	G	T	T	G	G	G	G	G	G	G	G	G	G	G	G	G	G	T	T
Chr-I	105042	C	C	C	G	C	C	C	G	G	C	G	C	C	G	C	C	C	G	C	C	C	C	C	C	C	C	G	G	C	C	C	C	C	C	C	C	C	C	C	C	C	C	C	C	C	C	C	C
Chr-I	105069	T	T	T	T	T	T	T	T	T	T	T	T	T	T	T	T	T	T	T	T	T	T	T	T	T	T	T	T	T	T	T	T	T	T	T	T	T	T	T	T	T	T	T	T	T	T	T	T
Chr-I	105310	A	T	T	T	A	T	T	T	T	A	T	A	A	T	T	A	A	T	T	T	T	T	T	A	T	A	T	T	T	T	A	A	A	T	T	T	T	T	T	T	T	T	T	A	A	A	A	A
Chr-I	105323	C	C	C	C	C	C	C	C	C	C	C	C	T	C	C	C	C	C	C	C	C	C	C	C	C	C	C	C	C	C	C	C	T	C	C	C	C	C	C	C	C	C	C	C	C	C	C	C
Chr-I	105361	G	G	G	G	G	G	G	G	G	G	G	G	A	G	G	G	G	G	G	G	G	G	G	G	G	G	G	G	G	G	G	G	A	G	G	G	G	G	G	G	G	G	G	G	G	G	G	G
Chr-I	105400	C	C	C	C	C	C	C	C	C	C	C	C	C	C	C	A	C	C	C	C	C	C	C	C	C	C	C	C	C	C	A	A	C	C	C	C	C	C	C	C	C	C	C	C	C	C	A	A
Chr-I	105421	T	C	C	C	C	C	C	C	C	T	C	T	C	C	C	C	C	C	C	C	C	C	C	T	C	T	C	C	C	C	C	C	C	C	C	C	C	C	C	C	C	C	C	T	T	T	C	C
Chr-I	105684	G	G	G	G	G	G	G	G	G	G	G	G	G	G	G	G	G	G	G	G	G	G	G	G	G	G	G	G	A	G	G	G	G	G	G	G	G	G	G	G	G	G	G	G	G	G	G	G
Chr-I	105773	T	T	T	T	T	T	T	T	T	T	T	T	T	T	T	T	T	T	T	T	T	T	T	T	T	C	T	T	T	T	T	T	T	T	T	T	T	T	T	T	T	T	T	T	T	T	T	T
Chr-I	105864	G	G	G	G	G	G	G	G	G	G	G	G	G	G	G	G	G	G	G	G	G	G	G	G	G	G	G	G	G	G	G	G	G	G	G	G	G	G	G	G	G	G	G	G	A	G	G	G
Chr-I	105866	T	C	C	C	C	C	C	C	C	T	C	T	C	C	C	C	C	C	C	C	C	C	C	T	C	T	C	C	C	C	C	C	C	C	C	C	C	C	C	C	C	C	C	T	T	T	C	C
Chr-I	105962	C	C	C	C	C	C	C	C	C	C	C	C	A	C	C	C	C	C	C	C	C	C	C	C	C	C	C	C	C	C	C	C	C	C	C	C	C	C	C	C	C	C	C	C	C	C	C	C
Chr-I	106054	A	A	A	A	A	A	A	A	A	A	A	A	A	A	A	A	A	A	A	A	A	A	A	A	A	A	A	A	A	A	A	A	A	A	A	A	A	A	A	A	A	A	A	A	A	A	A	A
Chr-I	106074	A	A	A	A	A	A	A	A	A	A	A	A	A	A	A	A	A	A	A	A	A	A	A	A	A	C	A	A	A	A	A	A	A	A	A	A	A	A	A	A	A	A	A	A	A	A	A	A
Chr-I	106084	T	T	T	T	T	T	T	T	T	T	T	T	T	T	T	T	T	T	T	T	T	T	T	T	T	T	T	T	T	T	T	T	T	T	T	T	T	T	T	T	T	T	T	T	T	T	T	T
Chr-I	106332	T	T	T	T	T	T	T	T	T	T	T	T	T	T	T	G	T	T	T	T	T	T	T	T	T	T	T	T	T	T	G	G	T	T	T	T	T	T	T	T	T	T	T	T	T	T	G	G
Chr-I	106348	G	C	C	C	C	C	C	C	C	G	C	G	G	C	C	G	C	C	C	C	C	C	C	G	C	G	C	C	C	C	G	G	G	C	C	C	C	C	C	C	C	C	C	G	G	G	G	G
Chr-I	106355	G	G	G	G	G	G	G	G	G	G	G	G	G	G	G	G	G	G	G	G	G	G	G	G	G	G	G	G	G	G	G	G	G	G	G	G	G	G	G	G	G	G	G	G	G	G	G	G
Chr-I	106788	A	G	G	G	G	G	G	G	G	A	G	A	G	G	G	G	G	G	G	G	G	G	G	A	G	A	G	G	G	G	G	G	G	G	G	G	G	G	G	G	G	G	G	A	A	A	G	G
Chr-I	106903	C	C	C	C	C	C	C	C	C	C	C	C	T	C	C	C	C	C	C	C	C	C	C	C	C	C	C	C	C	C	C	C	T	C	C	C	C	C	C	C	C	C	C	C	C	C	C	C
Chr-I	107053	C	C	C	C	C	C	C	C	C	C	C	C	T	C	C	C	C	C	C	C	C	C	C	C	C	C	C	C	C	C	C	C	T	C	C	C	C	C	C	C	C	C	C	C	C	C	C	C
Chr-I	108700	T	T	T	T	T	T	T	T	T	T	T	T	T	T	T	T	T	T	T	T	T	T	T	T	T	T	T	T	T	T	T	T	T	T	T	T	T	T	T	T	T	T	T	T	T	T	T	T
Chr-I	108823	C	C	C	C	C	C	C	C	C	C	C	C	C	C	C	C	C	C	C	C	C	C	C	C	C	C	C	C	C	C	C	C	C	C	C	C	C	C	C	C	C	C	C	C	C	C	C	C
Chr-I	108856	C	C	C	C	C	C	C	C	C	C	C	C	C	C	C	C	C	C	C	C	C	C	C	C	C	C	C	C	C	C	C	C	C	C	C	C	C	C	C	C	C	C	C	C	C	C	C	C
Chr-I	108902	G	G	G	G	G	G	G	G	G	G	G	G	G	G	G	G	G	G	G	G	G	G	G	G	G	G	G	G	G	G	G	G	G	G	G	G	G	G	G	G	G	G	G	G	G	G	G	G
Chr-I	109209	C	C	C	C	C	C	C	C	C	C	C	C	C	C	C	C	C	C	C	C	C	C	C	C	C	C	C	C	C	C	C	C	C	C	C	C	C	C	C	C	C	C	C	C	C	C	C	C
Chr-I	109262	C	C	C	C	C	C	C	C	C	C	C	C	C	C	C	C	C	C	C	C	C	C	C	C	C	C	C	C	C	C	C	C	C	C	C	C	A	C	C	A	C	C	C	C	C	C	C	C
Chr-I	109264	A	A	A	A	A	A	A	A	A	A	A	A	A	A	A	A	A	A	A	A	A	A	A	A	A	A	A	A	A	A	A	A	A	A	A	A	T	A	A	T	A	A	A	A	A	A	A	A
Chr-I	109689	A	A	A	A	A	A	A	A	A	A	A	A	A	A	A	A	A	A	A	A	A	A	A	A	A	A	A	A	A	A	A	A	A	A	A	A	A	A	A	A	A	A	A	A	A	A	A	A
Chr-I	109724	C	C	C	C	C	C	C	C	C	C	C	C	C	C	C	C	C	C	C	C	C	C	C	C	C	C	C	C	C	C	C	C	C	C	C	C	C	C	C	C	C	C	C	C	C	C	T	T
Chr-I	110034	T	T	T	T	T	T	T	T	T	T	T	T	G	T	T	T	T	T	T	T	T	T	T	T	T	T	T	T	T	T	T	T	G	T	T	T	T	T	T	T	T	T	T	T	T	T	T	T
Chr-I	110075	C	C	C	C	C	C	C	C	C	C	C	C	C	C	C	C	C	C	C	C	C	C	C	C	C	C	C	C	C	C	C	C	C	C	C	C	C	C	C	C	C	C	C	C	C	C	C	C
Chr-I	110172	C	T	T	T	T	T	T	T	T	C	T	C	C	T	T	C	T	T	T	T	T	T	T	C	T	C	T	T	T	T	C	C	C	T	T	T	T	T	T	T	T	T	T	C	C	C	C	C
Chr-I	110183	G	G	G	G	G	G	G	G	G	G	G	G	A	G	G	G	G	G	G	G	G	G	G	G	G	G	G	G	G	G	G	G	A	G	G	G	G	G	G	G	G	G	G	G	G	G	G	G
Chr-I	110523	G	A	A	A	A	A	A	A	A	G	A	G	G	A	A	G	A	A	A	A	A	A	A	G	A	G	A	A	A	A	G	G	G	A	A	A	A	A	A	A	A	A	A	G	G	G	G	G
Chr-I	110681	C	C	C	C	C	C	C	C	C	C	C	C	C	C	C	C	C	C	C	C	C	C	C	C	C	C	C	C	C	C	C	C	C	C	C	C	C	C	C	C	C	C	C	C	C	C	C	C
Chr-I	110837	T	C	C	C	C	C	C	C	C	T	C	T	C	C	C	C	C	C	C	C	C	C	C	T	C	T	C	C	C	C	C	C	C	C	C	C	C	C	C	C	C	C	C	T	T	T	C	C
Chr-I	110907	G	G	G	G	G	G	G	G	G	G	G	G	C	G	G	G	G	G	G	G	G	G	G	G	G	G	G	G	G	G	G	G	C	G	G	G	G	G	G	G	G	G	G	G	G	G	G	G
Chr-I	110985	G	G	G	G	G	G	G	G	G	G	G	G	G	G	G	G	G	G	G	G	G	G	G	G	G	G	G	G	G	G	G	G	G	G	G	G	G	G	G	G	G	G	G	G	G	G	T	T
Chr-I	111588	A	A	A	A	A	A	A	A	A	A	A	A	G	A	A	A	A	A	A	A	A	A	A	A	A	A	A	A	A	A	A	A	G	A	A	A	A	A	A	A	A	A	A	A	A	A	A	A
Chr-I	111853	A	A	A	A	A	A	A	A	A	A	A	A	A	A	A	A	A	A	A	A	A	A	A	A	A	A	A	A	A	A	A	A	A	A	A	A	A	A	A	A	A	A	A	A	A	A	A	A
Chr-I	112139	T	C	C	C	C	C	C	C	C	T	C	T	T	C	C	T	C	C	C	C	C	C	C	T	C	T	C	C	C	C	T	T	T	C	C	C	C	C	C	C	C	C	C	T	T	T	T	T
Chr-I	112459	G	G	G	G	G	G	G	G	G	G	G	G	G	G	G	G	C	G	G	G	G	G	G	G	G	G	G	G	G	G	G	G	G	G	G	G	G	G	G	G	G	G	G	G	G	G	G	G
Chr-I	112565	A	C	C	C	C	C	C	C	C	A	C	A	C	C	C	C	C	C	C	C	C	C	C	A	C	A	C	C	C	C	C	C	C	C	C	C	C	C	C	C	C	C	C	A	A	A	C	C
Chr-I	112589	G	G	G	G	G	G	G	T	T	G	T	G	G	T	G	G	G	G	G	G	G	G	G	G	G	G	T	T	G	G	G	G	G	G	G	G	G	G	G	G	G	G	G	G	G	G	G	G
Chr-I	112634	T	T	T	T	T	T	T	T	T	T	T	T	T	T	T	T	T	T	T	T	T	T	T	T	T	T	T	T	T	T	T	T	T	T	T	T	T	T	T	T	T	T	T	T	T	T	T	T
Chr-I	112924	C	C	C	C	C	C	C	C	C	C	C	C	C	C	C	C	C	C	C	C	C	C	C	C	C	C	C	C	C	C	C	C	C	C	C	C	C	C	C	C	C	C	C	C	C	T	C	C
Chr-I	113266	G	G	G	G	G	G	G	G	G	G	G	G	G	G	G	G	G	G	G	G	G	G	G	G	G	G	G	G	G	G	G	G	G	G	G	G	G	G	G	G	G	G	G	G	G	G	G	G
Chr-I	113712	T	T	T	T	T	T	T	T	T	T	T	T	C	T	T	T	T	T	T	T	T	T	T	T	T	T	T	T	T	T	T	T	C	T	T	T	T	T	T	T	T	T	T	T	T	T	T	T
Chr-I	114477	A	A	A	A	A	A	A	A	A	A	A	A	A	A	A	A	A	A	A	A	A	A	A	A	A	A	A	A	A	A	A	A	A	A	A	A	A	A	A	A	A	A	A	A	A	A	A	A
Chr-I	114479	C	C	C	C	C	C	C	C	C	C	C	C	C	C	C	C	C	A	C	C	C	C	C	C	C	C	C	C	C	C	C	C	C	C	C	C	C	C	C	C	C	C	C	C	C	C	C	C
Chr-I	114905	A	A	A	A	A	A	A	A	A	A	A	A	G	A	A	A	A	A	A	A	A	A	A	A	A	A	A	A	A	A	A	A	G	A	A	A	A	A	A	A	A	A	A	A	A	A	A	A
Chr-I	115220	C	C	C	C	C	C	C	C	C	C	C	C	C	C	C	C	C	C	C	C	C	C	C	C	C	C	C	C	C	C	T	T	C	C	C	C	C	C	C	C	C	C	C	C	C	C	C	C
Chr-I	115492	T	T	T	T	T	T	T	T	T	T	T	T	T	T	T	T	T	T	T	T	T	T	T	T	T	T	T	T	T	T	T	T	T	T	T	T	T	T	T	T	T	T	T	T	T	T	T	T
Chr-I	115497	G	G	G	G	G	G	G	G	G	G	G	G	G	G	G	G	G	G	G	G	G	G	G	G	G	G	G	G	G	G	G	G	G	G	G	G	G	G	G	G	G	G	G	G	G	G	G	G
Chr-I	115507	C	C	C	C	C	C	C	C	C	C	C	C	T	C	C	C	C	C	C	C	C	C	C	C	C	C	C	C	C	C	C	C	T	C	C	C	C	C	C	C	C	C	C	C	C	C	C	C
Chr-I	115590	C	C	C	C	C	C	C	C	C	C	C	C	C	C	C	C	C	C	C	C	C	C	C	C	C	C	C	C	C	C	C	C	C	C	C	C	C	C	C	C	C	C	C	C	C	C	C	C
Chr-I	115603	C	C	C	C	C	C	C	C	C	C	C	C	T	C	C	C	C	C	C	C	C	C	C	C	C	C	C	C	C	C	C	C	C	C	C	C	C	C	C	C	C	C	C	C	C	C	C	C
Chr-I	116491	G	G	G	G	G	G	G	G	G	G	G	G	G	G	G	G	G	G	G	G	G	G	G	G	G	G	G	G	G	G	G	G	G	G	G	G	G	G	G	G	G	G	G	G	G	G	G	G
Chr-I	116652	G	G	G	G	G	G	G	G	G	G	G	G	A	G	G	G	G	G	G	G	G	G	G	G	G	G	G	G	G	G	G	G	A	G	G	G	G	G	G	G	G	G	G	G	G	G	G	G
Chr-I	116733	C	C	C	C	C	C	C	C	C	C	C	C	C	C	C	T	C	C	C	C	C	C	C	C	C	C	C	C	C	C	C	C	C	C	C	C	C	C	C	C	C	C	C	C	C	C	C	C
Chr-I	116751	T	T	T	T	T	T	T	T	T	T	T	T	T	T	T	T	T	T	T	T	T	T	T	T	T	T	T	T	T	T	T	T	T	T	T	T	T	T	T	T	T	T	T	T	T	T	T	T
Chr-I	116819	C	T	T	T	T	T	T	T	T	C	T	C	T	T	T	T	T	T	T	T	T	T	T	C	T	C	T	T	T	T	T	T	T	T	T	T	T	T	T	T	T	T	T	C	C	C	T	T
Chr-I	116876	G	G	G	G	G	G	G	G	G	G	G	G	G	G	G	G	G	G	G	G	G	G	G	G	G	G	G	G	G	G	G	G	G	G	G	G	G	G	G	G	G	G	G	G	G	G	G	G
Chr-I	116890	C	C	C	C	C	C	C	C	C	C	C	C	C	C	C	C	C	C	C	C	C	C	C	C	C	C	C	C	C	C	C	C	C	C	C	C	C	C	C	C	C	C	C	C	C	C	C	C
Chr-I	117187	C	C	C	C	C	C	C	C	C	C	C	C	C	C	C	C	C	C	C	C	C	C	C	C	C	C	C	C	C	C	C	C	C	C	C	C	C	C	C	C	C	C	C	C	C	C	C	C
Chr-I	117207	T	T	T	T	T	T	T	T	T	T	T	T	C	T	T	T	T	T	T	T	T	T	T	T	T	T	T	T	T	T	T	T	C	T	T	T	T	T	T	T	T	T	T	T	T	T	T	T
Chr-I	117210	G	G	G	G	G	G	G	G	G	G	G	G	G	G	G	G	G	G	G	G	G	G	G	G	G	G	G	G	G	G	G	G	G	G	G	G	G	G	G	G	G	G	G	G	G	G	G	G
Chr-I	117788	G	G	G	G	G	G	G	G	G	G	G	G	G	G	G	G	G	G	G	G	G	G	G	G	G	G	G	G	G	G	G	G	G	G	G	G	G	G	G	G	G	G	G	G	G	G	G	G
Chr-I	119441	G	G	G	G	G	G	G	G	G	G	G	G	G	G	G	G	G	G	G	G	G	G	G	G	G	G	G	G	G	G	G	G	G	G	G	G	G	G	G	G	G	G	G	G	G	G	G	G
Chr-I	119450	A	A	A	A	A	A	A	A	A	A	A	A	A	A	A	A	A	A	A	A	A	A	A	A	A	A	A	A	A	A	A	A	A	A	A	A	A	A	A	A	A	A	A	A	A	A	A	A
Chr-I	119468	C	C	C	C	C	C	C	C	C	C	C	C	C	C	C	T	C	C	C	C	C	C	C	C	C	C	C	C	C	C	T	T	C	C	C	C	C	C	C	C	C	C	C	C	C	C	T	T
Chr-I	119485	C	C	C	C	C	C	C	C	C	C	C	C	C	C	C	C	C	C	C	C	C	C	C	C	C	C	C	C	C	C	C	C	C	C	C	C	C	C	C	C	C	C	C	C	C	C	C	C
Chr-I	119491	T	T	T	T	T	T	T	T	T	T	T	T	T	T	T	T	T	T	T	T	T	T	T	T	T	T	T	T	T	T	T	T	T	T	T	T	T	T	T	T	T	T	T	T	T	T	T	T
Chr-I	119529	G	G	G	G	G	G	G	G	G	G	G	G	A	G	G	G	G	G	G	G	G	G	G	G	G	G	G	G	G	G	G	G	A	G	G	G	G	G	G	G	G	G	G	G	G	G	G	G
Chr-I	119728	C	G	G	G	G	G	G	G	G	G	G	G	C	G	G	G	G	G	G	G	G	G	G	G	G	G	G	G	G	G	G	G	C	G	G	G	G	G	G	G	G	G	G	G	G	G	G	G
Chr-I	119832	C	C	C	C	C	C	C	C	C	C	C	C	C	C	C	C	C	C	C	C	C	C	C	C	C	C	C	C	C	C	C	C	C	C	C	C	C	C	C	C	C	C	C	C	C	C	C	C
Chr-I	119968	T	T	T	T	T	T	T	T	T	T	T	T	C	T	T	T	T	T	T	T	T	T	T	T	T	T	T	T	T	T	T	T	C	T	T	T	T	T	T	T	T	T	T	T	T	T	T	T
Chr-I	120682	G	G	G	G	G	G	G	G	G	G	G	G	G	G	G	G	G	G	G	G	G	G	G	G	G	G	G	G	G	G	G	G	G	G	G	G	G	G	G	G	G	G	G	G	G	G	G	G
Chr-I	120936	T	T	T	A	T	T	T	A	A	T	A	T	T	A	T	T	T	A	T	T	T	T	T	T	T	T	A	A	T	T	T	T	T	T	T	T	T	T	T	T	T	T	T	T	T	T	T	T
Chr-I	120975	G	G	G	G	G	G	G	G	G	G	G	G	C	G	G	G	G	G	G	G	G	G	G	G	G	G	G	G	G	G	G	G	C	G	G	G	G	G	G	G	G	G	G	G	G	G	G	G
Chr-I	121006	C	C	C	C	C	C	C	C	C	C	C	C	C	C	C	C	C	C	C	C	C	C	C	C	C	C	C	C	C	C	C	C	C	C	C	C	C	C	C	C	C	C	C	C	C	C	C	C
Chr-I	121162	T	T	T	T	T	T	T	T	T	T	T	T	C	T	T	T	T	T	T	T	T	T	T	T	T	T	T	T	T	T	T	T	C	T	T	T	T	T	T	T	T	T	T	T	T	T	T	T
Chr-I	121208	C	C	C	C	C	C	C	C	C	C	C	C	A	C	C	C	C	C	C	C	C	C	C	C	C	C	C	C	C	C	C	C	C	C	C	C	C	C	C	C	C	C	C	C	C	C	C	C
Chr-I	121341	C	C	C	C	C	C	C	C	C	C	C	C	C	C	C	C	C	C	C	C	C	C	C	C	C	C	C	C	T	C	C	C	C	C	C	C	C	C	C	C	C	C	C	C	C	C	C	C
Chr-I	121368	A	A	A	A	A	A	A	A	A	A	A	A	G	A	A	A	A	A	A	A	A	A	A	A	A	A	A	A	A	A	A	A	G	A	A	A	A	A	A	A	A	A	A	A	A	A	A	A
Chr-I	121935	G	G	G	G	G	G	G	G	G	G	G	G	G	G	G	G	G	G	G	G	G	G	G	G	G	G	G	G	G	G	A	A	G	G	G	G	G	G	G	G	G	G	G	G	G	G	G	G
Chr-I	122287	A	A	A	A	A	A	A	A	A	A	A	A	G	A	A	A	A	A	A	A	A	A	A	A	A	A	A	A	A	A	A	A	G	A	A	A	A	A	A	A	A	A	A	A	A	A	A	A
Chr-I	122452	G	G	G	G	G	G	G	G	G	G	G	G	G	G	G	G	G	G	G	G	G	G	G	G	G	G	G	G	G	G	G	G	G	G	G	G	G	G	G	G	G	G	G	G	G	G	G	G
Chr-I	122835	T	T	T	T	T	T	T	G	G	T	G	T	T	G	T	T	T	G	T	T	T	T	T	T	T	T	G	G	T	T	T	T	T	T	T	T	T	T	T	T	T	T	T	T	T	T	T	T
Chr-I	123088	G	G	G	G	G	G	G	G	G	G	G	G	A	G	G	G	G	G	G	G	G	G	G	G	G	G	G	G	G	G	G	G	A	G	G	G	G	G	G	G	G	G	G	G	G	G	G	G
Chr-I	123111	G	G	G	G	G	G	G	G	G	G	G	G	G	G	G	G	G	G	G	G	G	G	G	G	G	G	G	G	A	G	G	G	G	G	G	G	G	G	G	G	G	G	G	G	G	G	G	G
Chr-I	123307	A	A	A	A	A	A	A	A	A	A	A	A	T	A	A	A	A	A	A	A	A	A	A	A	A	A	A	A	A	A	A	A	T	A	A	A	A	A	A	A	A	A	A	A	A	A	A	A
Chr-I	123367	T	T	T	T	T	T	T	T	T	T	T	T	C	T	T	T	T	T	T	T	T	T	T	T	T	T	T	T	T	T	T	T	C	T	T	T	T	T	T	T	T	T	T	T	T	T	T	T
Chr-I	123636	G	G	G	G	G	G	G	G	G	G	G	G	C	G	G	G	G	G	G	G	G	G	G	G	G	G	G	G	G	G	G	G	C	G	G	G	G	G	G	G	G	G	G	G	G	G	G	G
Chr-I	123640	G	G	G	G	G	G	G	G	G	G	G	G	A	G	G	G	G	G	G	G	G	G	G	G	G	G	G	G	G	G	G	G	A	G	G	G	G	G	G	G	G	G	G	G	G	G	G	G
Chr-I	123641	T	T	T	T	T	T	T	T	T	T	T	T	C	T	T	T	T	T	T	T	T	T	T	T	T	T	T	T	T	T	T	T	C	T	T	T	T	T	T	T	T	T	T	T	T	T	T	T
Chr-I	123645	G	G	G	G	G	G	G	G	G	G	G	G	C	G	G	G	G	G	G	G	G	G	G	G	G	G	G	G	G	G	G	G	C	G	G	G	G	G	G	G	G	G	G	G	G	G	G	G
Chr-I	123669	C	C	C	C	C	C	C	C	C	C	C	C	A	C	C	C	C	C	C	C	C	C	C	C	C	C	C	C	C	C	C	C	A	C	C	C	C	C	C	C	C	C	C	C	C	C	C	C
Chr-I	123756	A	A	A	A	A	A	A	A	A	A	A	A	A	A	A	A	A	A	A	A	A	A	A	A	A	A	A	A	A	A	A	A	A	A	A	A	A	A	A	A	A	A	A	A	A	A	A	A
Chr-I	123759	G	G	G	G	G	G	G	G	G	G	G	G	A	G	G	G	G	G	G	G	G	G	G	G	G	G	G	G	G	G	G	G	A	G	G	G	G	G	G	G	G	G	G	G	G	G	G	G
Chr-I	124006	T	T	T	T	T	T	T	T	T	T	T	T	T	T	T	T	T	T	T	T	T	T	T	T	T	T	T	T	T	T	T	T	T	T	T	T	T	T	T	T	T	T	C	T	T	T	T	T
Chr-I	124470	C	C	C	C	C	C	C	C	C	C	C	C	C	C	C	C	C	C	C	C	C	C	C	C	C	C	C	C	C	C	C	C	C	C	C	C	C	C	C	C	C	C	C	C	C	C	C	C
Chr-I	125012	G	G	G	G	G	G	G	G	G	G	G	G	G	G	G	G	G	G	G	G	G	G	G	G	G	G	G	G	G	G	G	G	G	G	G	G	G	G	G	G	G	G	G	G	G	G	G	G
Chr-I	125065	T	T	T	T	T	T	T	T	T	T	T	T	T	T	T	T	T	T	T	T	T	T	T	T	T	T	T	T	T	T	T	T	T	T	T	T	T	T	T	T	T	T	T	T	T	T	T	T
Chr-I	125444	T	C	C	C	C	C	C	C	C	T	C	T	C	C	C	C	C	C	C	C	C	C	C	T	C	C	C	C	C	C	C	C	C	C	C	C	C	C	C	C	C	C	C	C	C	C	C	C
Chr-I	125636	C	C	C	C	C	C	C	C	C	C	C	C	C	C	C	C	C	C	C	G	G	C	C	C	G	C	C	C	C	C	C	C	C	C	C	C	C	C	C	C	C	C	C	C	C	C	C	C
Chr-I	125838	T	T	T	A	T	T	T	T	T	T	T	T	T	T	T	T	T	T	T	T	T	T	T	T	T	T	T	T	T	T	T	T	T	T	T	T	T	T	T	T	T	T	T	T	T	T	T	T
Chr-I	125839	G	G	G	A	G	G	G	G	G	G	G	G	G	G	G	G	G	G	G	G	G	G	G	G	G	G	G	G	G	G	G	G	G	G	G	G	G	G	G	G	G	G	G	G	G	G	G	G
Chr-I	125848	A	C	C	C	C	C	C	C	C	C	C	C	C	C	C	C	C	C	C	C	C	C	C	C	C	C	C	C	C	C	C	C	C	C	C	C	C	C	C	C	C	C	C	C	C	C	C	C
Chr-I	125862	C	G	G	G	G	G	G	G	G	G	G	G	G	G	G	G	G	G	G	G	G	G	G	G	G	G	G	G	G	G	G	G	G	G	G	G	G	G	G	G	G	G	G	G	G	G	G	G
Chr-I	125932	A	C	C	C	C	C	C	C	C	C	C	C	C	C	C	C	C	C	C	C	C	C	C	C	C	C	C	C	C	C	C	C	C	C	C	C	C	C	C	C	C	C	C	C	C	C	C	C
Chr-I	125980	C	C	C	C	C	C	C	C	C	C	C	C	C	C	C	C	C	C	C	C	C	C	C	C	C	C	C	C	C	C	C	C	C	C	C	C	C	C	C	C	C	C	C	C	C	C	C	C
Chr-I	126007	G	G	G	G	G	G	G	G	G	G	G	G	G	G	G	A	G	G	G	G	G	G	G	G	G	G	G	G	G	G	A	A	G	G	G	G	G	G	G	G	G	G	G	G	G	G	A	A
Chr-I	126102	C	T	T	T	C	T	T	T	T	C	T	C	C	T	T	C	C	T	T	T	T	T	T	C	T	C	T	T	T	T	C	C	C	T	T	T	T	T	T	T	T	T	T	C	C	C	C	C
Chr-I	126330	C	C	C	C	C	C	C	C	C	C	C	C	C	C	C	C	C	C	C	C	C	C	C	C	C	C	C	C	C	T	C	C	C	C	C	C	C	C	C	C	C	C	C	C	C	C	C	C
Chr-I	126523	A	A	A	A	A	A	A	A	A	A	A	A	A	A	A	A	A	A	A	A	A	A	A	A	A	A	A	A	A	A	A	A	A	A	A	A	A	A	A	A	A	A	A	A	A	A	A	A
Chr-I	126812	G	G	G	G	G	G	G	G	G	G	G	G	G	G	G	G	G	G	G	G	G	G	G	G	G	G	G	G	G	G	G	G	G	G	G	G	G	G	G	G	G	G	G	G	G	G	G	G
Chr-I	126827	G	G	G	G	G	G	G	G	G	G	G	G	A	G	G	G	G	G	G	G	G	G	G	G	G	G	G	G	G	G	G	G	A	G	G	G	G	G	G	G	G	G	G	G	G	G	G	G
Chr-I	126844	T	C	C	C	C	C	C	C	C	T	C	T	C	C	C	C	C	C	C	C	C	C	C	T	C	T	C	C	C	C	C	C	C	C	C	C	C	C	C	C	C	C	C	T	T	T	C	C
Chr-I	127011	G	G	G	G	G	G	G	G	G	G	G	G	G	G	G	G	G	G	G	G	G	G	G	G	G	G	G	G	G	G	G	G	G	G	G	G	G	G	G	G	G	G	G	G	G	G	G	G
Chr-I	127536	G	G	G	G	G	G	G	G	G	G	G	G	G	G	G	G	G	G	G	G	G	G	G	G	G	G	G	G	G	G	G	G	G	G	G	G	G	G	G	G	G	G	G	G	G	G	G	G
Chr-I	127705	C	C	C	C	C	C	C	C	C	C	C	C	C	C	C	T	C	C	C	C	C	C	C	C	C	C	C	C	C	C	C	C	C	C	C	C	C	C	C	C	C	C	C	C	C	C	C	C
Chr-I	128202	A	A	A	A	A	A	A	A	A	A	A	A	A	A	A	C	A	A	A	A	A	A	A	A	A	A	A	A	A	A	C	C	A	A	A	A	A	A	A	A	A	A	A	A	A	A	C	C
Chr-I	128210	T	T	T	T	T	T	T	T	T	T	T	T	C	T	T	T	T	T	T	T	T	T	T	T	T	T	T	T	T	T	T	T	C	T	T	T	T	T	T	T	T	T	T	T	T	T	T	T
Chr-I	128406	C	C	C	C	C	C	C	C	C	C	C	C	C	C	C	C	C	C	C	C	C	C	C	C	C	C	C	C	C	C	C	C	C	C	C	C	C	C	C	C	C	C	C	C	C	C	C	C
Chr-I	128761	T	C	C	C	C	C	C	C	C	T	C	T	T	C	C	T	C	C	C	C	C	C	C	T	C	T	C	C	C	C	T	T	T	C	C	C	C	C	C	C	C	C	C	T	T	T	T	T
Chr-I	129297	T	C	C	C	C	C	C	C	C	T	C	T	C	C	C	C	C	C	C	C	C	C	C	T	C	T	C	C	C	C	C	C	C	C	C	C	C	C	C	C	C	C	C	T	T	T	C	C
Chr-I	129365	A	G	G	G	G	G	G	G	G	A	G	A	G	G	G	G	G	G	G	G	G	G	G	A	G	G	G	G	G	G	G	G	G	G	G	G	G	G	G	G	G	G	G	A	A	A	G	G
Chr-I	129698	C	C	C	C	C	C	C	C	C	C	C	C	C	C	C	T	C	C	C	C	C	C	C	C	C	C	C	C	C	C	T	T	C	C	C	C	C	C	C	C	C	C	C	C	C	C	T	T
Chr-I	129850	A	G	G	G	G	G	G	G	G	A	G	A	G	G	G	G	G	G	G	G	G	G	G	A	G	A	G	G	G	G	G	G	G	G	G	G	G	G	G	G	G	G	G	A	A	A	G	G
Chr-I	130041	T	C	C	C	C	C	C	C	C	T	C	T	T	C	C	T	C	C	C	C	C	C	C	T	C	T	C	C	C	C	T	T	T	C	C	C	C	C	C	C	C	C	C	T	T	T	T	T
Chr-I	130677	G	A	A	A	A	A	A	A	A	G	A	G	G	A	A	G	A	A	A	A	A	A	A	G	A	G	A	A	A	A	G	G	G	A	A	A	A	A	A	A	A	A	A	G	G	G	G	G
Chr-I	130798	A	A	A	A	A	A	A	A	A	A	A	A	A	A	A	A	A	A	A	A	A	A	A	A	A	A	A	A	A	A	A	A	A	A	A	A	A	A	A	A	A	A	A	A	A	A	A	A
Chr-I	130879	A	A	A	A	A	A	A	A	A	A	A	A	G	A	A	A	A	A	A	A	A	A	A	A	A	A	A	A	A	A	A	A	G	A	A	A	A	A	A	A	A	A	A	A	A	A	A	A
Chr-I	130912	C	C	C	C	C	C	C	C	C	C	C	C	C	C	C	C	C	C	C	C	C	C	C	C	C	C	C	C	C	C	C	C	C	C	C	C	C	C	C	C	C	C	C	C	C	C	C	C
Chr-I	131211	A	A	A	A	A	A	A	A	A	A	A	A	A	A	A	A	A	A	A	A	A	A	A	A	A	A	A	A	A	A	A	A	G	A	A	A	A	A	A	A	A	A	A	A	A	A	A	A
Chr-I	131279	G	G	G	G	G	G	G	G	G	G	G	G	G	G	G	G	G	G	G	G	G	G	G	G	G	G	G	G	G	G	G	G	G	G	G	G	G	G	G	G	G	G	G	G	G	G	G	G
Chr-I	131475	C	T	T	T	T	T	T	T	T	C	T	C	C	T	T	C	T	T	T	T	T	T	T	C	T	C	T	T	T	T	C	C	C	T	T	T	T	T	T	T	T	T	T	C	C	C	C	C
Chr-I	131563	T	T	T	T	T	T	T	T	T	T	T	T	T	T	T	T	T	T	T	T	T	T	T	T	T	T	T	T	T	T	T	T	T	T	T	T	T	T	T	T	T	T	T	T	T	T	T	T
Chr-I	131751	G	G	G	G	G	G	G	G	G	G	G	G	G	G	G	G	A	G	G	G	G	G	G	G	G	G	G	G	G	G	G	G	G	G	G	G	G	G	G	G	G	G	G	G	G	G	G	G
Chr-I	132023	G	G	G	G	G	G	G	G	G	G	G	G	G	G	G	A	G	G	G	G	G	G	G	G	G	G	G	G	G	G	A	A	G	G	G	G	G	G	G	G	G	G	G	G	G	G	A	A
Chr-I	132215	C	C	C	C	C	C	C	C	C	C	C	C	C	C	C	C	C	C	C	C	C	C	C	C	C	C	C	C	C	C	C	C	C	C	C	C	C	C	C	C	C	C	C	C	C	C	C	C
Chr-I	132463	G	G	G	G	G	G	G	G	G	G	G	G	G	G	G	G	G	G	G	G	G	G	G	G	G	G	G	G	G	G	G	G	G	G	G	G	G	G	G	G	G	G	G	G	G	G	G	G
Chr-I	132590	G	C	C	C	C	C	C	C	C	C	C	C	C	C	C	C	C	C	C	C	C	C	C	C	C	C	C	C	C	C	C	C	C	C	C	C	C	C	C	C	C	C	C	C	C	C	C	C
Chr-I	132859	C	C	C	C	C	C	C	C	C	C	C	C	T	C	C	C	C	C	C	C	C	C	C	C	C	C	C	C	C	C	C	C	T	C	C	C	C	C	C	C	C	C	C	C	C	C	C	C
Chr-I	132933	T	C	C	C	C	C	C	C	C	T	C	T	C	C	C	C	C	C	C	C	C	C	C	T	C	T	C	C	C	C	C	C	C	C	C	C	C	C	C	C	C	C	C	T	T	T	C	C
Chr-I	132964	A	A	A	A	A	A	A	A	A	A	A	A	A	A	A	A	A	A	A	A	A	A	A	A	A	A	A	A	A	A	A	A	A	A	A	A	A	A	A	A	A	A	A	A	A	A	A	A
Chr-I	133074	A	A	A	A	A	A	A	A	A	A	A	A	A	A	A	A	A	A	A	A	A	A	A	A	A	A	A	A	A	A	A	A	A	A	A	A	A	A	A	A	A	A	A	A	A	A	A	A
Chr-I	133332	A	A	A	A	A	A	A	A	A	A	A	A	A	A	A	A	A	A	A	A	A	A	A	A	A	A	A	A	A	A	A	A	A	A	A	A	A	A	A	A	A	A	A	A	A	A	A	A
Chr-I	133461	C	C	C	C	C	C	C	C	C	C	C	C	C	C	C	C	T	C	C	C	C	C	C	C	C	C	C	C	C	C	C	C	C	C	C	C	C	C	C	C	C	C	C	C	C	C	C	C
Chr-I	134604	G	G	G	G	G	G	G	G	G	G	G	G	G	G	G	G	G	G	G	G	G	G	G	G	G	G	G	G	G	G	G	G	G	G	G	G	G	G	G	G	G	G	G	G	G	G	G	G
Chr-I	134952	A	A	A	A	A	A	A	A	A	A	A	A	G	A	A	A	A	A	A	A	A	A	A	A	A	A	A	A	A	A	A	A	G	A	A	A	A	A	A	A	A	A	A	A	A	A	A	A
Chr-I	134990	G	G	G	G	G	G	G	G	G	G	G	G	G	G	G	G	G	G	G	G	G	G	G	G	G	G	G	G	G	G	G	G	G	G	G	G	G	G	G	G	G	G	G	G	G	G	G	G
Chr-I	135368	T	T	T	T	T	T	T	T	T	T	T	T	T	T	T	T	T	T	T	T	T	T	T	T	T	T	T	T	T	T	T	T	T	T	T	T	T	T	T	T	T	T	T	T	T	T	T	T
Chr-I	135581	A	G	G	A	A	A	A	A	A	A	A	A	A	A	A	A	A	A	A	G	G	G	G	A	G	A	A	A	A	A	A	A	A	A	A	A	A	A	A	A	A	A	A	A	A	A	A	A
Chr-I	135774	A	A	A	A	T	A	A	A	A	A	A	A	A	A	A	A	A	A	A	A	A	A	A	A	A	A	A	A	A	A	A	A	A	A	A	A	A	A	A	A	A	A	A	A	A	A	A	A
Chr-I	136250	C	C	C	C	C	C	C	C	C	C	C	C	C	C	C	C	C	C	C	C	C	C	C	C	C	C	C	C	C	C	C	C	C	C	C	C	C	C	C	C	C	C	C	C	C	C	C	C
Chr-I	136319	G	G	G	G	G	G	G	G	G	G	G	G	G	G	G	G	G	G	G	G	G	G	G	G	G	G	G	G	G	G	G	A	G	G	G	G	G	G	G	G	G	G	G	G	G	G	G	G
Chr-I	136739	C	C	C	C	C	C	C	C	C	C	C	C	C	C	C	T	C	C	C	C	C	C	C	C	C	C	C	C	C	C	T	T	C	C	C	C	C	C	C	C	C	C	C	C	C	C	T	T
Chr-I	137711	C	C	C	C	C	C	C	C	C	C	C	C	C	C	C	C	C	C	C	C	C	C	C	C	C	C	C	C	C	C	C	C	C	C	C	C	C	C	C	C	C	C	C	C	C	C	C	C
Chr-I	137800	C	C	C	C	C	C	C	C	C	C	C	C	G	C	C	C	C	C	C	C	C	C	C	C	C	C	C	C	C	C	C	C	G	C	C	C	C	C	C	C	C	C	C	C	C	C	C	C
Chr-I	137825	G	G	G	G	G	G	G	G	G	G	G	G	G	G	G	G	G	G	G	G	G	G	G	G	G	G	G	G	G	G	G	G	G	G	G	G	G	G	G	G	G	G	G	G	G	G	G	G
Chr-I	137894	C	C	C	C	C	C	C	C	C	C	C	C	T	C	C	C	C	C	C	C	C	C	C	C	C	C	C	C	C	C	C	C	T	C	C	C	C	C	C	C	C	C	C	C	C	C	C	C
Chr-I	138403	A	A	A	A	A	A	A	A	A	A	A	A	G	A	A	A	A	A	A	A	A	A	A	A	A	A	A	A	A	A	A	A	G	A	A	A	A	A	A	A	A	A	A	A	A	A	A	A
Chr-I	138417	G	G	G	G	G	G	G	G	G	G	G	G	G	G	G	G	G	G	G	G	G	G	G	G	G	G	G	G	G	G	G	G	A	G	G	G	G	G	G	G	G	G	G	G	G	G	G	G
Chr-I	138623	G	G	G	G	G	G	G	G	G	G	G	G	G	G	G	G	G	G	G	G	G	G	G	G	G	G	G	G	G	G	G	G	G	G	G	G	G	G	G	G	G	G	G	A	A	G	G	G
Chr-I	138728	T	T	T	C	T	T	T	T	T	T	T	T	T	T	T	T	T	T	T	T	T	T	T	T	T	T	T	T	T	T	T	T	T	T	T	T	T	T	T	T	T	T	T	T	T	T	T	T
Chr-I	139059	A	A	A	A	A	A	A	A	A	A	A	A	G	A	A	A	A	A	A	A	A	A	A	A	A	A	A	A	A	A	A	A	G	A	A	A	A	A	A	A	A	A	A	A	A	A	A	A
Chr-I	139065	C	C	C	C	C	C	C	C	C	C	C	C	C	C	C	C	C	C	C	C	C	C	C	C	C	C	C	C	C	C	C	C	C	C	C	C	C	C	C	C	C	C	C	C	C	C	C	C
Chr-I	139085	A	A	A	A	A	A	A	A	A	A	A	A	C	A	A	A	A	A	A	A	A	A	A	A	A	A	A	A	A	A	A	A	C	A	A	A	A	A	A	A	A	A	A	A	A	A	A	A
Chr-I	139185	A	A	A	A	A	A	A	A	A	A	A	A	A	A	A	A	A	A	A	A	A	A	A	A	A	G	A	A	A	A	A	A	A	A	A	A	A	A	A	A	A	A	A	A	A	A	A	A
Chr-I	139346	C	C	C	G	C	C	C	C	C	C	C	C	C	C	C	C	C	C	C	C	C	C	C	C	C	C	C	C	C	C	C	C	C	C	C	C	C	C	C	C	C	C	C	C	C	C	C	C
Chr-I	139351	G	G	G	C	G	G	G	G	G	G	G	G	G	G	G	G	G	G	G	G	G	G	G	G	G	G	G	G	G	G	G	G	G	G	G	G	G	G	G	G	G	G	G	G	G	G	G	G
Chr-I	139353	T	T	T	C	T	T	T	T	T	T	T	T	T	T	T	T	T	T	T	T	T	T	T	T	T	T	T	T	T	T	T	T	T	T	T	T	T	T	T	T	T	T	T	T	T	T	T	T
Chr-I	139509	C	C	C	C	C	C	C	C	C	C	C	C	C	C	C	C	C	C	C	C	C	C	C	C	C	C	C	C	C	C	C	C	C	C	C	C	C	C	C	C	C	C	C	C	C	C	C	C
Chr-I	139656	C	C	C	C	C	C	C	C	C	C	C	C	C	C	C	C	C	C	C	C	C	C	C	C	C	C	C	C	C	C	C	C	C	C	C	C	C	C	C	C	C	C	C	C	C	C	C	C
Chr-I	139951	G	G	G	G	G	G	G	G	G	G	G	G	G	G	G	G	G	G	G	G	G	G	G	G	G	G	G	G	G	G	G	G	G	G	G	G	G	G	G	G	G	G	G	G	G	G	A	A
Chr-I	140394	A	A	A	A	A	A	A	A	A	A	A	A	G	A	A	G	A	A	A	A	A	A	A	A	A	A	A	A	A	A	G	G	G	A	A	A	A	A	A	A	A	A	A	A	A	A	G	G
Chr-I	140408	T	T	T	T	T	T	T	T	T	T	T	T	T	T	T	T	T	T	T	T	T	T	T	C	T	T	T	T	T	T	T	T	T	T	T	T	T	T	T	T	T	T	T	T	T	T	T	T
Chr-I	140451	C	C	C	C	C	C	C	C	C	C	C	C	C	C	C	T	C	C	C	C	C	C	C	C	C	C	C	C	C	C	T	T	C	C	C	C	C	C	C	C	C	C	C	C	C	C	T	T
Chr-I	140488	G	G	G	G	G	G	G	G	G	G	G	G	A	G	G	G	G	G	G	G	G	G	G	G	G	G	G	G	G	G	G	G	A	G	G	G	G	G	G	G	G	G	G	G	G	G	G	G
Chr-I	140649	G	G	G	G	G	G	G	G	G	G	G	G	G	G	G	G	G	G	G	G	G	G	G	G	G	G	G	G	G	G	G	G	G	G	G	G	G	G	G	G	G	G	G	G	G	G	G	G
Chr-I	140814	A	T	T	T	T	T	T	T	T	A	T	A	T	T	T	T	T	T	T	T	T	T	T	A	T	T	T	T	T	T	T	T	T	T	T	T	T	T	T	T	T	T	T	T	T	T	T	T
Chr-I	141060	T	T	T	T	T	T	T	T	T	T	T	T	T	T	T	T	T	T	T	T	T	T	T	T	T	T	T	T	T	T	T	T	T	T	T	T	T	T	T	T	T	T	T	T	T	T	T	T
Chr-I	141415	C	C	C	C	C	C	C	C	C	C	C	C	C	C	C	G	C	C	C	C	C	C	C	C	C	C	C	C	C	C	G	G	C	C	C	C	C	C	C	C	C	C	C	C	C	C	G	G
Chr-I	141486	C	C	C	C	C	C	C	C	C	C	C	C	C	C	C	C	C	C	C	C	C	C	C	C	C	C	C	C	C	C	C	C	C	C	C	C	C	C	C	C	C	C	C	C	C	C	C	C
Chr-I	141786	G	G	G	G	G	G	G	G	G	G	G	G	G	G	G	G	G	G	G	G	G	G	G	G	G	G	G	G	G	G	G	G	G	G	G	G	G	G	G	G	G	G	G	G	G	G	G	G
Chr-I	141854	C	C	C	C	C	C	C	C	C	C	C	C	C	C	C	C	C	C	C	C	C	C	C	C	C	C	C	C	C	C	C	C	C	C	C	T	C	T	C	C	C	C	C	C	C	C	C	C
Chr-I	141888	C	C	C	C	C	C	C	C	C	C	C	C	A	C	C	C	C	C	C	C	C	C	C	C	C	C	C	C	C	C	C	C	A	C	C	C	C	C	C	C	C	C	C	C	C	C	C	C
Chr-I	141955	G	G	G	G	G	G	G	G	G	G	G	G	G	G	G	G	G	G	G	G	G	G	G	G	G	G	G	G	G	G	G	G	G	G	G	G	G	G	G	G	G	G	G	G	G	G	G	G
Chr-I	142023	C	C	C	C	C	C	C	C	C	C	C	C	C	C	C	C	C	C	C	C	C	C	C	C	C	C	C	C	C	C	C	C	C	C	C	C	C	C	C	C	C	C	C	C	C	C	C	C
Chr-I	142085	G	G	G	G	G	G	G	G	G	G	G	G	G	G	G	G	G	G	G	G	G	G	G	G	G	G	G	G	G	G	G	G	G	G	G	G	G	G	G	G	G	G	G	A	G	G	G	G
Chr-I	142189	C	C	C	C	C	C	C	C	C	C	C	C	C	C	C	T	C	C	C	C	C	C	C	C	C	C	C	C	C	C	T	T	C	C	C	C	C	C	C	C	C	C	C	C	C	C	T	T
Chr-I	142257	G	G	G	G	G	G	G	G	G	G	G	G	G	G	G	G	G	G	G	G	G	G	G	G	G	G	G	G	G	G	G	G	G	G	G	G	G	G	G	G	G	G	G	G	G	G	G	G
Chr-I	142707	C	C	C	C	C	C	C	C	C	C	C	C	C	C	C	C	C	C	C	C	C	C	C	C	C	C	C	C	C	C	C	C	C	C	C	C	C	C	C	C	C	C	C	C	C	C	C	C
Chr-I	142732	A	A	A	A	A	A	A	A	A	A	A	A	G	A	A	A	A	A	A	A	A	A	A	A	A	A	A	A	A	A	A	A	G	A	A	A	A	A	A	A	A	A	A	A	A	A	A	A
Chr-I	142740	T	T	T	T	T	T	T	T	T	T	T	T	T	T	T	T	T	T	T	T	T	T	T	T	T	T	T	T	T	T	T	T	T	T	T	T	T	T	T	T	T	T	T	T	T	T	T	T
Chr-I	143104	A	G	G	G	G	G	G	G	G	A	G	A	G	G	G	G	G	G	G	G	G	G	G	A	G	A	G	G	G	G	G	G	G	G	G	G	G	G	G	G	G	G	G	A	A	A	G	G
Chr-I	143128	T	T	T	T	T	T	T	T	T	T	T	T	T	T	T	T	T	T	T	T	T	T	T	T	T	T	T	T	T	T	T	T	T	T	T	T	T	T	T	T	T	T	T	T	T	T	T	T
Chr-I	143168	G	A	A	A	A	A	A	A	A	G	A	G	A	A	A	A	A	A	A	A	A	A	A	G	A	A	A	A	A	A	A	A	A	A	A	A	A	A	A	A	A	A	A	A	A	A	A	A
Chr-I	143284	G	G	G	G	G	G	G	G	G	G	G	G	G	G	G	G	G	G	G	G	G	G	G	G	G	G	G	G	G	G	G	G	G	G	G	G	G	G	G	G	G	G	G	G	G	G	G	G
Chr-I	143288	C	C	C	C	C	C	C	C	C	C	C	C	T	C	C	C	C	C	C	C	C	C	C	C	C	C	C	C	C	C	C	C	T	C	C	C	C	C	C	C	C	C	C	C	C	C	C	C
Chr-I	143754	C	A	A	A	A	A	A	A	A	C	A	C	C	A	A	C	A	A	A	A	A	A	A	C	A	C	A	A	A	A	C	C	C	A	A	A	A	A	A	A	A	A	A	C	C	C	C	C
Chr-I	143924	C	C	C	C	C	C	C	C	C	C	C	C	C	C	C	C	C	C	C	C	C	C	C	C	C	C	C	C	C	C	C	C	C	C	C	C	C	C	C	C	C	C	C	C	C	C	C	C
Chr-I	144174	C	C	C	C	C	C	C	C	C	C	C	C	C	C	C	C	C	C	C	C	C	C	C	C	C	C	C	C	C	C	C	C	C	C	C	C	C	C	C	C	C	C	C	C	C	C	C	C
Chr-I	144347	C	C	C	C	C	C	C	C	C	C	C	C	C	C	C	C	C	C	C	C	C	C	C	C	C	C	C	C	C	C	C	C	C	C	C	C	C	C	C	C	C	C	C	C	C	C	C	C
Chr-I	144464	G	G	G	G	G	G	G	G	G	G	G	G	A	G	G	G	G	G	G	G	G	G	G	G	G	G	G	G	G	G	G	G	A	G	G	G	G	G	G	G	G	G	G	G	G	G	G	G
Chr-I	144737	G	G	G	G	G	G	G	G	G	G	G	G	G	G	G	G	G	G	G	G	G	G	G	G	G	G	G	G	G	G	G	G	G	G	G	G	G	G	G	G	G	G	G	G	G	G	G	G
Chr-I	144918	A	G	G	G	G	G	G	G	G	A	G	A	G	G	G	G	G	G	G	G	G	G	G	A	G	A	G	G	G	G	G	G	G	G	G	G	G	G	G	G	G	G	G	A	A	A	G	G
Chr-I	145547	T	T	T	T	T	T	T	T	T	T	T	T	G	T	T	T	T	T	T	T	T	T	T	T	T	T	T	T	T	T	T	T	G	T	T	T	T	T	T	T	T	T	T	T	T	T	T	T
Chr-I	145626	T	C	C	C	C	C	C	C	C	T	C	T	C	C	C	C	C	C	C	C	C	C	C	T	C	T	C	C	C	C	C	C	C	C	C	C	C	C	C	C	C	C	C	T	T	T	C	C
Chr-I	145717	C	C	C	C	C	C	C	C	C	C	C	C	C	C	C	C	C	C	C	C	C	C	C	C	C	C	C	C	C	C	C	C	C	C	C	C	C	C	C	C	C	C	C	C	C	C	C	C
Chr-I	147211	A	A	A	A	A	A	A	A	A	A	A	A	G	A	A	A	A	A	A	A	A	A	A	A	A	A	A	A	A	A	A	A	G	A	A	A	A	A	A	A	A	A	A	A	A	A	A	A
Chr-I	147242	G	G	G	G	G	G	G	G	G	G	G	G	G	G	G	A	G	G	G	G	G	G	G	G	G	G	G	G	G	G	A	A	G	G	G	G	G	G	G	G	G	G	G	G	G	G	A	A
Chr-I	147276	G	G	G	G	G	G	G	G	G	G	G	G	G	G	G	G	G	G	G	G	G	G	G	G	G	G	G	G	G	G	G	G	G	G	G	G	G	G	G	G	G	G	G	G	G	G	G	G
Chr-I	147375	G	G	G	G	G	G	G	G	G	G	G	G	G	G	G	G	G	G	G	G	G	G	G	G	G	G	G	G	G	G	G	G	G	G	G	G	G	G	G	G	G	G	G	G	G	G	G	G
Chr-I	147405	A	A	A	A	A	A	A	A	A	A	A	A	A	A	A	A	A	A	A	A	A	A	A	A	A	A	A	A	A	A	A	A	A	A	A	A	A	A	A	A	A	A	A	A	A	A	A	A
Chr-I	147500	A	A	A	A	A	A	A	A	A	A	A	A	G	A	A	A	A	A	A	A	A	A	A	A	A	A	A	A	A	A	A	A	G	A	A	A	A	A	A	A	A	A	A	A	A	A	A	A
Chr-I	148185	G	G	G	G	G	G	G	G	G	G	G	G	G	G	G	G	G	G	G	G	G	G	G	G	G	G	G	G	T	G	G	G	G	G	G	G	G	G	G	G	G	G	G	G	G	G	G	G
Chr-I	148209	T	T	T	T	T	T	T	T	T	T	T	T	T	T	T	T	T	T	T	T	T	T	T	T	T	T	T	T	T	T	T	T	T	T	T	T	T	T	T	T	T	T	T	T	T	T	T	T
Chr-I	148400	A	A	A	A	A	A	A	A	A	A	A	A	A	A	A	A	A	A	A	A	A	A	A	A	A	A	A	A	A	A	A	A	A	A	A	A	A	A	A	A	A	A	A	A	A	A	A	A
Chr-I	148545	C	T	C	C	C	C	C	C	C	C	C	C	C	C	C	C	C	C	C	C	C	C	C	C	C	C	C	C	C	C	C	C	C	C	C	C	C	C	C	C	C	C	C	C	C	C	C	C
Chr-I	148899	C	C	C	C	C	C	C	C	C	C	C	C	C	C	C	C	C	C	C	C	C	C	C	C	C	C	C	C	C	C	C	C	C	C	C	C	C	C	C	C	C	C	C	C	C	C	C	C
Chr-I	149044	T	T	T	T	T	T	T	T	T	T	T	T	C	T	T	T	T	T	T	T	T	T	T	T	T	T	T	T	T	T	T	T	C	T	T	T	T	T	T	T	T	T	T	T	T	T	T	T
Chr-I	149331	T	T	T	T	T	T	T	T	T	T	T	T	G	T	T	T	T	T	T	T	T	T	T	T	T	T	T	T	T	T	T	T	G	T	T	T	T	T	T	T	T	T	T	T	T	T	T	T
Chr-I	149346	T	T	T	T	T	T	T	T	T	T	T	T	T	T	T	T	T	T	T	T	T	T	T	T	T	T	T	T	T	T	T	T	T	T	T	T	T	T	T	T	T	T	T	T	T	T	T	T
Chr-I	149607	G	G	G	G	G	G	G	G	G	G	G	G	G	G	G	G	G	G	G	G	G	G	G	G	G	G	G	G	G	G	G	G	G	G	G	G	G	G	G	G	G	G	G	G	G	G	G	G
Chr-I	149834	T	T	T	T	T	T	T	T	T	T	T	T	T	T	T	T	T	T	T	T	T	T	T	T	T	T	T	T	T	T	T	T	T	T	T	T	T	T	T	T	T	T	T	T	T	T	T	T
Chr-I	149981	G	G	G	G	G	G	G	G	G	G	G	G	G	G	G	G	G	G	G	G	G	G	G	G	G	G	G	G	A	G	G	G	G	G	G	G	G	G	G	G	G	G	G	G	G	G	G	G
Chr-I	150215	C	C	C	C	C	C	C	C	C	C	C	C	C	C	C	T	C	C	C	C	C	C	C	C	C	C	C	C	C	C	T	T	C	C	C	C	C	C	C	C	C	C	C	C	C	C	T	T
Chr-I	150336	C	A	A	A	A	A	A	A	A	C	A	C	C	A	A	C	A	A	A	A	A	A	A	C	A	C	A	A	A	A	C	C	C	A	A	A	A	A	A	A	A	A	A	C	C	C	C	C
Chr-I	150845	A	A	A	A	A	A	A	A	A	A	A	A	A	A	A	A	A	A	A	A	A	A	A	A	A	A	A	A	A	A	A	A	A	A	A	A	A	A	A	A	A	A	A	A	A	A	A	A
Chr-I	151081	A	C	C	A	A	A	A	A	A	A	A	A	A	A	A	A	A	A	A	C	C	C	C	A	C	A	A	A	A	A	A	A	A	A	A	A	A	A	A	A	A	A	A	A	A	A	A	A
Chr-I	151368	C	C	C	C	C	C	C	C	C	C	C	C	C	C	C	C	C	C	C	C	C	C	C	C	C	C	C	C	C	C	C	C	C	C	C	C	C	C	C	C	C	C	C	C	C	C	C	C
Chr-I	151385	C	C	C	C	C	C	C	C	C	C	C	C	C	C	C	C	C	C	C	C	C	C	C	C	C	C	C	C	C	C	C	C	C	C	C	C	C	C	C	C	C	C	C	C	C	C	C	C
Chr-I	151569	A	A	A	A	A	A	A	A	A	A	A	A	A	A	A	A	A	A	A	A	A	A	A	A	A	A	A	A	A	A	G	G	A	A	A	A	A	A	A	A	A	A	A	A	A	A	A	A
Chr-I	151666	T	T	T	T	T	T	T	T	T	T	T	T	T	T	T	T	T	T	T	T	T	T	T	T	T	T	T	T	T	T	T	T	T	T	T	T	T	T	T	T	T	T	T	T	T	T	T	T
Chr-I	151730	G	G	G	G	G	G	G	G	G	G	G	G	G	G	G	G	G	G	G	G	G	G	G	G	G	G	G	G	G	G	G	G	G	G	G	G	G	G	G	G	G	G	G	G	G	G	G	G
Chr-I	151770	T	T	T	T	T	T	T	T	T	T	T	T	C	T	T	T	T	T	T	T	T	T	T	T	T	T	T	T	T	T	T	T	C	T	T	T	T	T	T	T	T	T	T	T	T	T	T	T
Chr-I	152000	A	A	A	A	A	A	A	A	A	A	A	A	G	A	A	A	A	A	A	A	A	A	A	A	A	A	A	A	A	A	A	A	G	A	A	A	A	A	A	A	A	A	A	A	A	A	A	A
Chr-I	152334	C	C	C	C	C	C	C	C	C	C	C	C	C	C	C	C	C	C	C	C	C	C	C	C	C	C	C	C	C	C	C	C	C	C	C	C	C	C	C	C	C	C	C	C	C	C	C	C
Chr-I	152388	G	G	G	G	G	G	G	G	G	G	G	G	G	G	G	G	G	G	G	G	G	G	G	G	G	G	G	G	G	G	G	G	G	G	G	G	G	G	G	G	G	G	G	G	G	G	G	G
Chr-I	153399	C	C	C	C	C	C	C	C	C	C	C	C	T	C	C	C	C	C	C	C	C	C	C	C	C	C	C	C	C	C	C	C	T	C	C	C	C	C	C	C	C	C	C	C	C	C	C	C
Chr-I	153403	C	C	C	C	C	C	C	C	C	C	C	C	C	C	C	C	C	C	C	C	C	C	C	C	C	C	C	C	C	C	C	C	C	C	C	C	C	C	C	C	C	C	C	C	C	C	C	C
Chr-I	153718	G	G	G	G	G	G	G	G	G	G	G	G	G	G	G	G	G	G	G	G	G	G	G	G	G	G	G	G	G	G	G	G	G	G	G	G	G	G	G	G	G	G	G	G	G	G	G	G
Chr-I	153789	T	T	T	T	T	T	T	T	T	T	T	T	T	T	T	T	T	T	T	T	T	T	T	T	T	T	T	T	T	T	T	T	T	T	T	T	T	T	T	T	T	T	T	T	T	T	T	T
Chr-I	153813	G	G	G	G	G	G	G	G	G	G	G	G	G	G	G	G	G	G	G	G	G	G	G	G	G	G	G	G	G	G	G	G	G	G	G	G	G	G	G	G	G	G	G	G	G	G	G	G
Chr-I	154205	A	A	A	A	A	A	A	A	A	A	A	A	A	A	A	A	A	G	A	A	A	A	A	A	A	A	A	A	A	A	A	A	A	A	A	A	A	A	A	A	A	A	A	A	A	A	A	A
Chr-I	154770	C	C	C	C	C	C	C	C	C	C	C	C	T	C	C	C	C	C	C	C	C	C	C	C	C	C	C	C	C	C	C	C	T	C	C	C	C	C	C	C	C	C	C	C	C	C	C	C
Chr-I	154772	T	C	C	C	C	C	C	C	C	T	C	T	C	C	C	C	C	C	C	C	C	C	C	T	C	C	C	C	C	C	C	C	C	C	C	C	C	C	C	C	C	C	C	C	C	C	C	C
Chr-I	154915	G	G	G	G	G	G	G	G	G	G	G	G	G	G	G	G	G	G	G	G	G	G	G	G	G	G	G	G	G	G	G	G	G	G	G	G	G	G	G	G	G	G	G	G	G	G	G	G
Chr-I	154977	C	C	C	C	C	C	C	C	C	C	C	C	C	C	C	C	C	C	C	C	C	C	C	C	C	C	C	C	C	C	C	C	C	C	C	C	C	C	C	C	C	C	C	C	C	C	C	C
Chr-I	155026	T	T	T	T	T	T	T	T	T	T	T	T	T	T	T	T	T	T	T	T	T	T	T	T	T	T	T	T	T	T	T	T	T	T	T	T	T	T	T	T	T	T	T	T	T	T	T	T
Chr-I	155205	C	C	C	C	C	C	C	C	C	C	C	C	C	C	C	C	C	C	C	C	C	C	C	C	C	C	C	C	C	C	C	C	C	C	C	C	C	C	C	C	C	C	C	C	C	C	C	C
Chr-I	155373	C	C	C	C	C	C	C	C	C	C	C	C	C	C	C	C	C	C	C	C	C	C	C	C	C	C	C	C	C	C	C	C	C	C	C	C	C	C	C	C	C	C	C	C	C	C	C	C
Chr-I	155463	G	G	G	C	G	G	G	G	G	G	G	G	G	G	G	G	G	G	G	G	G	G	G	G	G	G	G	G	G	G	G	G	G	G	G	G	G	G	G	G	G	G	G	G	G	G	G	G
Chr-I	155465	G	G	G	C	G	G	G	G	G	G	G	G	G	G	G	G	G	G	G	G	G	G	G	G	G	G	G	G	G	G	G	G	G	G	G	G	G	G	G	G	G	G	G	G	G	G	G	G
Chr-I	155701	T	T	T	T	T	T	T	T	T	T	T	T	T	T	T	T	T	T	T	T	T	T	T	T	T	T	T	T	T	T	T	T	T	T	T	T	T	T	T	T	T	T	T	T	T	T	T	T
Chr-I	155812	G	C	C	C	C	C	C	C	C	G	C	G	C	C	C	C	C	C	C	C	C	C	C	G	C	G	C	C	C	C	C	C	C	C	C	C	C	C	C	C	C	C	C	G	G	G	C	C
Chr-I	155884	C	C	C	C	C	C	C	C	C	C	C	C	T	C	C	C	C	C	C	C	C	C	C	C	C	C	C	C	C	C	C	C	T	C	C	C	C	C	C	C	C	C	C	C	C	C	C	C
Chr-I	156070	C	C	C	C	C	C	C	C	C	C	C	C	C	C	C	T	C	C	C	C	C	C	C	C	C	C	C	C	C	C	T	T	C	C	C	C	C	C	C	C	C	C	C	C	C	C	T	T
Chr-I	156271	C	C	C	C	C	C	C	C	C	C	C	C	C	C	C	C	C	C	C	C	C	C	C	C	C	C	C	C	C	C	C	C	C	C	C	C	C	C	C	C	C	C	C	C	C	C	C	C
Chr-I	156439	G	G	T	G	G	G	G	G	G	G	G	G	G	G	G	G	G	G	G	G	G	G	G	G	G	G	G	G	G	G	G	G	G	G	G	G	G	G	G	G	G	G	G	G	G	G	G	G
Chr-I	156448	A	A	A	A	A	A	A	A	A	A	A	A	A	A	A	A	A	A	A	A	A	A	A	A	A	A	A	A	A	A	A	A	A	A	A	A	A	A	A	A	A	A	A	A	A	A	A	A
Chr-I	156579	C	C	C	C	T	C	C	C	C	C	C	C	C	C	C	C	T	C	C	C	C	C	C	C	C	C	C	C	C	C	C	C	C	C	C	C	C	C	C	C	C	C	C	C	C	C	C	C
Chr-I	156637	T	T	T	T	T	T	T	T	T	T	T	T	T	T	T	C	T	T	T	T	T	T	T	T	T	T	T	T	T	T	C	C	T	T	T	T	T	T	T	T	T	T	T	T	T	T	C	C
Chr-I	156903	C	C	C	C	C	C	C	C	C	C	C	C	C	C	C	C	C	C	C	C	C	C	C	C	C	C	C	C	C	C	C	C	C	C	C	C	C	C	C	C	C	C	C	C	C	C	C	C
Chr-I	156951	C	C	C	C	C	C	C	C	C	C	C	C	G	C	C	C	C	C	C	C	C	C	C	C	C	C	C	C	C	C	C	C	G	C	C	C	C	C	C	C	C	C	C	C	C	C	C	C
Chr-I	157111	C	C	C	C	C	C	C	C	C	C	C	C	C	C	C	C	C	C	C	C	C	C	C	C	C	C	C	C	C	C	C	C	C	C	C	C	C	C	C	C	A	C	C	C	C	C	C	C
Chr-I	157456	A	A	A	A	A	A	A	A	A	A	A	A	A	A	A	A	A	A	A	A	A	A	A	A	A	A	A	A	A	A	A	A	A	A	A	A	A	A	A	A	A	A	A	A	A	A	A	A
Chr-I	157731	G	G	G	G	G	G	G	G	G	G	G	G	G	G	G	G	G	G	G	G	G	G	G	G	G	G	G	G	G	G	G	G	G	G	G	G	G	G	G	G	G	G	G	G	G	G	G	G
Chr-I	157769	G	G	G	G	G	A	A	G	G	G	G	G	G	G	A	G	G	G	A	G	G	G	G	G	G	G	G	G	G	G	G	G	G	A	A	A	A	A	A	A	A	A	A	G	G	G	G	G
Chr-I	157891	A	A	A	A	G	A	A	A	A	A	A	A	A	A	A	G	G	A	A	A	A	A	A	A	A	A	A	A	A	A	G	G	A	A	A	A	A	A	A	A	A	A	A	A	A	A	G	G
Chr-I	158118	T	T	T	T	T	T	T	T	T	T	T	T	T	T	T	T	T	T	T	T	T	T	T	G	T	T	T	T	T	T	T	T	T	T	T	T	T	T	T	T	T	T	T	T	T	T	T	T
Chr-I	158176	T	T	T	T	T	T	T	T	T	T	T	T	T	T	T	T	T	T	T	T	T	T	T	T	T	T	T	T	T	T	T	T	T	T	T	T	T	T	T	T	T	T	T	T	T	T	T	T
Chr-I	158373	A	A	A	A	A	A	A	A	A	A	A	A	G	A	A	A	A	A	A	A	A	A	A	A	A	A	A	A	A	A	A	A	G	A	A	A	A	A	A	A	A	A	A	A	A	A	A	A
Chr-I	158591	G	G	G	G	G	G	G	G	G	G	G	G	G	G	G	G	G	G	G	G	G	G	G	G	G	G	G	G	G	G	G	G	G	G	G	G	G	G	G	G	G	G	G	G	G	G	G	G
Chr-I	158604	G	G	G	G	G	G	G	G	G	G	G	G	G	G	G	G	G	G	G	G	G	G	G	G	G	G	G	G	G	G	G	G	G	G	G	G	G	G	G	G	G	G	G	G	G	G	G	G
Chr-I	158862	G	G	G	G	G	G	G	G	G	G	G	G	A	G	G	G	G	G	G	G	G	G	G	G	G	G	G	G	G	G	G	G	A	G	G	G	G	G	G	G	G	G	G	G	G	G	G	G
Chr-I	159023	C	C	C	C	C	C	C	C	C	C	C	C	T	C	C	C	C	C	C	C	C	C	C	C	C	C	C	C	C	C	C	C	T	C	C	C	C	C	C	C	C	C	C	C	C	C	C	C
Chr-I	159043	T	T	T	T	T	T	T	T	T	T	T	T	T	T	T	C	T	T	T	T	T	T	T	T	T	T	T	T	T	T	C	C	T	T	T	T	T	T	T	T	T	T	T	T	T	T	C	C
Chr-I	159196	G	G	G	G	G	G	G	G	G	G	G	G	G	G	G	G	G	G	G	G	G	G	G	G	G	G	G	G	G	G	G	G	G	G	G	G	G	G	G	G	G	G	G	G	G	G	G	G
Chr-I	159215	C	C	C	C	C	C	C	C	C	C	C	C	C	C	C	C	C	C	C	C	C	C	C	C	C	C	C	C	C	C	C	C	C	C	C	C	C	C	C	C	C	C	C	C	C	C	C	C
Chr-I	159247	A	A	A	A	A	A	A	A	A	A	A	A	A	A	A	C	A	A	A	A	A	A	A	A	A	A	A	A	A	A	A	A	A	A	A	A	A	A	A	A	A	A	A	A	A	A	A	A
Chr-I	159298	C	C	C	C	C	C	C	C	C	C	C	C	T	C	C	C	C	C	C	C	C	C	C	C	C	C	C	C	C	C	C	C	T	C	C	C	C	C	C	C	C	C	C	C	C	C	C	C
Chr-I	159533	C	C	C	C	C	C	C	C	C	C	C	C	C	C	C	C	C	C	C	C	C	C	C	C	C	C	C	C	C	C	C	C	C	C	C	C	C	C	C	C	C	C	C	C	C	C	C	C
Chr-I	160355	C	C	C	C	C	C	C	C	C	C	C	C	T	C	C	C	C	C	C	C	C	C	C	C	C	C	C	C	C	C	C	C	T	C	C	C	C	C	C	C	C	C	C	C	C	C	C	C
Chr-I	160557	T	T	T	T	T	T	T	T	T	T	T	T	G	T	T	T	T	T	T	T	T	T	T	T	T	T	T	T	T	T	T	T	T	T	T	T	T	T	T	T	T	T	T	T	T	T	T	T
Chr-I	160622	G	G	G	G	G	G	G	G	G	G	G	G	T	G	G	G	G	G	G	G	G	G	G	G	G	G	G	G	G	G	G	G	T	G	G	G	G	G	G	G	G	G	G	G	G	G	G	G
Chr-I	160766	C	C	C	C	C	C	C	C	C	C	C	C	C	C	C	C	C	C	C	C	C	C	C	C	C	C	C	C	C	C	C	C	C	C	C	C	C	C	C	C	C	C	C	C	C	C	C	C
Chr-I	160944	C	C	C	C	C	C	C	C	C	C	C	C	C	C	C	C	C	C	C	C	C	C	C	C	C	C	C	C	C	C	C	C	C	C	C	C	C	C	C	C	C	C	C	C	C	C	C	C
Chr-I	160988	G	G	G	G	G	G	G	G	G	G	G	G	G	G	G	G	G	G	G	G	G	G	G	G	G	G	G	G	G	G	G	G	G	G	G	G	G	G	G	G	G	G	G	G	G	G	G	G
Chr-I	161021	T	T	T	T	T	T	T	T	T	T	T	T	T	T	T	T	T	T	T	T	T	T	T	T	T	T	T	T	T	T	T	T	T	T	T	T	T	T	T	T	T	T	T	T	T	T	T	T
Chr-I	161169	G	A	A	A	A	A	A	A	A	G	A	G	G	A	A	G	A	A	A	A	A	A	A	G	A	G	A	A	A	A	G	G	G	A	A	A	A	A	A	A	A	A	A	G	G	G	G	G
Chr-I	161232	A	G	G	G	G	G	G	G	G	A	G	A	G	G	G	G	G	G	G	G	G	G	G	A	G	A	G	G	G	G	G	G	G	G	G	G	G	G	G	G	G	G	G	A	A	A	G	G
Chr-I	161420	C	C	C	C	C	C	C	C	C	C	C	C	T	C	C	C	C	C	C	C	C	C	C	C	C	C	C	C	C	C	C	C	T	C	C	C	C	C	C	C	C	C	C	C	C	C	C	C
Chr-I	161576	C	C	C	C	C	C	C	C	C	C	C	C	C	C	C	T	C	C	C	C	C	C	C	C	C	C	C	C	C	C	T	T	C	C	C	C	C	C	C	C	C	C	C	C	C	C	T	T
Chr-I	161866	G	G	G	G	G	G	G	G	G	G	G	G	G	G	G	A	G	G	G	G	G	G	G	G	G	G	G	G	G	G	A	A	G	G	G	G	G	G	G	G	G	G	G	G	G	G	A	A
Chr-I	161873	T	C	C	C	C	C	C	C	C	T	C	T	C	C	C	C	C	C	C	C	C	C	C	T	C	T	C	C	C	C	C	C	C	C	C	C	C	C	C	C	C	C	C	T	T	T	C	C
Chr-I	162264	G	G	G	G	G	G	G	G	G	G	G	G	T	G	G	G	G	G	G	G	G	G	G	G	G	G	G	G	G	G	G	G	T	G	G	G	G	G	G	G	G	G	G	G	G	G	G	G
Chr-I	163111	C	C	C	C	C	C	C	C	C	C	C	C	C	C	C	C	C	C	C	C	C	C	C	C	C	C	C	C	C	C	C	C	C	C	C	C	C	C	C	C	C	C	C	C	C	C	C	C
Chr-I	163352	T	T	T	T	T	T	T	T	T	T	T	T	T	T	T	T	T	T	T	T	T	T	T	T	T	T	T	T	T	T	T	T	T	T	T	T	T	T	T	T	T	T	T	T	T	T	T	T
Chr-I	163666	G	G	G	G	G	G	G	G	G	G	G	G	A	G	G	G	G	G	G	G	G	G	G	G	G	G	G	G	G	G	G	G	A	G	G	G	G	G	G	G	G	G	G	G	G	G	G	G
Chr-I	163667	C	T	T	T	T	T	T	T	T	C	T	C	C	T	T	C	T	T	T	T	T	T	T	C	T	C	T	T	T	T	C	C	C	T	T	T	T	T	T	T	T	T	T	C	C	C	C	C
Chr-I	163749	C	A	A	A	A	A	A	A	A	C	A	C	A	A	A	A	A	A	A	A	A	A	A	C	A	C	A	A	A	A	A	A	A	A	A	A	A	A	A	A	A	A	A	C	C	C	A	A
Chr-I	163963	T	T	T	T	T	T	T	T	T	T	T	T	T	T	T	T	T	T	T	T	T	T	T	T	T	T	T	T	T	T	T	T	T	T	T	T	T	T	T	T	T	T	T	T	T	T	T	T
Chr-I	164190	G	G	G	G	G	G	G	G	G	G	G	G	T	G	G	G	G	G	G	G	G	G	G	G	G	G	G	G	G	G	G	G	T	G	G	G	G	G	G	G	G	G	G	G	G	G	G	G
Chr-I	164333	C	C	C	C	C	C	C	C	C	C	C	C	C	C	C	C	C	C	C	C	C	C	C	C	C	C	C	C	C	C	C	C	C	C	C	C	C	C	C	C	C	C	C	C	C	C	C	C
Chr-I	164365	T	T	T	T	T	T	T	T	T	T	T	T	T	T	T	T	T	T	T	T	T	T	T	T	T	T	T	T	T	T	T	T	T	T	T	T	T	T	T	T	T	T	T	T	T	T	T	T
Chr-I	164596	T	T	T	T	T	T	T	T	T	T	T	T	T	T	T	T	T	T	T	T	T	T	T	T	T	T	T	T	T	T	T	T	T	T	T	T	T	T	T	T	T	T	T	T	T	T	T	T
Chr-I	164795	A	A	A	A	A	A	A	A	A	A	A	A	A	A	A	A	A	A	A	A	A	A	A	A	A	A	A	A	A	A	A	A	A	A	A	A	A	A	A	A	A	A	A	A	A	A	A	A
Chr-I	164819	G	G	G	G	G	G	G	G	G	G	G	G	G	G	G	G	G	G	G	G	G	G	G	G	G	G	G	G	G	G	G	G	G	G	G	G	G	G	G	G	G	G	G	G	G	G	G	G
Chr-I	164835	T	T	T	T	T	T	T	T	T	T	T	T	T	T	T	T	T	T	T	T	T	T	T	T	T	T	T	T	T	T	T	T	T	T	T	T	T	T	T	T	T	T	T	T	T	T	T	T
Chr-I	165228	G	G	G	G	G	G	G	G	G	G	G	G	T	G	G	G	G	G	G	G	G	G	G	G	G	G	G	G	G	G	G	G	T	G	G	G	G	G	G	G	G	G	G	G	G	G	G	G
Chr-I	165387	T	T	T	T	T	T	T	T	T	T	T	T	C	T	T	T	T	T	T	T	T	T	T	T	T	T	T	T	T	T	T	T	C	T	T	T	T	T	T	T	T	T	T	T	T	T	T	T
Chr-I	165483	G	G	G	G	G	G	G	G	G	G	G	G	G	G	G	G	G	G	G	G	G	G	G	G	G	G	G	G	G	G	G	G	G	G	G	G	G	G	G	G	G	G	G	G	G	G	G	G
Chr-I	165529	T	T	T	T	T	T	T	T	T	T	T	T	T	T	T	T	T	T	T	T	T	T	T	T	T	T	T	T	T	T	T	T	T	T	T	T	T	T	T	T	T	T	T	T	T	T	T	T
Chr-I	165750	C	C	C	C	C	C	C	C	C	C	C	C	C	C	C	C	C	C	C	C	C	C	C	C	C	C	C	C	C	C	C	C	C	C	C	C	C	C	C	C	C	C	C	C	C	C	C	C
Chr-I	166033	G	G	G	G	G	G	G	G	G	G	G	G	G	G	G	G	G	G	G	G	G	G	G	G	G	G	G	G	G	G	G	G	G	G	G	G	G	G	G	G	G	G	G	G	G	G	G	G
Chr-I	166094	T	T	T	T	T	T	T	T	T	T	T	T	T	T	T	T	T	T	T	T	T	T	T	T	T	T	T	T	T	T	T	T	T	T	T	T	T	T	T	T	T	T	T	T	T	T	T	T
Chr-I	166165	G	G	G	G	G	G	G	G	G	G	G	G	T	G	G	G	G	G	G	G	G	G	G	G	G	G	G	G	G	G	G	G	T	G	G	G	G	G	G	G	G	G	G	G	G	G	G	G
Chr-I	166395	C	C	C	C	C	C	C	C	C	C	C	C	T	C	C	C	C	C	C	C	C	C	C	C	C	C	C	C	C	C	C	C	C	C	C	C	C	C	C	C	C	C	C	C	C	C	C	C
Chr-I	166427	G	G	G	G	G	G	G	G	G	G	G	G	G	G	G	G	G	G	G	G	G	G	G	G	G	G	G	G	G	G	G	G	G	G	G	G	G	G	G	G	G	G	G	G	G	G	G	G
Chr-I	166464	A	A	A	A	A	A	A	A	A	A	A	A	A	A	A	A	A	A	A	A	A	A	A	A	A	A	A	A	A	A	A	A	A	A	A	A	A	A	A	A	A	A	A	A	A	A	G	G
Chr-I	166693	A	A	A	A	A	A	A	A	A	A	A	A	A	A	A	A	A	A	A	A	A	A	A	A	A	A	A	A	A	A	A	A	A	A	A	A	A	A	A	A	A	A	A	A	A	A	A	A
Chr-I	166868	G	G	G	G	G	G	G	G	G	G	G	G	C	G	G	G	G	G	G	G	G	G	G	G	G	G	G	G	G	G	G	G	C	G	G	G	G	G	G	G	G	G	G	G	G	G	G	G
Chr-I	166873	C	C	C	C	C	C	C	C	C	C	C	C	C	C	C	C	C	C	C	C	C	C	C	C	C	C	C	C	C	C	C	C	C	C	C	C	C	C	C	C	C	C	C	C	C	C	C	C
Chr-I	166919	A	A	A	A	A	A	A	A	A	A	A	A	A	A	A	A	A	A	A	A	A	A	A	A	A	G	A	A	A	A	A	A	A	A	A	A	A	A	A	A	A	A	A	A	A	A	A	A
Chr-I	167111	G	G	G	G	G	G	G	G	G	G	G	G	G	G	G	G	G	G	G	G	G	G	G	G	G	G	G	G	G	G	G	G	G	G	G	G	G	G	G	G	G	G	G	G	G	G	G	G
Chr-I	167268	T	T	T	T	T	T	T	T	T	T	T	T	T	T	T	C	T	T	T	T	T	T	T	T	T	T	T	T	T	T	C	C	T	T	T	T	T	T	T	T	T	T	T	T	T	T	C	C
Chr-I	167303	T	T	T	T	T	T	T	T	T	T	T	T	T	T	T	C	T	T	T	T	T	T	T	T	T	T	T	T	T	T	C	C	T	T	T	T	T	T	T	T	T	T	T	T	T	T	T	T
Chr-I	167396	T	T	T	T	T	C	T	T	T	T	T	T	T	T	T	T	T	T	T	T	T	T	T	T	T	T	T	T	T	T	T	T	T	T	T	T	T	T	T	T	T	T	T	T	T	T	T	T
Chr-I	167651	T	T	T	T	T	T	T	T	T	T	T	T	T	T	T	T	T	T	T	T	T	T	T	T	T	T	T	T	T	T	T	T	T	T	T	T	T	T	T	T	T	T	T	T	T	T	T	T
Chr-I	167760	A	A	A	A	A	A	A	A	A	A	A	A	G	A	A	A	A	A	A	A	A	A	A	A	A	A	A	A	A	A	A	A	G	A	A	A	A	A	A	A	A	A	A	A	A	A	A	A
Chr-I	167790	T	T	T	T	T	T	T	T	T	T	T	T	T	T	T	T	T	T	T	T	T	T	T	T	T	T	T	T	T	T	T	T	T	T	T	T	T	T	T	T	T	T	T	T	T	T	T	T
Chr-I	167796	G	G	G	G	G	G	G	G	G	G	G	G	A	G	G	G	G	G	G	G	G	G	G	G	G	G	G	G	G	G	G	G	A	G	G	G	G	G	G	G	G	G	G	G	G	G	G	G
Chr-I	167844	C	C	C	C	C	C	C	C	C	C	C	C	T	C	C	C	C	C	C	C	C	C	C	C	C	C	C	C	C	C	C	C	T	C	C	C	C	C	C	C	C	C	C	C	C	C	C	C
Chr-I	167979	C	C	C	C	C	C	C	C	C	C	C	C	C	C	C	C	C	C	C	C	C	C	C	C	C	C	C	C	C	C	C	C	C	C	C	C	C	C	C	C	C	C	C	C	C	C	C	C
Chr-I	168078	T	T	T	T	T	T	T	T	T	T	T	T	T	T	T	T	T	T	T	T	T	T	T	T	T	T	T	T	T	T	T	T	T	T	T	T	T	T	T	T	T	T	T	T	T	T	C	C
Chr-I	168088	G	G	G	G	G	G	G	G	G	G	G	G	G	G	G	G	G	G	G	G	G	G	G	G	G	G	G	G	G	G	G	G	G	G	G	G	G	G	G	G	G	G	G	G	T	G	G	G
Chr-I	168214	A	A	A	A	A	A	A	A	A	A	A	A	G	A	A	A	A	A	A	A	A	A	A	A	A	A	A	A	A	A	A	A	G	A	A	A	A	A	A	A	A	A	A	A	A	A	A	A
Chr-I	168238	G	G	G	G	G	G	G	G	G	G	G	G	G	G	G	G	G	G	G	G	G	G	G	G	G	G	G	G	G	G	G	G	G	G	G	G	G	G	G	G	G	G	G	G	G	G	G	G
Chr-I	168590	C	C	C	C	C	C	C	C	C	C	C	C	C	C	C	C	C	C	C	C	C	C	C	C	C	C	C	C	C	T	C	C	C	C	C	C	C	C	C	C	C	C	C	C	C	C	C	C
Chr-I	169320	G	G	G	G	G	G	G	G	G	G	G	G	G	G	G	G	G	G	G	G	G	G	G	G	G	G	G	G	G	G	G	G	G	G	G	G	G	G	G	G	G	G	G	G	G	G	G	G
Chr-I	169640	T	T	T	T	T	T	T	T	T	T	T	T	T	T	T	T	T	T	T	T	T	T	T	T	T	T	T	T	T	T	T	T	T	T	T	T	T	T	T	T	T	T	T	T	T	T	T	T
Chr-I	169709	G	G	G	G	G	G	G	G	G	G	G	G	G	G	G	G	G	G	G	G	G	G	G	G	G	G	G	G	G	G	G	G	G	G	G	G	G	G	G	G	G	G	G	G	G	G	G	G
Chr-I	169797	C	C	C	C	C	C	C	C	C	C	C	C	C	C	C	T	C	C	C	C	C	C	C	C	C	C	C	C	C	C	T	T	C	C	C	C	C	C	C	C	C	C	C	C	C	C	T	T
Chr-I	169871	G	G	G	G	G	G	G	G	G	G	G	G	G	G	G	G	G	G	G	G	G	G	G	G	G	G	G	G	G	G	G	G	G	G	G	G	G	G	G	G	G	G	G	G	G	G	G	G
Chr-I	170568	C	C	C	C	C	C	C	C	C	C	C	C	T	C	C	C	C	C	C	C	C	C	C	C	C	C	C	C	C	C	C	C	C	C	C	C	C	C	C	C	C	C	C	C	C	C	C	C
Chr-I	170627	C	C	C	C	C	C	C	C	C	C	C	C	T	C	C	C	C	C	C	C	C	C	C	C	C	C	C	C	C	C	C	C	T	C	C	C	C	C	C	C	C	C	C	C	C	C	C	C
Chr-I	170940	C	C	C	C	C	C	C	C	C	C	C	C	C	C	C	T	C	C	C	C	C	C	C	C	C	C	C	C	C	C	T	T	C	C	C	C	C	C	C	C	C	C	C	C	C	C	T	T
Chr-I	171296	A	A	A	A	A	A	A	A	A	A	A	A	A	A	A	A	A	A	A	A	A	A	A	A	A	A	A	A	A	A	A	A	A	A	A	A	A	A	A	A	A	A	A	A	A	A	A	A
Chr-I	171581	C	C	C	C	C	C	C	C	C	C	C	C	C	C	C	C	C	C	C	C	C	C	C	C	C	C	C	C	C	C	C	C	C	C	C	C	C	C	C	C	C	C	C	C	C	C	C	C
Chr-I	171874	G	G	G	G	G	G	G	G	G	G	G	G	G	G	G	G	G	G	G	G	G	G	G	G	G	G	G	G	G	G	G	G	G	G	G	G	G	G	G	G	G	G	G	G	G	G	G	G
Chr-I	172098	C	C	C	C	C	C	C	C	C	C	C	C	G	C	C	C	C	C	C	C	C	C	C	C	C	C	C	C	C	C	C	C	G	C	C	C	C	C	C	C	C	C	C	C	C	C	C	C
Chr-I	172301	A	A	A	A	A	A	A	A	A	A	A	A	A	A	A	T	A	A	A	A	A	A	A	A	A	A	A	A	A	A	T	T	A	A	A	A	A	A	A	A	A	A	A	A	A	A	T	T
Chr-I	173135	A	A	A	A	A	A	A	A	A	A	A	A	G	A	A	A	A	A	A	A	A	A	A	A	A	A	A	A	A	A	A	A	G	A	A	A	A	A	A	A	A	A	A	A	A	A	A	A
Chr-I	173154	C	C	C	C	C	C	C	C	C	C	C	C	T	C	C	C	C	C	C	C	C	C	C	C	C	C	C	C	C	C	C	C	T	C	C	C	C	C	C	C	C	C	C	C	C	C	C	C
Chr-I	173496	G	G	G	G	G	G	G	G	G	G	G	G	A	G	G	G	G	G	G	G	G	G	G	G	G	G	G	G	G	G	G	G	G	G	G	G	G	G	G	G	G	G	G	G	G	G	G	G
Chr-I	173831	C	C	C	C	T	C	C	C	C	C	C	C	C	C	C	C	C	C	C	C	C	C	C	C	C	C	C	C	C	C	C	C	C	C	C	C	C	C	C	C	C	C	C	C	C	C	C	C
Chr-I	173880	G	G	G	G	G	G	G	G	G	G	G	G	G	G	G	G	G	G	G	G	G	G	G	G	G	G	G	G	G	G	G	G	G	G	G	G	G	G	G	G	G	G	G	G	G	G	G	G
Chr-I	173895	T	T	T	T	T	T	T	T	T	T	T	T	T	T	T	C	T	T	T	T	T	T	T	T	T	T	T	T	T	T	C	C	T	T	T	T	T	T	T	T	T	T	T	T	T	T	C	C
Chr-I	174033	A	C	C	C	C	C	C	C	C	A	C	A	C	C	C	C	C	C	C	C	C	C	C	A	C	C	C	C	C	C	C	C	C	C	C	C	C	C	C	C	C	C	C	A	A	A	C	C
Chr-I	174045	C	C	C	C	C	C	C	C	C	C	C	C	C	C	C	C	C	C	C	C	C	C	C	C	C	C	C	C	C	C	C	C	C	C	C	C	C	C	C	C	C	C	C	C	C	C	C	C
Chr-I	174057	C	C	C	C	C	C	C	C	C	C	C	C	C	C	C	C	C	C	C	C	C	C	C	C	C	C	C	C	C	C	C	C	C	C	C	C	C	C	C	C	C	C	C	C	C	C	C	C
Chr-I	174060	T	T	T	T	T	T	T	T	T	T	T	T	T	T	T	T	T	T	T	T	T	T	T	T	T	T	T	T	T	T	T	T	T	T	T	T	T	T	T	T	T	T	T	T	T	T	T	T
Chr-I	174076	G	G	G	G	G	G	G	G	G	G	G	G	G	G	G	G	G	G	G	G	G	G	G	G	G	G	G	G	G	G	G	G	G	G	G	G	G	G	G	G	G	G	G	G	G	G	G	G
Chr-I	174110	A	A	A	A	A	A	A	A	A	A	A	A	A	A	A	A	A	A	A	A	A	A	A	A	A	G	A	A	A	A	A	A	A	A	A	A	A	A	A	A	A	A	A	A	A	A	A	A
Chr-I	174243	C	C	C	C	C	C	C	C	C	C	C	C	A	C	C	C	C	C	C	C	C	C	C	C	C	C	C	C	C	C	C	C	A	C	C	C	C	C	C	C	C	C	C	C	C	C	C	C
Chr-I	174294	T	T	T	T	T	T	T	T	T	T	T	T	T	T	T	T	T	T	T	T	T	T	T	T	T	T	T	T	T	T	T	T	T	T	T	T	T	T	T	T	T	T	T	T	T	T	T	T
Chr-I	174922	C	C	C	C	C	C	C	C	C	C	C	C	C	C	C	C	C	C	C	C	C	C	C	C	C	C	C	C	C	C	C	C	C	C	C	C	C	C	C	C	C	C	C	C	C	C	C	C
Chr-I	175180	G	G	G	G	G	G	G	G	G	G	G	G	G	G	G	G	G	G	G	G	G	G	G	G	G	G	G	G	G	G	G	G	G	G	G	G	G	G	G	G	G	G	G	G	G	G	G	G
Chr-I	175344	C	A	A	A	A	A	A	A	A	C	A	C	A	A	A	A	A	A	A	A	A	A	A	C	A	C	A	A	A	A	A	A	A	A	A	A	A	A	A	A	A	A	A	C	C	C	A	A
Chr-I	175686	C	C	C	C	C	C	C	C	C	C	C	C	C	C	C	C	C	C	C	C	C	C	C	C	C	C	C	C	C	C	C	C	C	C	C	C	C	C	C	C	C	C	C	C	C	C	C	C
Chr-I	175953	T	T	T	T	T	T	T	T	T	T	T	T	C	T	T	T	T	T	T	T	T	T	T	T	T	T	T	T	T	T	T	T	C	T	T	T	T	T	T	T	T	T	T	T	T	T	T	T
Chr-I	175963	A	A	A	A	A	A	A	A	A	A	A	A	G	A	A	A	A	A	A	A	A	A	A	A	A	A	A	A	A	A	A	A	G	A	A	A	A	A	A	A	A	A	A	A	A	A	A	A
Chr-I	176057	A	A	A	A	A	A	A	A	A	A	A	A	A	A	A	A	A	A	A	A	A	A	A	A	A	A	A	A	A	A	A	A	A	A	A	A	G	A	A	G	A	A	A	A	A	A	A	A
Chr-I	176610	C	C	C	C	C	C	C	C	C	C	C	C	A	C	C	C	C	C	C	C	C	C	C	C	C	C	C	C	C	C	C	C	A	C	C	C	C	C	C	C	C	C	C	C	C	C	C	C
Chr-I	176758	G	G	G	G	G	G	G	G	G	G	G	G	G	G	G	G	G	G	G	G	G	G	G	G	G	G	G	G	G	G	G	G	G	G	G	G	G	G	G	G	G	G	G	G	G	G	G	G
Chr-I	177017	T	T	T	T	T	T	T	T	T	T	T	T	T	T	T	T	T	T	T	T	T	T	T	T	T	T	T	T	T	T	T	T	T	T	T	T	T	T	T	T	T	T	T	T	T	T	T	T
Chr-I	177021	A	A	A	C	A	A	A	A	A	A	A	A	A	A	A	A	A	A	A	A	A	A	A	A	A	A	A	A	A	A	A	A	A	A	A	A	A	A	A	A	A	A	A	A	A	A	A	A
Chr-I	177135	C	C	C	C	C	C	C	C	C	C	C	C	C	C	C	C	C	C	C	C	C	C	C	C	C	C	C	C	C	C	C	C	C	C	C	C	C	C	C	C	C	C	C	C	C	C	C	C
Chr-I	177143	T	T	T	T	T	T	T	T	T	T	T	T	T	T	T	T	T	T	T	T	T	T	T	T	T	T	T	T	T	T	T	T	T	T	T	T	T	T	T	T	T	T	T	T	T	T	T	T
Chr-I	177263	T	G	G	G	G	G	G	G	G	T	G	T	T	G	G	T	G	G	G	G	G	G	G	T	G	T	G	G	G	G	T	T	T	G	G	G	G	G	G	G	G	G	G	T	T	T	T	T
Chr-I	177455	C	C	C	C	C	C	C	C	C	C	C	C	T	C	C	C	C	C	C	C	C	C	C	C	C	C	C	C	C	C	C	C	T	C	C	C	C	C	C	C	C	C	C	C	C	C	C	C
Chr-I	177647	C	C	C	C	C	C	C	C	C	C	C	C	C	C	C	A	C	C	C	C	C	C	C	C	C	C	C	C	C	C	A	A	C	C	C	C	C	C	C	C	C	C	C	C	C	C	A	A
Chr-I	177846	C	C	C	C	C	C	C	C	C	C	C	C	A	C	C	C	C	C	C	C	C	C	C	C	C	C	C	C	C	C	C	C	A	C	C	C	C	C	C	C	C	C	C	C	C	C	C	C
Chr-I	178096	C	C	C	C	C	C	C	C	C	C	C	C	C	C	C	C	C	C	C	C	C	C	C	C	C	C	C	C	C	C	C	C	C	C	C	C	C	C	C	C	C	C	C	C	C	C	C	C
Chr-I	178249	T	T	T	T	T	T	T	T	T	T	T	T	G	T	T	T	T	T	T	T	T	T	T	T	T	T	T	T	T	T	T	T	G	T	T	T	T	T	T	T	T	T	T	T	T	T	T	T
Chr-I	178516	T	T	T	T	T	T	T	T	T	T	T	T	C	T	T	T	T	T	T	T	T	T	T	T	T	T	T	T	T	T	T	T	C	T	T	T	T	T	T	T	T	T	T	T	T	T	T	T
Chr-I	178529	C	C	C	C	C	C	C	C	C	C	C	C	T	C	C	C	C	C	C	C	C	C	C	C	C	C	C	C	C	C	C	C	T	C	C	C	C	C	C	C	C	C	C	C	C	C	C	C
Chr-I	179078	T	C	C	C	C	C	C	C	C	T	C	T	C	C	C	C	C	C	C	C	C	C	C	T	C	C	C	C	C	C	C	C	C	C	C	C	C	C	C	C	C	C	C	C	C	C	C	C
Chr-I	179129	C	C	C	C	C	C	C	C	C	C	C	C	G	C	C	C	C	C	C	C	C	C	C	C	C	C	C	C	C	C	C	C	G	C	C	C	C	C	C	C	C	C	C	C	C	C	C	C
Chr-I	179237	T	T	T	T	T	T	T	T	T	T	T	T	C	T	T	T	T	T	T	T	T	T	T	T	T	T	T	T	T	T	T	T	C	T	T	T	T	T	T	T	T	T	T	T	T	T	T	T
Chr-I	179270	T	T	T	T	T	T	T	T	T	T	T	T	C	T	T	T	T	T	T	T	T	T	T	T	T	T	T	T	T	T	T	T	C	T	T	T	T	T	T	T	T	T	T	T	T	T	T	T
Chr-I	179596	G	G	G	G	G	G	G	G	G	G	G	G	G	G	G	G	G	G	G	G	G	G	G	G	G	G	G	G	G	G	G	G	G	G	G	G	G	G	G	G	G	G	G	G	G	G	G	G
Chr-I	179669	T	T	T	T	T	T	T	T	T	T	T	T	T	T	T	T	T	T	T	T	T	T	T	T	T	T	T	T	T	T	T	T	T	T	T	T	T	T	T	T	T	T	T	T	T	T	T	T
Chr-I	179748	G	G	G	G	G	G	G	G	G	G	G	G	G	G	G	G	G	G	G	G	G	G	G	G	G	G	G	G	G	G	G	G	G	G	G	G	G	G	G	G	G	G	G	G	A	G	G	G
Chr-I	179776	A	A	A	A	A	A	A	A	A	A	A	A	A	A	A	A	A	A	A	A	A	A	A	A	A	A	A	A	A	A	A	A	A	A	A	A	A	A	A	A	A	A	A	A	A	A	A	A
Chr-I	179811	A	A	A	A	A	A	A	A	A	A	A	A	A	A	A	C	A	A	A	A	A	A	A	A	A	A	A	A	A	A	C	C	A	A	A	A	A	A	A	A	A	A	A	A	A	A	C	C
Chr-I	179874	A	A	A	A	A	A	A	A	A	A	A	A	A	A	A	A	A	A	A	A	A	A	A	A	A	A	A	A	A	A	A	A	A	A	A	A	A	A	A	A	A	A	A	A	A	A	A	A
Chr-I	179882	A	A	A	A	A	A	A	A	A	A	A	A	G	A	A	A	A	A	A	A	A	A	A	A	A	A	A	A	A	A	A	A	G	A	A	A	A	A	A	A	A	A	A	A	A	A	A	A
Chr-I	179928	C	C	C	C	C	C	C	C	C	C	C	C	C	C	C	C	C	C	C	C	C	C	C	C	C	C	C	C	C	C	C	C	C	C	C	C	C	C	C	C	C	C	C	C	C	C	C	C
Chr-I	180149	T	T	T	T	T	T	T	T	T	T	T	T	C	T	T	T	T	T	T	T	T	T	T	T	T	T	T	T	T	T	T	T	C	T	T	T	T	T	T	T	T	T	T	T	T	T	T	T
Chr-I	180861	A	A	A	A	A	A	A	A	A	A	A	A	A	A	A	A	A	A	A	A	A	A	A	A	A	A	A	A	C	A	A	A	A	A	A	A	A	A	A	A	A	A	A	A	A	A	A	A
Chr-I	180868	C	C	C	C	C	C	C	C	C	C	C	C	T	C	C	C	C	C	C	C	C	C	C	C	C	C	C	C	C	C	C	C	T	C	C	C	C	C	C	C	C	C	C	C	C	C	C	C
Chr-I	181291	C	C	C	C	C	C	C	C	C	C	C	C	C	C	C	C	C	C	C	C	C	C	C	C	C	C	C	C	C	C	C	C	C	C	C	C	C	C	C	C	C	C	C	C	C	C	C	C
Chr-I	181363	C	C	C	C	C	C	C	C	C	C	C	C	A	C	C	C	C	C	C	C	C	C	C	C	C	C	C	C	C	C	C	C	A	C	C	C	C	C	C	C	C	C	C	C	C	C	C	C
Chr-I	181523	C	C	C	C	C	C	C	C	C	C	C	C	T	C	C	C	C	C	C	C	C	C	C	C	C	C	C	C	C	C	C	C	T	C	C	C	C	C	C	C	C	C	C	C	C	C	C	C
Chr-I	181544	T	T	T	T	T	T	T	T	T	T	T	T	C	T	T	T	T	T	T	T	T	T	T	T	T	T	T	T	T	T	T	T	C	T	T	T	T	T	T	T	T	T	T	T	T	T	T	T
Chr-I	181591	C	C	C	C	C	C	C	C	C	C	C	C	T	C	C	C	C	C	C	C	C	C	C	C	C	C	C	C	C	C	C	C	T	C	C	C	C	C	C	C	C	C	C	C	C	C	C	C
Chr-I	181729	A	A	A	A	A	A	A	A	A	A	A	A	A	A	A	A	A	A	A	A	A	A	A	A	A	A	A	A	A	A	A	A	A	A	A	A	A	A	A	A	A	A	A	A	A	A	A	A
Chr-I	182386	G	G	G	G	G	G	G	G	G	G	G	G	G	G	G	G	G	G	G	G	G	G	G	G	G	G	G	G	G	G	G	G	G	G	G	G	G	G	G	G	G	G	G	G	G	G	G	G
Chr-I	182501	T	T	T	T	T	T	T	T	T	T	T	T	T	T	T	T	T	T	T	T	T	T	T	T	T	T	T	T	T	T	T	T	T	T	T	T	T	T	T	T	T	T	T	T	T	T	T	T
Chr-I	182515	T	T	T	T	T	T	T	T	T	T	T	T	T	T	T	G	T	T	T	T	T	T	T	T	T	T	T	T	T	T	G	G	T	T	T	T	T	T	T	T	T	T	T	T	T	T	G	G
Chr-I	182554	T	T	T	T	T	T	T	T	T	T	T	T	A	T	T	T	T	T	T	T	T	T	T	T	T	T	T	T	T	T	T	T	A	T	T	T	T	T	T	T	T	T	T	T	T	T	T	T
Chr-I	182838	G	G	G	G	G	G	G	G	G	G	G	G	G	G	G	G	G	G	G	G	G	G	G	G	G	G	G	G	G	G	G	G	G	G	G	G	G	G	G	G	G	G	G	G	G	G	G	G
Chr-I	183116	C	C	C	C	C	C	C	C	C	C	C	C	C	C	C	C	C	C	C	C	C	C	C	C	C	C	C	C	C	C	C	C	C	C	C	C	C	C	C	C	C	C	C	T	T	C	C	C
Chr-I	183140	T	T	T	T	T	T	T	T	T	T	T	T	C	T	T	T	T	T	T	T	T	T	T	T	T	T	T	T	T	T	T	T	C	T	T	T	T	T	T	T	T	T	T	T	T	T	T	T
Chr-I	183146	T	T	T	T	T	T	T	T	T	T	T	T	T	T	T	T	T	T	T	T	T	T	T	T	T	T	T	T	T	T	T	T	T	T	T	T	T	T	T	T	T	T	T	T	T	T	C	C
Chr-I	183381	C	C	C	C	C	C	C	C	C	C	C	C	C	C	C	C	C	C	C	C	C	C	C	C	C	C	C	C	C	C	C	C	C	C	C	C	C	C	C	C	C	C	C	C	C	C	C	C
Chr-I	183507	C	C	C	C	C	C	C	C	C	C	C	C	C	C	C	C	T	C	C	C	C	C	C	C	C	C	C	C	C	C	C	C	C	C	C	C	C	C	C	C	C	C	C	C	C	C	C	C
Chr-I	183528	G	G	G	G	G	G	G	G	G	G	G	G	A	G	G	G	G	G	G	G	G	G	G	G	G	G	G	G	G	G	G	G	A	G	G	G	G	G	G	G	G	G	G	G	G	G	G	G
Chr-I	183834	T	T	T	T	T	T	T	T	T	T	T	T	T	T	T	T	T	T	T	T	T	T	T	T	T	T	T	T	T	T	T	T	T	T	T	T	T	T	T	T	T	T	T	T	T	T	T	T
Chr-I	183852	G	G	G	G	G	G	G	G	G	G	G	G	G	G	G	G	G	G	G	G	G	G	G	G	G	G	G	G	G	G	G	G	G	G	G	G	G	G	G	G	G	G	G	G	G	G	G	G
Chr-I	183999	C	C	C	C	C	C	C	C	C	C	C	C	C	C	C	C	C	C	T	C	C	C	C	C	C	C	C	C	C	C	C	C	C	C	C	C	C	C	C	C	C	C	C	C	C	C	C	C
Chr-I	184001	G	G	G	G	G	A	G	G	G	G	G	G	G	G	G	G	G	G	G	G	G	G	G	G	G	G	G	G	G	G	G	G	G	G	G	G	G	G	G	G	G	G	G	G	G	G	G	G
Chr-I	184039	A	A	A	A	A	A	A	A	A	A	A	A	A	A	A	A	A	A	A	A	A	A	A	A	A	A	A	A	A	A	A	A	A	A	A	A	A	A	A	A	A	A	A	A	A	A	A	A
Chr-I	184366	C	C	C	C	C	C	C	C	C	C	C	C	C	C	C	C	C	C	C	C	C	C	C	C	C	C	C	C	C	C	C	C	C	C	C	C	C	C	C	C	C	C	C	C	C	C	C	C
Chr-I	184437	C	C	C	C	C	C	C	C	C	C	C	C	C	C	C	C	C	C	C	C	C	C	C	C	C	C	C	C	C	C	C	C	C	C	C	C	C	C	C	C	C	C	C	C	C	C	C	C
Chr-I	184473	G	G	G	G	G	G	G	G	G	G	G	G	G	G	G	G	G	G	G	G	G	G	G	G	G	G	G	G	G	G	G	G	G	G	G	G	G	G	G	G	G	G	G	G	A	G	G	G
Chr-I	184918	C	C	C	C	C	C	C	C	C	C	C	C	C	C	C	C	C	C	C	C	C	C	C	C	C	C	C	C	C	C	C	C	C	C	C	C	C	C	C	C	C	C	C	C	C	C	C	C
Chr-I	185007	G	G	G	G	G	G	G	G	G	G	G	G	A	G	G	A	G	G	G	G	G	G	G	G	G	G	G	G	G	G	A	A	A	G	G	G	G	G	G	G	G	G	G	G	G	G	G	G
Chr-I	185184	G	G	G	G	G	G	G	G	G	G	G	G	G	G	G	G	G	G	G	G	G	G	G	G	G	G	G	G	G	G	G	G	G	G	G	G	G	G	G	G	G	G	G	G	G	G	G	G
Chr-I	185279	A	G	G	G	G	G	G	G	G	A	G	A	G	G	G	G	G	G	G	G	G	G	G	A	G	A	G	G	G	G	G	G	G	G	G	G	G	G	G	G	G	G	G	A	A	A	G	G
Chr-I	185556	G	G	G	G	G	G	G	G	G	G	G	G	T	G	G	G	G	G	G	G	G	G	G	G	G	G	G	G	G	G	G	G	T	G	G	G	G	G	G	G	G	G	G	G	G	G	G	G
Chr-I	185688	T	T	T	T	T	T	T	T	T	T	T	T	T	T	T	T	T	T	T	T	T	T	T	T	T	T	T	T	T	T	T	T	T	T	T	T	T	T	T	T	T	T	T	T	T	T	T	T
Chr-I	185760	T	T	T	T	G	T	T	T	T	T	T	T	T	T	T	T	T	T	T	T	T	T	T	T	T	T	T	T	T	T	T	T	T	T	T	T	T	T	T	T	T	T	T	T	T	T	T	T
Chr-I	186177	G	G	G	G	G	G	G	G	G	G	G	G	A	G	G	G	G	G	G	G	G	G	G	G	G	G	G	G	G	G	G	G	A	G	G	G	G	G	G	G	G	G	G	G	G	G	G	G
Chr-I	186348	G	A	A	A	A	A	A	A	A	G	A	G	G	A	A	G	A	A	A	A	A	A	A	G	A	G	A	A	A	A	G	G	G	A	A	A	A	A	A	A	A	A	A	G	G	G	G	G
Chr-I	186352	C	C	C	C	C	C	C	C	C	C	C	C	C	C	C	C	C	C	C	C	C	C	C	C	C	C	C	C	C	C	C	C	C	C	C	C	C	C	C	C	C	C	C	C	C	C	C	C
Chr-I	186716	T	T	T	T	T	T	T	T	T	T	T	T	C	T	T	T	T	T	T	T	T	T	T	T	T	T	T	T	T	T	T	T	C	T	T	T	T	T	T	T	T	T	T	T	T	T	T	T
Chr-I	186756	G	G	G	G	G	G	G	G	G	G	G	G	G	G	G	G	G	G	G	G	G	G	G	G	G	G	G	G	G	G	G	G	G	G	G	G	G	G	G	G	G	G	G	G	G	G	G	G
Chr-I	186778	G	G	G	G	G	G	G	G	G	G	G	G	G	G	G	G	G	G	G	G	G	G	G	G	G	G	G	G	G	G	G	G	G	G	G	G	G	G	G	G	G	G	G	G	G	G	G	G
Chr-I	186825	T	T	T	T	T	T	T	T	T	T	T	T	C	T	T	T	T	T	T	T	T	T	T	T	T	T	T	T	T	T	T	T	C	T	T	T	T	T	T	T	T	T	T	T	T	T	T	T
Chr-I	186886	T	T	T	T	T	T	T	T	T	T	T	T	T	T	T	T	T	T	T	T	T	T	T	T	T	T	T	T	T	T	T	T	T	T	T	T	T	T	T	T	T	T	T	T	T	T	T	T
Chr-I	186990	G	G	G	G	G	G	G	G	G	G	G	G	G	G	G	G	G	G	G	G	G	G	G	G	G	G	G	G	G	G	G	G	G	G	G	G	G	G	G	G	G	G	G	G	G	G	G	G
Chr-I	187243	C	C	C	C	C	C	C	C	C	C	C	C	C	C	C	C	C	C	C	C	C	C	C	C	C	C	C	C	C	T	C	C	C	C	C	C	C	C	C	C	C	C	C	C	C	C	C	C
Chr-I	187770	T	T	T	T	T	T	T	T	T	T	T	T	T	T	T	C	T	T	T	T	T	T	T	T	T	T	T	T	T	T	C	C	T	T	T	T	T	T	T	T	T	T	T	T	T	T	C	C
Chr-I	187871	A	A	A	A	A	A	A	A	A	A	A	A	A	A	A	T	A	A	A	A	A	A	A	A	A	A	A	A	A	A	T	T	A	A	A	A	A	A	A	A	A	A	A	A	A	A	T	T
Chr-I	188086	A	G	G	G	G	G	G	G	G	A	G	A	G	G	G	G	G	G	G	G	G	G	G	A	G	A	G	G	G	G	G	G	G	G	G	G	G	G	G	G	G	G	G	A	A	A	G	G
Chr-I	188464	T	C	C	C	C	C	C	C	C	T	C	T	C	C	C	C	C	C	C	C	C	C	C	T	C	T	C	C	C	C	C	C	C	C	C	C	C	C	C	C	C	C	C	T	T	T	C	C
Chr-I	188785	A	A	A	A	A	A	A	A	A	A	A	A	T	A	A	A	A	A	A	A	A	A	A	A	A	A	A	A	A	A	A	A	T	A	A	A	A	A	A	A	A	A	A	A	A	A	A	A
Chr-I	188819	C	C	C	C	C	C	C	C	C	C	C	C	C	C	C	C	C	C	C	C	C	C	C	C	C	C	C	C	C	C	C	C	C	C	C	C	C	C	C	C	C	C	C	C	C	C	C	C
Chr-I	188929	G	G	G	G	G	G	G	G	G	G	G	G	G	G	G	G	G	G	G	G	G	G	G	G	G	G	G	G	G	G	G	G	G	G	G	G	G	G	G	G	G	G	G	G	G	G	G	G
Chr-I	189058	G	G	G	G	G	G	G	G	G	G	G	G	G	G	G	G	G	G	G	G	G	G	G	G	G	G	G	G	G	G	G	G	G	G	G	G	G	G	G	G	G	G	G	G	G	G	G	G
Chr-I	189175	G	G	G	G	G	G	G	G	G	G	G	G	G	G	G	G	G	G	G	G	G	G	G	G	G	G	G	G	G	G	G	G	G	G	G	G	G	G	G	G	G	G	G	G	G	G	G	G
Chr-I	189312	C	C	C	C	C	C	C	C	C	C	C	C	C	C	C	C	C	C	C	C	C	C	C	C	C	C	C	C	C	C	C	C	C	C	C	C	C	C	C	C	C	C	C	C	C	C	A	A
Chr-I	189338	A	C	C	C	C	C	C	C	C	A	C	A	C	C	C	C	C	C	C	C	C	C	C	A	C	C	C	C	C	C	C	C	C	C	C	C	C	C	C	C	C	C	C	C	C	C	C	C
Chr-I	189594	G	G	G	G	G	G	G	G	G	G	G	G	G	G	G	G	G	G	G	G	G	G	G	G	G	G	G	G	G	G	G	G	G	G	G	G	G	G	G	G	G	G	G	G	G	G	G	G
Chr-I	189638	A	A	A	A	A	A	A	A	A	A	A	A	A	A	A	G	A	A	A	A	A	A	A	A	A	A	A	A	A	A	G	G	A	A	A	A	A	A	A	A	A	A	A	A	A	A	G	G
Chr-I	189985	C	C	C	C	C	C	C	C	C	C	C	C	C	C	C	C	C	C	C	C	C	C	C	C	C	C	C	C	C	C	C	C	C	C	C	C	C	C	C	C	C	C	C	C	C	C	C	C
Chr-I	190049	G	G	G	G	G	G	G	G	G	G	G	G	A	G	G	G	G	G	G	G	G	G	G	G	G	G	G	G	G	G	G	G	A	G	G	G	G	G	G	G	G	G	G	G	G	G	G	G
Chr-I	190260	A	A	A	A	A	A	A	A	A	A	A	A	G	A	A	A	A	A	A	A	A	A	A	A	A	A	A	A	A	A	A	A	G	A	A	A	A	A	A	A	A	A	A	A	A	A	A	A
Chr-I	190459	G	G	G	G	G	G	G	G	G	G	G	G	G	G	G	A	G	G	G	G	G	G	G	G	G	G	G	G	G	G	A	A	G	G	G	G	G	G	G	G	G	G	G	G	G	G	G	G
Chr-I	190788	G	G	G	G	G	G	G	G	G	G	G	G	A	G	G	G	G	G	G	G	G	G	G	G	G	G	G	G	G	G	G	G	A	G	G	G	G	G	G	G	G	G	G	G	G	G	G	G
Chr-I	190790	C	C	C	C	C	C	C	C	C	C	C	C	A	C	C	C	C	C	C	C	C	C	C	C	C	C	C	C	C	C	C	C	A	C	C	C	C	C	C	C	C	C	C	C	C	C	C	C
Chr-I	191435	T	T	T	T	T	T	T	T	T	T	T	T	T	T	T	T	T	T	T	T	T	T	T	T	T	T	T	T	T	T	T	T	T	T	T	T	T	T	T	T	T	T	T	T	T	T	T	T
Chr-I	191507	C	C	C	C	C	T	T	C	C	C	C	C	C	C	T	C	C	C	C	C	C	C	C	C	C	C	C	C	C	C	C	C	C	T	T	T	T	T	T	T	T	T	T	C	C	C	C	C
Chr-I	191566	A	A	A	A	A	A	A	A	A	A	A	A	A	A	A	A	A	A	A	A	A	A	A	A	A	A	A	A	A	A	A	A	A	A	A	A	A	A	A	A	A	A	A	A	A	A	A	A
Chr-I	191580	C	C	C	C	C	C	C	C	C	C	C	C	C	C	C	C	C	C	C	C	C	C	C	C	C	C	C	C	T	C	C	C	C	C	C	C	C	C	C	C	C	C	C	C	C	C	C	C
Chr-I	191775	C	C	C	C	C	C	C	C	C	C	C	C	C	C	C	C	C	C	C	C	C	C	C	C	C	C	C	C	C	C	C	C	C	C	C	C	C	C	C	C	C	C	C	C	C	C	C	C
Chr-I	192176	T	T	T	T	T	T	T	T	T	T	T	T	C	T	T	T	T	T	T	T	T	T	T	T	T	T	T	T	T	T	T	T	C	T	T	T	T	T	T	T	T	T	T	T	T	T	T	T
Chr-I	192272	T	T	T	T	T	T	T	T	T	T	T	T	C	T	T	T	T	T	T	T	T	T	T	T	T	T	T	T	T	T	T	T	C	T	T	T	T	T	T	T	T	T	T	T	T	T	T	T
Chr-I	192360	G	G	G	G	G	G	G	G	G	G	G	G	G	G	G	G	G	G	G	G	G	G	G	G	G	G	G	G	G	G	G	G	G	G	G	G	G	G	G	G	G	G	G	G	G	G	G	G
Chr-I	192399	T	T	T	T	T	T	T	T	T	T	T	T	T	T	T	T	T	T	T	T	T	T	T	T	T	T	T	T	T	T	T	T	T	T	T	T	T	T	T	T	T	T	T	T	T	T	T	T
Chr-I	193081	C	C	C	C	C	C	C	C	C	C	C	C	C	C	C	T	C	C	C	C	C	C	C	C	C	C	C	C	C	C	T	T	C	C	C	C	C	C	C	C	C	C	C	C	C	C	T	T
Chr-I	193110	C	T	T	T	T	T	T	T	T	C	T	C	C	T	T	C	T	T	T	T	T	T	T	C	T	C	T	T	T	T	C	C	C	T	T	T	T	T	T	T	T	T	T	C	C	C	C	C
Chr-I	193259	A	A	A	A	A	A	A	A	A	A	A	A	G	A	A	A	A	A	A	A	A	A	A	A	A	A	A	A	A	A	A	A	G	A	A	A	A	A	A	A	A	A	A	A	A	A	A	A
Chr-I	193554	C	C	C	C	C	C	C	C	C	C	C	C	C	C	C	C	C	C	C	C	C	C	C	C	C	C	C	C	C	C	C	C	C	C	C	C	C	C	C	C	C	C	C	C	C	C	C	C
Chr-I	193662	C	C	C	C	C	C	C	C	C	C	C	C	C	C	C	C	C	C	C	C	C	C	C	C	C	C	C	C	C	C	C	C	C	C	C	C	C	C	C	C	C	C	C	C	C	C	C	C
Chr-I	193917	A	A	A	A	A	A	A	A	A	A	A	A	A	A	A	A	A	A	A	A	A	A	A	A	A	A	A	A	A	A	A	A	A	A	A	A	A	A	A	A	A	A	A	A	A	A	A	A
Chr-I	194324	G	G	G	C	G	G	G	G	G	G	G	G	G	G	G	G	G	G	G	G	G	G	G	G	G	G	G	G	G	G	G	G	G	G	G	G	G	G	G	G	G	G	G	G	G	G	G	G
Chr-I	194354	C	C	C	C	C	C	C	C	C	C	C	C	C	C	C	C	C	C	C	C	C	C	C	C	C	C	C	C	C	C	C	C	C	C	C	C	C	C	C	C	C	C	C	C	C	C	C	C
Chr-I	194371	C	C	C	C	C	C	C	C	C	C	C	C	C	C	C	C	C	C	C	C	C	C	C	C	C	C	C	C	C	C	C	C	C	C	C	C	C	C	T	C	C	C	C	C	C	C	C	C
Chr-I	194749	G	G	G	G	G	G	G	G	G	G	G	G	G	G	G	G	G	G	G	G	G	G	G	G	G	G	G	G	G	G	G	G	G	G	G	G	G	G	G	G	G	G	G	G	G	G	G	G
Chr-I	194788	T	T	T	T	T	T	T	T	T	T	T	T	C	T	T	T	T	T	T	T	T	T	T	T	T	T	T	T	T	T	T	T	C	T	T	T	T	T	T	T	T	T	T	T	T	T	T	T
Chr-I	194902	T	T	T	T	T	T	T	T	T	T	T	T	T	T	T	T	T	T	T	T	T	T	T	T	T	T	T	T	T	T	C	C	T	T	T	T	T	T	T	T	T	T	T	T	T	T	T	T
Chr-I	194926	C	C	C	C	C	C	C	C	C	C	C	C	C	C	C	C	C	C	C	C	C	C	C	C	C	C	C	C	C	C	C	C	C	C	C	C	C	C	C	C	C	C	C	C	C	C	C	C
Chr-I	194971	C	C	C	C	C	C	C	C	C	C	C	C	C	C	C	T	C	C	C	C	C	C	C	C	C	C	C	C	C	C	T	T	C	C	C	C	C	C	C	C	C	C	C	C	C	C	C	C
Chr-I	195192	A	A	A	A	A	A	A	A	A	A	A	A	G	A	A	A	A	A	A	A	A	A	A	A	A	A	A	A	A	A	A	A	G	A	A	A	A	A	A	A	A	A	A	A	A	A	A	A
Chr-I	195499	T	C	C	C	C	C	C	C	C	T	C	T	C	C	C	C	C	C	C	C	C	C	C	T	C	T	C	C	C	C	C	C	C	C	C	C	C	C	C	C	C	C	C	T	T	T	C	C
Chr-I	195528	C	C	C	C	C	C	C	C	C	C	C	C	C	C	C	C	C	C	C	C	C	C	C	C	C	C	C	C	C	C	C	C	C	C	C	C	C	C	C	C	C	C	C	C	C	C	C	C
Chr-I	195576	T	T	T	T	T	T	T	T	T	T	T	T	T	T	T	T	T	T	T	T	T	T	T	T	T	T	T	T	T	T	T	T	T	T	T	T	T	T	T	T	T	T	T	T	T	T	T	T
Chr-I	196113	G	G	G	G	G	G	G	G	G	G	G	G	A	G	G	G	G	G	G	G	G	G	G	G	G	G	G	G	G	G	G	G	A	G	G	G	G	G	G	G	G	G	G	G	G	G	G	G
Chr-I	196122	A	A	A	A	A	A	A	A	A	A	A	A	C	A	A	A	A	A	A	A	A	A	A	A	A	A	A	A	A	A	A	A	C	A	A	A	A	A	A	A	A	A	A	A	A	A	A	A
Chr-I	196200	G	G	G	G	G	G	G	G	G	G	G	G	G	G	G	A	G	G	G	G	G	G	G	G	G	G	G	G	G	G	A	A	G	G	G	G	G	G	G	G	G	G	G	G	G	G	G	G
Chr-I	196268	T	T	T	T	T	T	T	T	T	T	T	T	T	T	T	T	T	T	T	T	T	T	T	C	T	T	T	T	T	T	T	T	T	T	T	T	T	T	T	T	T	T	T	T	T	T	T	T
Chr-I	196488	C	C	C	C	C	C	C	C	C	C	C	C	C	C	C	C	C	C	C	C	C	C	C	C	C	C	C	C	C	C	C	C	C	C	C	C	C	C	C	C	C	C	C	C	C	C	C	C
Chr-I	196612	G	G	G	G	G	G	G	G	G	G	G	G	G	G	G	G	G	G	G	G	G	G	G	G	G	G	G	G	G	G	G	G	G	G	G	G	G	G	G	G	G	G	G	G	G	G	G	G
Chr-I	196757	T	T	T	T	T	T	T	T	T	T	T	T	C	T	T	T	T	T	T	T	T	T	T	T	T	T	T	T	T	T	T	T	C	T	T	T	T	T	T	T	T	T	T	T	T	T	T	T
Chr-I	196923	A	A	A	A	A	A	A	A	A	A	A	A	A	A	A	A	A	A	A	A	A	A	A	A	A	A	A	A	A	A	A	A	A	A	A	A	A	A	A	A	A	A	A	A	A	A	A	A
Chr-I	197414	T	T	T	T	C	T	T	T	T	T	T	T	T	T	T	T	T	T	T	T	T	T	T	T	T	T	T	T	T	T	T	T	T	T	T	T	T	T	T	T	T	T	T	T	T	T	T	T
Chr-I	197541	G	G	G	G	G	G	G	G	G	G	G	G	G	G	T	G	G	G	G	G	G	G	G	G	G	G	G	G	G	G	G	G	G	G	G	G	G	G	G	G	G	G	G	G	G	G	G	G
Chr-I	197622	C	C	C	C	C	C	C	C	C	C	C	C	C	C	C	T	C	C	C	C	C	C	C	C	C	C	C	C	C	C	T	T	C	C	C	C	C	C	C	C	C	C	C	C	C	C	T	T
Chr-I	197651	G	G	G	G	G	G	G	G	G	G	G	G	G	G	G	G	G	G	G	G	G	G	G	G	G	G	G	G	G	G	G	G	T	G	G	G	G	G	G	G	G	G	G	G	G	G	G	G
Chr-I	197771	C	C	C	C	C	C	C	C	C	C	C	C	C	C	C	C	C	C	C	C	C	C	C	C	C	C	C	C	C	C	C	C	C	C	C	C	C	C	C	C	C	C	C	C	C	C	C	C
Chr-I	197772	T	T	T	T	T	T	T	T	T	T	T	T	T	T	T	T	T	T	T	T	T	T	T	T	T	T	T	T	T	T	T	T	T	T	T	T	C	T	T	C	T	T	T	T	T	T	T	T
Chr-I	198018	C	C	C	C	C	C	C	C	C	C	C	C	C	C	C	C	C	C	C	C	C	C	C	C	C	C	C	C	C	C	C	C	C	C	C	C	C	C	C	C	C	C	C	C	C	C	C	C
Chr-I	198954	C	C	C	C	C	C	C	C	C	C	C	C	C	C	C	C	C	C	C	C	C	C	C	C	C	C	C	C	C	C	C	C	C	C	C	C	C	C	C	C	C	C	C	C	C	C	C	C
Chr-I	198966	A	A	A	A	A	A	A	A	A	A	A	A	A	A	A	A	A	A	A	A	A	A	A	A	A	A	A	A	A	A	A	A	A	A	A	A	A	A	A	A	A	A	A	A	A	A	A	A
Chr-I	198979	A	A	A	A	A	A	A	A	A	A	A	A	A	A	A	A	A	A	A	A	A	A	A	A	A	A	A	A	A	A	A	A	A	A	A	A	A	A	A	A	A	A	A	A	A	A	A	A
Chr-I	199419	C	C	C	C	C	C	C	C	C	C	C	C	C	C	C	C	C	C	C	C	C	C	C	C	C	C	C	C	C	C	C	C	C	C	C	C	C	C	C	C	C	C	T	C	C	C	C	C
Chr-I	200093	A	A	A	A	A	A	A	A	A	A	A	A	A	A	A	A	A	A	A	A	A	A	A	A	A	A	A	A	A	A	A	A	A	A	A	A	A	A	A	A	A	A	A	A	A	A	A	A
Chr-I	200124	A	A	A	A	A	A	A	A	A	A	A	A	A	A	A	A	A	A	A	A	A	A	A	A	A	A	A	A	A	A	A	A	A	A	A	A	A	A	A	A	A	A	A	A	A	A	A	A
Chr-I	200140	A	A	A	A	A	A	A	A	A	A	A	A	A	A	A	A	A	A	A	A	A	A	A	A	A	A	A	A	A	A	A	A	A	A	A	A	A	A	A	A	A	A	A	A	A	A	A	A
Chr-I	200161	T	C	C	C	C	C	C	C	C	T	C	T	C	C	C	C	C	C	C	C	C	C	C	T	C	T	C	C	C	C	C	C	C	C	C	C	C	C	C	C	C	C	C	T	T	T	C	C
Chr-I	200162	C	C	C	C	C	C	C	C	C	C	C	C	C	C	C	C	C	C	C	C	C	C	C	C	C	C	C	C	C	C	C	C	C	C	C	C	C	C	C	C	C	C	C	C	C	C	C	C
Chr-I	200193	A	A	A	A	A	A	A	A	A	A	A	A	A	A	A	A	A	A	A	A	A	A	A	A	A	A	A	A	A	A	A	A	A	A	A	A	A	A	A	A	A	A	A	A	A	A	A	A
Chr-I	200221	C	C	C	C	C	C	C	C	C	C	C	C	C	C	C	C	C	C	C	C	C	C	C	C	C	C	C	C	C	C	C	C	C	C	C	C	C	C	C	C	C	C	C	C	C	C	C	C
Chr-I	201118	C	C	C	C	C	C	C	C	C	C	C	C	C	C	C	T	C	C	C	C	C	C	C	C	C	C	C	C	C	C	T	T	C	C	C	C	C	C	C	C	C	C	C	C	C	C	T	T
Chr-I	201465	T	T	T	T	T	T	T	T	T	T	T	T	T	T	T	T	T	T	T	T	T	T	T	T	T	T	T	T	T	T	T	T	T	T	T	T	T	T	T	T	T	T	T	T	T	T	T	T
Chr-I	201657	T	T	T	T	T	T	T	T	T	T	T	T	T	T	T	T	T	T	T	T	T	T	T	T	T	T	T	T	T	T	T	T	T	T	T	T	T	T	T	T	T	T	T	T	T	T	T	T
Chr-I	201692	T	T	T	T	T	T	T	T	T	T	T	T	T	T	T	T	T	T	T	T	T	T	T	T	T	T	T	T	T	T	T	T	T	T	T	T	T	T	T	T	T	T	T	T	T	T	T	T
Chr-I	201721	A	A	A	A	A	A	A	A	A	A	A	A	A	A	A	A	A	A	A	A	A	A	A	A	A	A	A	A	A	A	A	A	A	A	A	A	A	A	A	A	A	A	A	A	A	A	A	A
Chr-I	201743	C	C	C	C	C	C	C	C	C	C	C	C	C	C	C	C	C	C	C	C	C	C	C	C	C	C	C	C	C	C	C	C	C	C	C	C	C	C	C	C	C	C	C	C	C	C	C	C
Chr-I	201763	G	G	G	G	G	G	G	G	G	G	G	G	G	G	G	G	G	G	G	G	G	G	G	G	G	G	G	G	G	G	G	G	G	G	G	G	G	G	G	G	G	G	G	G	G	G	G	G
Chr-I	201781	A	A	A	A	A	A	A	A	A	A	A	A	A	A	A	A	A	A	A	A	A	A	A	A	A	A	A	A	A	A	A	A	A	A	A	A	A	A	A	A	A	A	A	A	A	A	A	A
Chr-I	201985	G	G	G	G	G	G	G	G	G	G	G	G	G	G	G	G	G	G	G	G	G	G	G	G	G	G	G	G	G	G	G	G	G	G	G	G	G	G	G	G	G	G	G	G	G	G	G	G
Chr-I	202551	A	A	A	A	A	A	A	A	A	A	A	A	A	A	A	A	A	A	A	A	A	A	A	A	A	A	A	A	A	A	A	A	A	A	A	A	A	A	A	A	A	A	A	A	A	A	A	A
Chr-I	202732	G	G	G	G	G	G	G	G	G	G	G	G	G	G	G	A	G	G	G	G	G	G	G	G	G	G	G	G	G	G	A	A	G	G	G	G	G	G	G	G	G	G	G	G	G	G	A	A
Chr-I	202737	C	T	T	C	C	C	C	C	C	C	C	C	C	C	C	C	C	C	C	T	T	T	T	C	T	C	C	C	C	C	C	C	C	C	C	C	C	C	C	C	C	C	C	C	C	C	C	C
Chr-I	202921	A	A	A	A	A	A	A	A	A	A	A	A	A	A	A	A	A	A	A	A	A	A	A	A	A	A	A	A	A	A	A	A	A	A	A	A	A	A	A	A	A	A	A	A	A	A	A	A
Chr-I	202956	T	T	T	T	T	T	T	T	T	T	T	T	T	T	T	T	T	T	T	T	T	T	T	T	T	T	T	T	T	T	T	T	T	T	T	T	T	T	T	T	T	T	T	T	T	T	T	T
Chr-I	203532	C	C	C	C	C	C	C	C	C	C	C	C	C	C	C	C	C	C	C	C	C	C	C	C	C	C	C	C	C	C	C	C	C	C	C	C	C	C	C	C	C	C	C	C	C	C	C	C
Chr-I	204573	T	T	T	T	T	T	T	T	T	T	T	T	C	T	T	C	T	T	T	T	T	T	T	T	T	T	T	T	T	T	C	C	C	T	T	T	T	T	T	T	T	T	T	T	T	T	C	C
Chr-I	204649	T	T	T	T	T	T	T	T	T	T	T	T	T	T	T	A	T	T	T	T	T	T	T	T	T	T	T	T	T	T	A	A	T	T	T	T	T	T	T	T	T	T	T	T	T	T	A	A
Chr-I	205104	G	G	G	G	G	G	G	G	G	G	G	G	G	G	G	G	G	G	G	G	G	G	G	G	G	G	G	G	G	G	G	G	G	G	G	G	G	G	G	G	G	G	G	G	G	G	G	G
Chr-I	205113	G	G	G	G	G	G	G	G	G	G	G	G	G	G	G	G	G	G	G	G	G	G	G	G	G	G	G	G	G	G	G	G	T	G	G	G	G	G	G	G	G	G	G	G	G	G	G	G
Chr-I	205418	T	T	T	T	T	T	T	T	T	T	T	T	T	T	T	T	T	T	T	T	T	T	T	T	T	T	T	T	T	T	T	T	T	T	T	T	T	T	T	T	T	T	T	T	T	T	T	T
Chr-I	205574	T	T	T	T	T	T	T	T	T	T	T	T	T	T	T	C	T	T	T	T	T	T	T	T	T	T	T	T	T	T	C	C	T	T	T	T	T	T	T	T	T	T	T	T	T	T	C	C
Chr-I	205900	G	G	G	G	G	G	G	G	G	G	G	G	T	G	G	G	G	G	G	G	G	G	G	G	G	G	G	G	G	G	G	G	T	G	G	G	G	G	G	G	G	G	G	G	G	G	G	G
Chr-I	206307	A	A	A	A	A	A	A	A	A	A	A	A	C	A	A	A	A	A	A	A	A	A	A	A	A	A	A	A	A	A	A	A	C	A	A	A	A	A	A	A	A	A	A	A	A	A	A	A
Chr-I	206875	C	C	C	C	C	C	C	C	C	C	C	C	C	C	C	C	C	C	C	C	C	C	C	C	C	C	C	C	C	C	C	C	C	C	C	C	C	C	C	C	C	C	C	C	C	C	C	C
Chr-I	207078	T	T	T	T	T	T	T	T	T	T	T	T	T	T	T	T	T	T	T	T	T	T	T	T	T	T	T	T	T	T	T	T	T	T	T	T	T	T	T	T	T	C	T	T	T	T	T	T
Chr-I	208501	A	A	A	A	A	A	A	A	A	A	A	A	G	A	A	A	A	A	A	A	A	A	A	A	A	A	A	A	A	A	A	A	G	A	A	A	A	A	A	A	A	A	A	A	A	A	A	A
Chr-I	208916	G	G	G	G	G	G	G	G	G	G	G	G	G	G	G	G	G	G	G	G	G	G	G	G	G	G	G	G	G	G	G	G	G	G	G	G	G	G	G	G	G	G	G	G	G	G	G	G
Chr-I	208918	G	G	G	G	G	G	G	G	G	G	G	G	T	G	G	G	G	G	G	G	G	G	G	G	G	G	G	G	G	G	G	G	T	G	G	G	G	G	G	G	G	G	G	G	G	G	G	G
Chr-I	209010	C	C	C	C	C	C	C	C	C	C	C	C	C	C	C	C	C	C	C	C	C	C	C	C	C	C	C	C	C	C	C	C	C	C	C	C	C	C	C	C	C	C	C	C	C	C	C	C
Chr-I	209163	C	C	C	C	C	C	C	C	C	C	C	C	C	C	C	C	C	C	C	C	C	C	C	C	C	C	C	C	C	C	C	C	C	C	C	C	C	C	C	C	C	C	C	C	C	C	C	C
Chr-I	209167	G	G	G	G	G	G	G	G	G	G	G	G	G	G	G	G	G	G	G	G	G	G	G	G	G	G	G	G	G	G	G	G	A	G	G	G	G	G	G	G	G	G	G	G	G	G	G	G
Chr-I	209197	A	A	A	A	A	A	A	A	A	A	A	A	A	A	A	A	A	A	A	A	A	A	A	A	A	A	A	A	A	A	A	A	A	A	A	A	A	A	A	A	A	A	A	A	A	A	A	A
Chr-I	209810	G	G	G	G	G	G	G	G	G	G	G	G	A	G	G	G	G	G	G	G	G	G	G	G	G	G	G	G	G	G	G	G	G	G	G	G	G	G	G	G	G	G	G	G	G	G	G	G
Chr-I	209839	A	A	A	A	A	A	A	A	A	A	A	A	A	A	A	A	A	A	A	A	A	A	A	A	A	A	A	A	A	A	A	A	A	A	A	A	A	A	A	A	A	A	A	A	A	A	A	A
Chr-I	209893	A	A	A	A	A	A	A	A	A	A	A	A	A	A	A	A	A	A	A	A	A	A	A	A	A	G	A	A	A	A	A	A	A	A	A	A	A	A	A	A	A	A	A	A	A	A	A	A
Chr-I	209926	G	G	G	G	G	G	G	G	G	G	G	G	G	G	G	G	G	G	G	G	G	G	G	G	G	G	G	G	G	G	G	G	G	G	G	G	G	G	G	G	G	G	G	G	G	G	G	G
Chr-I	210081	C	C	C	C	C	C	C	C	C	C	C	C	C	C	C	C	C	C	C	C	C	C	C	C	C	C	C	C	C	C	C	C	C	C	C	C	C	C	C	C	C	C	C	C	C	C	C	C
Chr-I	210128	G	G	G	G	G	G	G	G	G	G	G	G	G	G	G	G	G	G	G	G	G	G	G	G	G	A	G	G	G	G	G	G	G	G	G	G	G	G	G	G	G	G	G	G	G	G	G	G
Chr-I	210226	C	C	C	C	C	C	C	C	C	C	C	C	C	C	C	C	C	C	C	C	C	C	C	C	C	C	C	C	C	C	C	C	C	C	C	C	C	C	C	C	C	C	C	C	C	C	C	C
Chr-I	210227	A	A	A	A	A	A	A	A	A	A	A	A	A	A	A	A	A	A	A	A	A	A	A	A	A	A	A	A	A	A	A	A	A	A	A	A	A	A	A	A	A	A	A	A	A	A	A	A
Chr-I	210236	T	T	T	T	T	T	T	T	T	T	T	T	T	T	T	T	T	T	T	T	T	T	T	T	T	T	T	T	T	T	T	T	T	T	T	T	T	T	T	T	T	T	T	T	T	T	T	T
Chr-I	210900	C	C	C	C	C	C	C	C	C	C	C	C	C	C	C	C	C	C	C	C	C	C	C	C	C	C	C	C	C	C	C	C	C	C	C	C	C	C	C	C	C	C	C	C	C	C	G	G
Chr-I	210931	C	C	C	C	C	C	C	C	C	C	C	C	C	C	C	C	C	C	C	C	C	C	C	C	C	T	C	C	C	C	C	C	C	C	C	C	C	C	C	C	C	C	C	C	C	C	C	C
Chr-I	211149	C	C	C	C	C	C	C	C	C	C	C	C	A	C	C	C	C	C	C	C	C	C	C	C	C	C	C	C	C	C	C	C	A	C	C	C	C	C	C	C	C	C	C	C	C	C	C	C
Chr-I	211381	T	T	T	T	T	T	T	T	T	T	T	T	T	T	T	T	T	T	T	T	T	T	T	T	T	T	T	T	T	T	T	T	T	T	T	T	T	T	T	T	T	T	T	T	T	T	T	T
Chr-I	211390	T	T	T	T	T	T	T	T	T	T	T	T	T	T	T	T	T	T	T	T	T	T	T	T	T	T	T	T	T	T	T	T	T	T	T	T	T	T	T	T	T	T	T	T	T	T	T	T
Chr-I	211412	T	T	T	T	T	T	T	T	T	T	T	T	T	T	T	T	T	T	T	T	T	T	T	T	T	T	T	T	T	T	T	T	T	T	T	T	T	T	T	T	T	T	T	T	T	T	T	T
Chr-I	211785	G	G	G	G	G	G	G	G	G	G	G	G	G	G	G	A	G	G	G	G	G	G	G	G	G	G	G	G	G	G	A	A	G	G	G	G	G	G	G	G	G	G	G	G	G	G	A	A
Chr-I	211965	G	G	G	G	G	G	G	G	G	G	G	G	G	G	G	G	G	G	G	G	G	G	G	G	G	G	G	G	G	G	G	G	G	G	G	G	G	G	G	G	G	G	G	G	G	G	G	G
Chr-I	211986	C	C	C	C	C	C	C	C	C	C	C	C	C	C	C	C	C	C	C	C	C	C	C	C	C	C	C	C	C	C	C	C	C	C	C	C	C	C	C	C	C	C	C	C	C	C	C	C
Chr-I	212000	G	G	G	G	G	G	G	G	G	G	G	G	G	G	G	G	G	G	G	G	G	G	G	G	G	G	G	G	G	G	G	G	G	G	G	G	G	G	G	G	G	G	G	G	G	G	G	G
Chr-I	212738	G	G	G	G	G	G	G	G	G	G	G	G	G	G	G	G	G	G	G	G	G	G	G	G	G	G	G	G	G	G	G	G	G	G	G	G	G	G	G	G	G	G	G	G	G	G	G	G
Chr-I	213181	G	G	G	G	G	G	G	G	G	G	G	G	G	G	G	G	G	G	G	G	G	G	G	G	G	G	G	G	G	G	G	G	G	G	G	G	G	G	G	G	G	G	G	G	G	G	G	G
Chr-I	213251	C	C	T	C	C	C	C	C	C	C	C	C	C	C	C	C	C	C	C	C	C	C	C	C	C	C	C	C	C	C	C	C	C	C	C	C	C	C	C	C	C	C	C	C	C	C	C	C
Chr-I	213253	C	C	C	C	C	C	C	C	C	C	C	C	T	C	C	C	C	C	C	C	C	C	C	C	C	C	C	C	C	C	C	C	T	C	C	C	C	C	C	C	C	C	C	C	C	C	C	C
Chr-I	213254	G	G	G	G	G	G	G	G	G	G	G	G	A	G	G	G	G	G	G	G	G	G	G	G	G	G	G	G	G	G	G	G	A	G	G	G	G	G	G	G	G	G	G	G	G	G	G	G
Chr-I	213882	C	C	C	C	C	C	C	C	C	C	C	C	C	C	C	T	C	C	C	C	C	C	C	C	C	C	C	C	C	C	T	T	C	C	C	C	C	C	C	C	C	C	C	C	C	C	T	T
Chr-I	213931	G	G	G	G	G	G	G	G	G	G	G	G	G	G	G	G	G	G	G	G	G	G	G	G	G	G	G	G	G	G	G	G	G	G	G	G	G	G	G	G	G	G	G	G	G	G	G	G
Chr-I	214413	A	G	G	G	G	G	G	G	G	A	G	A	G	G	G	G	G	G	G	G	G	G	G	A	G	G	G	G	G	G	G	G	G	G	G	G	G	G	G	G	G	G	G	A	A	A	G	G
Chr-I	214510	G	G	G	G	G	G	G	G	G	G	G	G	A	G	G	G	G	G	G	G	G	G	G	G	G	G	G	G	G	G	G	G	A	G	G	G	G	G	G	G	G	G	G	G	G	G	G	G
Chr-I	214587	G	G	G	G	G	G	G	G	G	G	G	G	G	G	G	G	G	G	G	G	G	G	G	G	G	G	G	G	G	G	G	G	G	G	G	G	G	G	G	G	G	G	G	G	G	G	G	G
Chr-I	214716	G	G	G	G	G	G	G	G	G	G	G	G	G	G	G	G	G	G	G	G	G	G	G	G	G	G	G	G	G	G	G	G	G	G	G	G	G	G	G	G	G	G	G	G	G	G	G	G
Chr-I	214817	T	T	T	T	T	T	T	T	T	T	T	T	C	T	T	T	T	T	T	T	T	T	T	T	T	T	T	T	T	T	T	T	C	T	T	T	T	T	T	T	T	T	T	T	T	T	T	T
Chr-I	214858	A	A	A	A	A	A	A	A	A	A	A	A	A	A	A	A	A	A	A	A	A	A	A	A	A	A	A	A	A	A	A	A	A	A	A	A	A	A	A	A	A	A	A	A	A	A	A	A
Chr-I	215146	C	C	C	C	C	C	C	C	C	C	C	C	C	C	C	C	C	C	C	C	C	C	C	C	C	C	C	C	C	C	C	C	C	C	C	C	C	C	C	C	C	C	C	C	C	C	C	C
Chr-I	215248	G	G	G	G	G	G	G	G	G	G	G	G	G	G	G	G	G	G	G	G	G	G	G	G	G	G	G	G	G	G	G	G	G	G	G	G	G	G	G	G	G	G	G	G	G	G	G	G
Chr-I	215261	G	G	G	G	G	G	G	G	G	G	G	G	G	G	G	G	G	G	G	G	G	G	G	G	G	G	G	G	G	G	G	G	G	G	G	G	G	G	G	G	G	G	G	G	G	G	G	G
Chr-I	215275	C	C	C	C	C	C	C	C	C	C	C	C	C	C	C	C	C	C	C	C	C	C	C	C	C	C	C	C	C	C	C	C	A	C	C	C	C	C	C	C	C	C	C	C	C	C	C	C
Chr-I	215388	C	C	C	C	C	C	C	C	C	C	C	C	C	C	C	C	C	C	C	C	C	C	C	C	C	C	C	C	C	C	C	C	C	C	C	C	C	C	C	C	C	C	C	C	C	C	C	C
Chr-I	215781	G	G	G	G	G	G	G	G	G	G	G	G	G	G	G	G	G	G	G	G	G	G	G	G	G	G	G	G	G	G	G	G	G	G	G	G	G	G	G	G	G	G	G	G	G	G	G	G
Chr-I	215836	C	C	C	C	C	C	C	C	C	C	C	C	C	C	C	C	C	C	C	C	C	C	C	C	C	C	C	C	C	C	C	C	C	C	C	C	C	C	C	C	C	C	C	C	C	C	C	C
Chr-I	215862	C	C	C	C	C	C	C	C	C	C	C	C	T	C	C	C	C	C	C	C	C	C	C	C	C	C	C	C	C	C	C	C	T	C	C	C	C	C	C	C	C	C	C	C	C	C	C	C
Chr-I	216027	G	G	G	G	G	G	G	G	G	G	G	G	G	G	G	G	G	G	G	G	G	G	G	G	G	G	G	G	G	G	G	G	G	G	G	G	G	G	G	G	G	G	G	G	G	G	G	G
Chr-I	216347	C	C	C	C	C	C	C	C	C	C	C	C	C	C	C	C	C	C	C	C	C	C	C	C	C	C	C	C	C	C	C	C	C	C	C	C	C	C	C	C	C	C	C	C	C	C	C	C
Chr-I	216351	A	A	A	A	A	A	A	A	A	A	A	A	G	A	A	A	A	A	A	A	A	A	A	A	A	A	A	A	A	A	A	A	A	A	A	A	A	A	A	A	A	A	A	A	A	A	A	A
Chr-I	216353	T	T	T	T	T	T	T	T	T	T	T	T	T	T	T	T	T	T	T	T	T	T	T	T	T	T	T	T	T	T	T	T	T	T	T	T	T	T	T	T	T	T	T	T	T	T	T	T
Chr-I	216406	G	G	G	G	G	G	G	G	G	G	G	G	G	G	G	C	G	G	G	G	G	G	G	G	G	G	G	G	G	G	C	C	G	G	G	G	G	G	G	G	G	G	G	G	G	G	C	C
Chr-I	216474	C	C	C	C	C	C	C	C	C	C	C	C	C	C	C	C	C	C	C	C	C	C	C	C	C	C	C	C	C	C	C	C	C	C	C	C	C	C	C	C	C	C	C	C	C	C	C	C
Chr-I	216598	A	A	A	A	A	A	A	A	A	A	A	A	G	A	A	A	A	A	A	A	A	A	A	A	A	A	A	A	A	A	A	A	G	A	A	A	A	A	A	A	A	A	A	A	A	A	A	A
Chr-I	216716	G	G	G	G	G	G	G	G	G	G	G	G	G	G	G	G	G	G	G	G	G	G	G	G	G	G	G	G	G	G	G	G	G	G	G	G	G	G	G	G	G	G	G	G	G	G	G	G
Chr-I	217075	G	G	G	G	G	G	G	G	G	G	G	G	G	G	G	G	G	G	G	G	G	G	G	G	G	G	G	G	G	G	G	G	G	G	G	G	G	G	G	G	G	G	G	G	G	G	G	G
Chr-I	217429	G	G	G	G	G	G	G	G	G	G	G	G	G	G	G	G	G	G	G	G	G	G	G	G	G	G	G	G	G	G	G	G	G	G	G	G	G	G	G	G	G	G	G	G	G	G	G	G
Chr-I	217473	G	G	G	G	G	G	G	G	G	G	G	G	T	G	G	G	G	G	G	G	G	G	G	G	G	G	G	G	G	G	G	G	T	G	G	G	G	G	G	G	G	G	G	G	G	G	G	G
Chr-I	217736	T	T	T	T	T	T	T	T	T	T	T	T	T	T	T	T	T	T	T	T	T	T	T	T	T	T	T	T	T	T	T	T	T	T	T	T	T	T	T	T	T	T	T	T	T	T	T	T
Chr-I	217882	C	C	C	C	C	C	C	C	C	C	C	C	C	C	C	C	C	C	C	C	C	C	C	C	C	C	C	C	C	C	T	T	C	C	C	C	C	C	C	C	C	C	C	C	C	C	C	C
Chr-I	217924	A	A	A	A	A	A	A	A	A	A	A	A	A	A	A	A	A	A	A	A	A	A	A	A	A	A	A	A	A	A	A	A	A	A	A	A	A	A	A	A	A	A	A	A	A	A	G	G
Chr-I	217970	C	C	C	C	C	C	C	C	C	C	C	C	C	C	C	C	C	C	C	C	C	C	C	C	C	C	C	C	C	C	C	C	C	C	C	C	C	C	C	C	C	C	C	C	C	C	C	C
Chr-I	218083	G	G	G	G	G	G	G	G	G	G	G	G	A	G	G	G	G	G	G	G	G	G	G	G	G	G	G	G	G	G	G	G	A	G	G	G	G	G	G	G	G	G	G	G	G	G	G	G
Chr-I	218272	A	A	A	A	A	A	A	A	A	A	A	A	A	A	A	A	A	A	A	A	A	A	A	A	A	A	A	A	A	A	A	A	A	A	A	A	A	A	A	A	A	A	A	A	A	A	A	A
Chr-I	218503	G	G	G	G	G	G	G	G	G	G	G	G	G	G	G	G	G	G	G	G	G	G	G	G	G	G	G	G	G	G	G	G	G	G	G	G	G	G	G	G	G	G	G	G	G	G	G	G
Chr-I	218593	G	G	G	G	G	G	G	G	G	G	G	G	G	G	G	G	G	G	G	G	G	G	G	G	G	G	G	G	G	G	G	G	G	G	G	G	G	G	G	G	G	G	G	G	G	G	G	G
Chr-I	218687	T	C	C	C	C	C	C	C	C	T	C	T	C	C	C	C	C	C	C	C	C	C	C	T	C	T	C	C	C	C	C	C	C	C	C	C	C	C	C	C	C	C	C	T	T	T	C	C
Chr-I	218739	C	C	C	C	C	C	C	C	C	C	C	C	C	C	C	C	C	C	C	C	C	C	C	C	C	C	C	C	C	C	C	C	C	C	C	C	C	C	C	C	C	C	C	C	C	C	C	C
Chr-I	218773	C	C	C	C	C	C	C	C	C	C	C	C	C	C	C	C	C	C	C	C	C	C	C	C	C	C	C	C	C	C	C	C	C	C	C	C	C	C	C	C	C	C	C	C	C	C	C	C
Chr-I	218900	G	G	G	G	G	G	G	G	G	G	G	G	G	G	G	G	G	G	G	G	G	G	G	G	G	G	G	G	G	G	G	G	G	G	G	G	G	G	G	G	G	G	G	G	G	G	G	G
Chr-I	219068	C	C	C	C	C	C	C	C	C	C	C	C	C	C	C	C	C	C	C	C	C	C	C	C	C	C	C	C	C	C	C	C	C	C	C	C	C	C	C	C	C	C	C	C	C	C	C	C
Chr-I	219613	C	C	C	C	C	C	C	C	C	C	C	C	C	C	C	T	C	C	C	C	C	C	C	C	C	C	C	C	C	C	T	T	C	C	C	C	C	C	C	C	C	C	C	C	C	C	T	T
Chr-I	219764	A	A	A	A	A	A	A	A	A	A	A	A	C	A	A	C	A	A	A	A	A	A	A	A	A	A	A	A	A	A	C	C	C	A	A	A	A	A	A	A	A	A	A	A	A	A	C	C
Chr-I	220151	C	C	C	C	C	C	C	C	C	C	C	C	C	C	C	C	C	C	C	C	C	C	C	C	C	C	C	C	C	C	C	C	C	C	C	C	C	C	C	C	C	C	C	C	C	C	C	C
Chr-I	220651	T	T	T	T	T	T	T	T	T	T	T	T	T	T	T	T	T	T	T	T	T	T	T	T	T	T	T	T	T	T	T	T	T	T	T	T	T	T	T	T	T	T	T	T	T	T	T	T
Chr-I	220733	C	T	T	T	T	T	T	T	T	C	T	C	C	T	T	C	T	T	T	T	T	T	T	C	T	C	T	T	T	T	C	C	C	T	T	T	T	T	T	T	T	T	T	C	C	C	C	C
Chr-I	221003	T	T	T	T	T	T	T	T	T	T	T	T	T	T	T	T	T	T	T	T	T	T	T	T	T	T	T	T	T	T	T	T	A	T	T	T	T	T	T	T	T	T	T	T	T	T	T	T
Chr-I	221097	G	G	G	G	G	G	G	G	G	G	G	G	G	G	G	G	G	G	G	G	G	G	G	G	G	G	G	G	G	G	G	G	G	G	G	G	G	G	G	G	G	G	G	G	G	G	G	G
Chr-I	221176	C	C	C	C	C	C	C	C	C	C	C	C	C	C	C	C	C	C	C	C	C	C	C	C	C	C	C	C	C	C	C	C	C	C	C	C	C	C	C	C	C	C	C	C	C	C	C	C
Chr-I	221349	G	G	G	G	G	G	G	G	G	G	G	G	G	G	G	G	G	G	G	G	G	G	G	G	G	G	G	G	G	G	G	G	G	G	G	G	G	G	G	G	G	G	G	G	G	G	G	G
Chr-I	221649	G	G	G	G	G	G	G	G	G	G	G	G	A	G	G	G	G	G	G	G	G	G	G	G	G	G	G	G	G	G	G	G	A	G	G	G	G	G	G	G	G	G	G	G	G	G	G	G
Chr-I	221924	C	C	C	C	C	C	C	C	C	C	C	C	C	C	C	C	C	C	C	C	C	C	C	C	C	C	C	C	C	C	C	C	C	C	C	C	C	C	C	C	C	C	C	C	C	C	C	C
Chr-I	222322	T	A	A	A	A	A	A	A	A	T	A	T	A	A	A	A	A	A	A	A	A	A	A	T	A	T	A	A	A	A	A	A	A	A	A	A	A	A	A	A	A	A	A	T	T	T	A	A
Chr-I	222455	A	A	A	A	A	A	A	A	A	A	A	A	A	A	A	A	A	A	A	A	A	A	A	A	A	A	A	A	A	A	A	A	A	A	A	A	A	A	A	A	A	A	A	A	A	A	A	A
Chr-I	222469	C	C	C	C	C	C	C	C	C	C	C	C	C	C	C	C	C	C	C	C	C	C	C	C	C	T	C	C	C	C	C	C	C	C	C	C	C	C	C	C	C	C	C	C	C	C	C	C
Chr-I	222477	A	A	A	A	A	A	A	A	A	A	A	A	A	A	A	A	A	A	A	A	A	A	A	A	A	A	A	A	A	A	A	A	A	A	A	A	A	A	A	A	A	A	A	A	A	A	A	A
Chr-I	222481	C	C	C	C	C	C	C	C	C	C	C	C	C	C	C	C	C	C	C	C	C	C	C	C	C	C	C	C	C	C	C	C	C	C	C	C	C	C	C	C	C	C	C	C	C	C	C	C
Chr-I	222483	A	A	A	A	A	A	A	A	A	A	A	A	A	A	A	A	A	A	A	A	A	A	A	A	A	A	A	A	A	A	A	A	A	A	A	A	A	A	A	A	A	A	A	A	A	A	A	A
Chr-I	222496	G	G	G	G	G	G	G	G	G	G	G	G	G	G	G	G	G	G	G	G	G	G	G	G	G	G	G	G	G	G	G	G	G	G	G	G	G	G	G	G	G	G	G	G	G	G	G	G
Chr-I	222650	G	G	G	G	G	G	G	G	G	G	G	G	G	G	G	G	G	G	G	G	G	G	G	G	G	G	G	G	G	G	G	G	G	G	G	G	G	G	G	G	G	G	G	A	A	G	G	G
Chr-I	223281	C	C	C	C	C	C	C	C	C	C	C	C	C	C	C	C	C	C	C	C	C	C	C	C	C	C	C	C	C	C	C	C	C	C	C	C	C	C	C	C	C	C	C	C	C	C	C	C
Chr-I	223428	T	T	T	C	T	T	T	T	T	T	T	T	T	T	T	T	T	T	T	T	T	T	T	T	T	T	T	T	T	T	T	T	T	T	T	T	T	T	T	T	T	T	T	T	T	T	T	T
Chr-I	223475	C	C	C	C	C	C	C	C	C	C	C	C	C	C	C	A	C	C	C	C	C	C	C	C	C	C	C	C	C	C	A	A	C	C	C	C	C	C	C	C	C	C	C	C	C	C	A	A
Chr-I	223520	T	T	T	T	T	T	T	T	T	T	T	T	T	T	T	T	T	T	T	T	T	T	T	T	T	T	T	T	T	T	T	T	T	T	T	T	T	T	T	T	T	T	T	T	T	T	T	T
Chr-I	223636	T	T	T	T	T	T	T	T	T	T	T	T	C	T	T	T	T	T	T	T	T	T	T	T	T	T	T	T	T	T	T	T	C	T	T	T	T	T	T	T	T	T	T	T	T	T	T	T
Chr-I	223996	A	A	A	A	A	A	A	A	A	A	A	A	A	A	A	A	A	A	A	A	A	A	A	A	A	A	A	A	A	A	A	A	A	A	A	A	A	A	A	A	A	A	A	A	A	A	G	G
Chr-I	224136	A	A	A	A	A	A	A	A	A	A	A	A	A	A	A	A	A	A	A	A	A	A	A	A	A	A	A	A	A	A	A	A	A	A	A	A	A	A	A	A	A	A	A	A	A	A	A	A
Chr-I	224965	A	A	A	A	A	A	A	A	A	A	A	A	A	A	A	A	A	A	A	A	A	A	A	A	A	A	A	A	A	A	A	A	A	A	A	A	A	A	A	A	A	A	A	A	A	A	A	A
Chr-I	225082	T	T	T	T	T	T	T	T	T	T	T	T	C	T	T	T	T	T	T	T	T	T	T	T	T	T	T	T	T	T	T	T	C	T	T	T	T	T	T	T	T	T	T	T	T	T	T	T
Chr-I	225122	C	C	C	C	C	C	C	C	C	C	C	C	C	C	C	C	C	C	C	C	C	C	C	C	C	C	C	C	C	C	C	C	C	C	C	C	C	C	C	C	C	C	C	C	C	T	C	C
Chr-I	225513	G	G	G	G	G	G	G	G	G	G	G	G	G	G	G	G	G	G	G	G	G	G	G	G	G	G	G	G	G	G	G	G	G	G	G	G	T	G	G	T	G	G	G	G	G	G	G	G
Chr-I	225632	C	C	C	C	C	C	C	C	C	C	C	C	C	C	C	C	C	C	C	C	C	C	C	C	C	C	C	C	C	C	C	C	C	C	C	C	C	C	C	C	C	C	C	C	C	C	C	C
Chr-I	225800	G	G	G	G	G	G	G	G	G	G	G	G	G	G	G	G	G	G	G	G	G	G	G	G	G	G	G	G	G	G	G	G	G	G	G	G	G	G	G	G	G	G	G	G	G	G	G	G
Chr-I	226006	G	A	A	A	A	A	A	A	A	G	A	G	A	A	A	A	A	A	A	A	A	A	A	G	A	G	A	A	A	A	A	A	A	A	A	A	A	A	A	A	A	A	A	G	G	G	A	A
Chr-I	226376	T	T	T	T	T	T	T	T	T	T	T	T	C	T	T	T	T	T	T	T	T	T	T	T	T	T	T	T	T	T	T	T	C	T	T	T	T	T	T	T	T	T	T	T	T	T	T	T
Chr-I	226676	C	T	T	T	T	T	T	T	T	C	T	C	C	T	T	C	T	T	T	T	T	T	T	C	T	C	T	T	T	T	C	C	C	T	T	T	T	T	T	T	T	T	T	C	C	C	C	C
Chr-I	226921	G	G	G	G	G	G	G	G	G	G	G	G	A	G	G	G	G	G	G	G	G	G	G	G	G	G	G	G	G	G	G	G	A	G	G	G	G	G	G	G	G	G	G	G	G	G	G	G
Chr-I	227010	T	T	T	T	T	T	T	T	T	T	T	T	T	T	T	T	T	T	T	T	T	T	T	T	T	T	T	T	T	T	T	T	T	T	T	T	T	T	T	T	T	T	T	T	T	T	T	T
Chr-I	227702	G	G	G	G	G	G	G	G	G	G	G	G	G	G	G	G	G	G	G	G	G	G	G	G	G	G	G	G	G	G	G	G	G	G	G	G	G	G	G	G	G	G	G	G	G	G	G	G
Chr-I	227859	G	G	G	G	G	G	G	G	G	G	G	G	G	G	G	G	G	G	G	G	G	G	G	G	G	G	G	G	G	G	G	G	G	G	G	G	G	G	G	G	G	G	G	G	G	G	G	G
Chr-I	227994	T	T	T	T	T	T	T	T	T	T	T	T	C	T	T	T	T	T	T	T	T	T	T	T	T	T	T	T	T	T	T	T	C	T	T	T	T	T	T	T	T	T	T	T	T	T	T	T
Chr-I	228049	A	A	A	A	A	A	A	A	A	A	A	A	A	A	A	A	A	A	A	A	A	A	A	A	A	A	A	A	A	A	A	A	A	A	A	A	A	A	A	A	A	A	A	A	A	A	A	A
Chr-I	228253	G	G	G	G	G	G	G	G	G	G	G	G	C	G	G	G	G	G	G	G	G	G	G	G	G	G	G	G	G	G	G	G	C	G	G	G	G	G	G	G	G	G	G	G	G	G	G	G
Chr-I	228340	C	C	C	C	C	C	C	C	C	C	C	C	C	C	C	C	C	C	C	C	C	C	C	C	C	C	C	C	C	C	C	C	C	C	C	C	C	C	C	C	C	C	C	C	C	C	C	C
Chr-I	228341	T	T	T	T	T	T	T	T	T	T	T	T	T	T	T	T	T	T	T	T	T	T	T	T	T	T	T	T	T	T	T	T	T	T	T	T	T	T	T	T	T	T	T	T	T	T	T	T
Chr-I	228558	A	A	A	A	A	A	A	A	A	A	A	A	A	A	A	A	A	A	A	A	A	A	A	A	A	A	A	A	A	A	A	A	A	A	A	A	A	A	A	A	A	A	A	A	A	A	A	A
Chr-I	228599	C	C	C	C	C	C	C	C	C	C	C	C	C	C	C	C	C	C	C	C	C	C	C	C	C	C	C	C	C	C	C	C	C	C	C	C	C	C	C	C	C	C	C	C	C	C	C	C
Chr-I	229056	G	G	G	G	G	G	G	G	G	G	G	G	G	G	G	G	G	G	G	G	G	G	G	G	G	G	G	G	G	G	G	G	G	G	G	G	G	G	G	G	G	G	G	G	G	G	G	G
Chr-I	229117	T	T	T	T	T	T	T	T	T	T	T	T	C	T	T	T	T	T	T	T	T	T	T	T	T	T	T	T	T	T	T	T	C	T	T	T	T	T	T	T	T	T	T	T	T	T	T	T
Chr-I	229693	T	T	T	T	T	T	T	T	T	T	T	T	C	T	T	T	T	T	T	T	T	T	T	T	T	T	T	T	T	T	T	T	C	T	T	T	T	T	T	T	T	T	T	T	T	T	T	T
Chr-I	230166	G	G	G	G	G	G	G	G	G	G	G	G	G	G	G	G	G	G	G	G	G	G	G	G	G	G	G	G	G	G	G	G	G	G	G	G	G	G	G	G	G	G	G	G	G	G	G	G
Chr-I	230414	T	T	T	T	T	T	T	T	T	T	T	T	C	T	T	T	T	T	T	T	T	T	T	T	T	T	T	T	T	T	T	T	C	T	T	T	T	T	T	T	T	T	T	T	T	T	T	T
Chr-I	230562	C	C	C	C	C	C	C	C	C	C	C	C	C	C	C	C	C	C	C	C	C	C	C	C	C	C	C	C	C	C	C	C	C	C	C	C	C	C	C	C	C	C	C	C	C	C	C	C
Chr-I	230639	G	G	G	G	G	G	G	G	G	G	G	G	A	G	G	G	G	G	G	G	G	G	G	G	G	G	G	G	G	G	G	G	G	G	G	G	G	G	G	G	G	G	G	G	G	G	G	G
Chr-I	230663	C	C	C	C	C	C	C	C	C	C	C	C	T	C	C	C	C	C	C	C	C	C	C	C	C	C	C	C	C	C	C	C	T	C	C	C	C	C	C	C	C	C	C	C	C	C	C	C
Chr-I	230695	A	A	A	A	A	A	A	A	A	A	A	A	G	A	A	A	A	A	A	A	A	A	A	A	A	A	A	A	A	A	A	A	G	A	A	A	A	A	A	A	A	A	A	A	A	A	A	A
Chr-I	230881	C	C	C	C	C	C	C	C	C	C	C	C	T	C	C	C	C	C	C	C	C	C	C	C	C	C	C	C	C	C	C	C	T	C	C	C	C	C	C	C	C	C	C	C	C	C	C	C
Chr-I	231019	C	C	C	C	C	C	C	C	C	C	C	C	C	C	C	G	C	C	C	C	C	C	C	C	C	C	C	C	C	C	G	G	C	C	C	C	C	C	C	C	C	C	C	C	C	C	G	G
Chr-I	231179	C	C	C	C	C	C	C	C	C	C	C	C	C	C	C	C	C	C	C	C	C	C	C	C	C	C	C	C	C	C	C	C	C	C	C	C	C	C	C	C	C	C	C	C	C	C	C	C
Chr-I	231226	C	C	C	C	C	C	C	C	C	C	C	C	C	C	C	C	C	C	C	C	C	C	C	C	C	C	C	C	C	C	C	C	C	C	C	C	C	C	C	C	C	C	C	C	C	C	C	C
Chr-I	231613	G	G	G	G	G	G	G	G	G	G	G	G	A	G	G	G	G	G	G	G	G	G	G	G	G	G	G	G	G	G	G	G	A	G	G	G	G	G	G	G	G	G	G	G	G	G	G	G
Chr-I	231704	G	G	G	G	G	G	G	G	G	G	G	G	T	G	G	G	G	G	G	G	G	G	G	G	G	G	G	G	G	G	G	G	T	G	G	G	G	G	G	G	G	G	G	G	G	G	G	G
Chr-I	231716	G	G	G	G	G	G	G	G	G	G	G	G	G	G	G	G	G	G	G	G	G	G	G	G	G	G	G	G	G	G	G	G	G	G	G	G	G	G	G	G	G	G	G	G	G	G	G	G
Chr-I	231750	A	C	C	C	C	C	C	C	C	A	C	A	A	C	C	A	C	C	C	C	C	C	C	A	C	A	C	C	C	C	A	A	A	C	C	C	C	C	C	C	C	C	C	A	A	A	A	A
Chr-I	231751	A	T	T	T	T	T	T	T	T	A	T	A	A	T	T	A	T	T	T	T	T	T	T	A	T	A	T	T	T	T	A	A	A	T	T	T	T	T	T	T	T	T	T	A	A	A	A	A
Chr-I	231847	C	C	C	C	C	C	C	C	C	C	C	C	T	C	C	C	C	C	C	C	C	C	C	C	C	C	C	C	C	C	C	C	T	C	C	C	C	C	C	C	C	C	C	C	C	C	C	C
Chr-I	232356	G	G	G	G	G	G	G	G	G	G	G	G	G	G	G	G	G	G	G	G	G	G	G	G	G	G	G	G	A	G	G	G	G	G	G	G	G	G	G	G	G	G	G	G	G	G	G	G
Chr-I	232532	C	C	C	C	C	C	C	C	C	C	C	C	C	C	C	C	C	C	C	C	C	C	C	C	C	C	C	C	C	C	C	C	C	C	C	C	C	C	C	C	C	C	C	C	C	C	C	C
Chr-I	232566	G	G	G	G	G	G	G	G	G	G	G	G	G	G	G	G	G	G	G	G	G	G	G	G	G	G	G	G	G	G	G	G	G	G	G	G	G	G	G	G	G	G	G	G	G	G	G	G
Chr-I	233258	C	C	C	C	C	C	C	C	C	C	C	C	C	C	C	C	C	C	C	C	C	C	C	C	C	C	C	C	C	C	C	C	C	C	C	C	C	C	C	C	C	C	C	C	C	C	C	C
Chr-I	233371	A	A	A	A	A	A	A	A	A	A	A	A	A	A	A	A	A	A	A	A	A	A	A	A	A	A	A	A	A	A	A	A	A	A	A	A	A	A	A	A	A	A	A	A	A	A	A	A
Chr-I	233409	T	T	T	T	T	T	T	T	T	T	T	T	T	T	T	T	T	T	T	T	T	T	T	T	T	T	T	T	T	T	T	T	T	T	T	T	T	T	T	T	T	T	T	T	T	T	T	T
Chr-I	233417	T	T	T	T	T	T	T	T	T	T	T	T	T	T	T	T	T	T	T	T	T	T	T	T	T	T	T	T	T	T	T	T	T	T	T	T	T	T	T	T	T	T	T	T	T	T	T	T
Chr-I	233438	T	T	T	T	T	T	T	T	T	T	T	T	T	T	T	T	T	T	T	T	T	T	T	T	T	T	T	T	T	T	T	T	T	T	T	T	T	T	T	T	T	T	T	T	T	T	T	T
Chr-I	233441	A	A	A	A	A	A	A	A	A	A	A	A	A	A	A	A	A	A	A	A	A	A	A	A	A	A	A	A	A	A	A	A	A	A	A	A	A	A	A	A	A	A	A	A	A	A	A	A
Chr-I	233450	T	T	T	T	T	T	T	T	T	T	T	T	T	T	T	T	T	T	T	T	T	T	T	T	T	T	T	T	T	T	T	T	T	T	T	T	T	T	T	T	T	T	T	T	T	T	T	T
Chr-I	233474	T	T	T	T	T	T	T	T	T	T	T	T	T	T	T	T	T	T	T	T	T	T	T	T	T	T	T	T	T	T	T	T	T	T	T	T	T	T	T	T	T	T	T	T	T	T	T	T
Chr-I	233501	T	T	T	T	T	T	T	T	T	T	T	T	T	T	T	T	T	T	T	T	T	T	T	T	T	T	T	T	T	T	T	T	T	T	T	T	T	T	T	T	T	T	T	T	T	T	T	T
Chr-I	233512	G	G	G	G	G	G	G	G	G	G	G	G	G	G	G	G	G	G	G	G	G	G	G	G	G	G	G	G	G	G	G	G	G	G	G	G	G	G	G	G	G	G	G	G	G	G	G	G
Chr-I	233513	A	A	A	A	A	A	A	A	A	A	A	A	A	A	A	A	A	A	A	A	A	A	A	A	A	A	A	A	A	A	A	A	A	A	A	A	A	A	A	A	A	A	A	A	A	A	A	A
Chr-I	233670	G	A	A	A	A	A	A	A	A	G	A	G	A	A	A	A	A	A	A	A	A	A	A	G	A	G	A	A	A	A	A	A	A	A	A	A	A	A	A	A	A	A	A	G	G	G	A	A
Chr-I	233744	A	A	A	A	A	A	A	A	A	A	A	A	C	A	A	A	A	A	A	A	A	A	A	A	A	A	A	A	A	A	A	A	C	A	A	A	A	A	A	A	A	A	A	A	A	A	A	A
Chr-I	234068	T	T	T	T	T	T	T	T	T	T	T	T	T	T	T	T	T	T	T	T	T	T	T	T	T	T	T	T	T	T	T	T	T	T	T	T	T	T	T	T	T	T	T	T	T	T	T	T
Chr-I	234156	A	A	A	A	A	A	A	A	A	A	A	A	A	A	A	A	A	A	A	A	A	A	A	A	A	A	A	A	A	A	A	A	A	A	A	A	A	A	A	A	A	A	A	A	A	A	A	A
Chr-I	234262	G	G	G	G	G	G	G	G	G	G	G	G	G	G	G	G	G	G	G	G	G	G	G	G	G	G	G	G	G	G	G	G	G	G	G	G	G	G	G	G	G	G	G	G	G	G	G	G
Chr-I	234427	G	G	G	G	G	G	G	G	G	G	G	G	G	G	G	G	G	G	G	G	G	G	G	G	G	G	G	G	G	G	G	G	G	G	G	G	G	G	G	G	G	G	G	G	G	G	G	G
Chr-I	234738	C	C	C	C	C	C	C	C	C	C	C	C	C	C	C	C	C	C	C	C	C	C	C	C	C	C	C	C	C	C	C	C	C	C	C	C	C	C	C	C	C	C	C	C	C	C	C	C
Chr-I	234871	C	C	C	C	C	C	C	C	C	C	C	C	C	C	C	C	C	C	C	C	C	C	C	C	C	C	C	C	C	C	C	C	C	C	C	C	C	C	C	C	C	C	C	C	C	C	C	C
Chr-I	234966	T	T	T	T	T	T	T	T	T	T	T	T	T	T	T	T	T	T	T	T	T	T	T	T	T	T	T	T	T	T	T	T	T	T	T	T	T	T	T	T	T	T	T	T	T	T	T	T
Chr-I	235371	A	A	A	A	A	A	A	A	A	A	A	A	G	A	A	A	A	A	A	A	A	A	A	A	A	A	A	A	A	A	A	A	G	A	A	A	A	A	A	A	A	A	A	A	A	A	A	A
Chr-I	235469	C	C	C	C	C	C	C	C	C	C	C	C	C	C	C	C	C	C	C	C	C	C	C	C	C	C	C	C	C	C	C	C	C	C	C	C	C	C	C	C	C	C	C	C	C	C	C	C
Chr-I	235495	G	G	G	G	G	G	G	G	G	G	G	G	G	G	G	G	G	G	G	G	G	G	G	G	G	G	G	G	G	G	G	G	G	G	G	G	G	G	G	G	G	G	G	G	G	G	G	G
Chr-I	235666	A	A	A	A	A	A	A	A	A	A	A	A	A	A	A	A	A	A	A	A	A	A	A	A	A	A	A	A	A	A	A	A	A	A	A	A	A	A	A	A	A	A	A	A	A	A	A	A
Chr-I	235676	T	T	T	T	T	T	T	T	T	T	T	T	C	T	T	T	T	T	T	T	T	T	T	T	T	T	T	T	T	T	T	T	C	T	T	T	T	T	T	T	T	T	T	T	T	T	T	T
Chr-I	235821	G	G	G	G	G	G	G	G	G	G	G	G	A	G	G	G	G	G	G	G	G	G	G	G	G	G	G	G	G	G	G	G	A	G	G	G	G	G	G	G	G	G	G	G	G	G	G	G
Chr-I	235958	G	G	G	G	G	G	G	G	G	G	G	G	G	G	G	G	G	G	G	G	G	G	G	G	G	G	G	G	G	G	G	G	G	G	G	G	G	G	G	G	G	G	G	G	G	G	G	G
Chr-I	236095	A	A	C	A	A	A	A	A	A	A	A	A	A	A	A	A	A	A	A	A	A	A	A	A	A	A	A	A	A	A	A	A	A	A	A	A	A	A	A	A	A	A	A	A	A	A	A	A
Chr-I	236219	C	A	A	A	A	A	A	A	A	C	A	C	A	A	A	A	A	A	A	A	A	A	A	C	A	C	A	A	A	A	A	A	A	A	A	A	A	A	A	A	A	A	A	C	C	C	A	A
Chr-I	236282	T	T	T	T	T	T	T	T	T	T	T	T	T	T	T	T	T	T	T	T	T	T	T	T	T	T	T	T	T	T	T	T	T	T	T	T	T	T	T	T	T	T	T	T	T	T	T	T
Chr-I	236311	A	A	A	A	A	A	A	A	A	A	A	A	A	A	A	A	A	A	A	A	A	A	A	A	A	A	A	A	A	A	A	A	A	A	A	A	A	A	A	A	A	A	A	A	A	A	A	A
Chr-I	236345	C	C	C	C	C	C	C	C	C	C	C	C	C	C	C	T	C	C	C	C	C	C	C	C	C	C	C	C	C	C	T	T	C	C	C	C	C	C	C	C	C	C	C	C	C	C	T	T
Chr-I	236542	C	C	C	C	C	C	C	C	C	C	C	C	C	C	C	C	C	C	C	C	C	C	C	C	C	C	C	C	C	C	C	C	C	C	C	C	C	C	C	C	C	C	C	C	C	C	C	C
Chr-I	237022	G	G	G	G	G	G	G	G	G	G	G	G	G	G	G	G	G	G	G	G	G	G	G	G	G	G	G	G	G	G	G	G	G	A	A	G	G	G	G	G	G	G	G	G	G	G	G	G
Chr-I	237035	G	G	G	G	G	G	G	G	G	G	G	G	T	G	G	G	G	G	G	G	G	G	G	G	G	G	G	G	G	G	G	G	T	G	G	G	G	G	G	G	G	G	G	G	G	G	G	G
Chr-I	237515	G	G	G	G	G	G	G	G	G	G	G	G	A	G	G	G	G	G	G	G	G	G	G	G	G	G	G	G	G	G	G	G	A	G	G	G	G	G	G	G	G	G	G	G	G	G	G	G
Chr-I	237588	A	A	A	A	A	A	A	A	A	A	A	A	A	A	A	A	A	A	A	A	A	A	A	A	A	A	A	A	A	A	A	A	A	A	A	A	A	A	A	A	A	A	A	A	A	A	A	A
Chr-I	237624	A	A	A	A	A	A	A	A	A	A	A	A	G	A	A	A	A	A	A	A	A	A	A	A	A	A	A	A	A	A	A	A	G	A	A	A	A	A	A	A	A	A	A	A	A	A	A	A
Chr-I	238008	G	T	T	T	T	T	T	T	T	G	T	G	G	T	T	G	T	T	T	T	T	T	T	G	T	G	T	T	T	T	G	G	G	T	T	T	T	T	T	T	T	T	T	G	G	G	G	G
Chr-I	238248	C	C	C	C	C	C	C	C	C	C	C	C	C	C	C	C	C	C	C	C	C	C	C	C	C	C	C	C	C	C	C	C	C	C	C	C	C	C	C	C	C	C	C	C	C	C	C	C
Chr-I	238273	T	T	T	T	T	T	T	T	T	T	T	T	C	T	T	T	T	T	T	T	T	T	T	T	T	T	T	T	T	T	T	T	C	T	T	T	T	T	T	T	T	T	T	T	T	T	T	T
Chr-I	238445	C	C	C	C	C	C	C	C	C	C	C	C	T	C	C	C	C	C	C	C	C	C	C	C	C	C	C	C	C	C	C	C	C	C	C	C	C	C	C	C	C	C	C	C	C	C	C	C
Chr-I	238465	T	T	T	T	T	T	T	T	T	T	T	T	T	T	T	T	T	T	T	T	T	T	T	T	T	T	T	T	T	T	T	T	T	T	T	T	T	T	T	T	T	T	T	T	T	T	T	T
Chr-I	238477	C	C	C	C	C	C	C	C	C	C	C	C	C	C	C	C	C	C	C	C	C	C	C	C	C	C	C	C	C	C	C	C	C	C	C	C	C	C	C	C	C	C	C	C	C	C	C	C
Chr-I	238481	C	C	C	C	C	C	C	C	C	C	C	C	C	C	C	C	C	C	C	C	C	C	C	C	C	C	C	C	C	C	C	C	C	C	C	C	C	C	C	C	C	C	C	C	C	C	C	C
Chr-I	238506	A	A	A	A	A	A	A	A	A	A	A	A	A	A	A	A	A	A	A	A	A	A	A	A	A	A	A	A	A	A	A	A	A	A	A	A	A	A	A	A	A	A	A	A	A	A	A	A
Chr-I	238980	G	G	G	G	G	G	G	G	G	G	G	G	G	G	G	G	G	G	G	G	G	G	G	G	G	G	G	G	G	G	G	G	G	G	G	G	G	G	G	G	G	G	G	G	G	G	G	G
Chr-I	239021	T	C	C	C	C	C	C	C	C	T	C	T	C	C	C	C	C	C	C	C	C	C	C	T	C	T	C	C	C	C	C	C	C	C	C	C	C	C	C	C	C	C	C	T	T	T	C	C
Chr-I	239163	G	G	G	G	G	G	G	G	G	G	G	G	G	G	G	G	G	G	G	G	G	G	G	G	G	G	G	G	G	G	G	G	G	G	G	G	G	G	G	G	G	G	G	G	G	G	G	G
Chr-I	239578	C	C	C	C	C	C	C	C	C	C	C	C	T	C	C	C	C	C	C	C	C	C	C	C	C	C	C	C	C	C	C	C	T	C	C	C	C	C	C	C	C	C	C	C	C	C	C	C
Chr-I	239883	G	G	G	G	G	G	G	G	G	G	G	G	G	G	G	G	G	G	G	G	G	G	G	G	G	G	G	G	G	G	G	G	G	G	G	G	G	G	G	G	G	G	G	G	G	G	G	G
Chr-I	239905	T	T	T	T	T	T	T	T	T	T	T	T	T	T	T	G	T	T	T	T	T	T	T	T	T	T	T	T	T	T	G	G	T	T	T	T	T	T	T	T	T	T	T	T	T	T	G	G
Chr-I	239959	C	C	C	C	C	C	C	C	C	C	C	C	C	C	C	C	C	C	C	C	C	C	C	C	C	C	C	C	C	C	C	C	C	C	C	C	C	C	C	C	C	C	C	C	C	C	C	C
Chr-I	240197	C	C	C	C	C	C	C	C	C	C	C	C	A	C	C	C	C	C	C	C	C	C	C	C	C	C	C	C	C	C	C	C	A	C	C	C	C	C	C	C	C	C	C	C	C	C	C	C
Chr-I	240207	T	T	T	T	T	T	T	T	T	T	T	T	T	T	T	T	T	T	T	T	T	T	T	T	T	T	T	T	T	T	T	T	T	T	T	T	T	T	T	T	T	T	T	T	T	T	T	T
Chr-I	240288	C	C	C	C	C	C	C	C	C	C	C	C	C	C	C	C	C	C	C	C	C	C	C	C	C	C	C	C	C	C	C	C	C	C	C	C	C	C	C	C	C	C	C	C	C	C	C	C
Chr-I	240311	A	A	A	A	A	A	A	A	A	A	A	A	A	A	A	A	A	A	A	A	A	A	A	A	A	A	A	A	A	A	A	A	A	A	A	A	A	A	A	A	A	A	A	A	A	A	A	A
Chr-I	240572	T	T	T	T	T	T	T	T	T	T	T	T	T	T	T	A	T	T	T	T	T	T	T	T	T	T	T	T	T	T	A	A	T	T	T	T	T	T	T	T	T	T	T	T	T	T	A	A
Chr-I	240601	G	G	G	G	G	G	G	G	G	G	G	G	A	G	G	G	G	G	G	G	G	G	G	G	G	G	G	G	G	G	G	G	A	G	G	G	G	G	G	G	G	G	G	G	G	G	G	G
Chr-I	240793	C	C	C	C	C	C	C	C	C	C	C	C	C	C	C	C	C	C	C	C	C	C	C	C	C	C	C	C	C	C	C	C	C	C	C	C	C	C	C	C	C	C	C	C	C	C	C	C
Chr-I	241195	C	C	C	C	C	C	C	C	C	C	C	C	C	C	C	C	C	C	C	C	C	C	C	C	C	C	C	C	C	C	C	C	C	C	C	C	C	C	C	C	C	C	C	C	C	C	C	C
Chr-I	241537	C	C	C	C	C	C	C	C	C	C	C	C	T	C	C	C	C	C	C	C	C	C	C	C	C	C	C	C	C	C	C	C	T	C	C	C	C	C	C	C	C	C	C	C	C	C	C	C
Chr-I	241832	A	A	A	A	A	A	A	A	A	A	A	A	G	A	A	A	A	A	A	A	A	A	A	A	A	A	A	A	A	A	A	A	G	A	A	A	A	A	A	A	A	A	A	A	A	A	A	A
Chr-I	241860	C	C	C	C	C	C	C	C	C	C	C	C	C	C	C	C	C	C	C	C	C	C	C	C	C	C	C	C	C	C	C	C	C	C	C	C	C	C	C	C	C	C	C	C	C	C	C	C
Chr-I	241864	T	C	C	C	C	C	C	C	C	T	C	T	T	C	C	T	C	C	C	C	C	C	C	T	C	T	C	C	C	C	T	T	T	C	C	C	C	C	C	C	C	C	C	T	T	T	T	T
Chr-I	242031	C	C	C	C	C	C	C	C	C	C	C	C	C	C	C	C	C	C	C	C	C	C	C	C	C	C	C	C	C	C	C	C	C	C	C	C	C	C	C	C	C	C	C	C	C	C	C	C
Chr-I	242122	T	T	T	T	T	T	T	T	T	T	T	T	T	T	T	T	T	T	T	T	T	T	T	T	T	T	T	T	T	T	T	T	T	T	T	T	T	T	T	T	T	T	T	T	T	T	T	T
Chr-I	242170	G	G	G	G	G	G	G	G	G	G	G	G	G	G	G	G	G	G	G	G	G	G	G	G	G	A	G	G	G	G	G	G	G	G	G	G	G	G	G	G	G	G	G	G	G	G	G	G
Chr-I	242375	T	T	T	T	T	T	T	T	T	T	T	T	T	T	T	T	T	T	T	T	T	T	T	T	T	T	T	T	T	T	T	T	T	T	T	T	T	T	T	T	T	T	T	T	T	T	T	T
Chr-I	242379	G	G	G	G	G	G	G	G	G	G	G	G	G	G	G	G	G	G	G	G	G	G	G	G	G	G	G	G	G	G	G	G	G	G	G	G	G	G	G	G	G	G	G	G	G	G	G	G
Chr-I	242381	G	G	G	G	G	G	G	G	G	G	G	G	G	G	G	G	G	G	G	G	G	G	G	G	G	G	G	G	G	G	G	G	G	G	G	G	G	G	G	G	G	G	G	G	G	G	G	G
Chr-I	242690	G	G	G	G	G	G	G	G	G	G	G	G	G	G	G	G	G	G	G	G	G	G	G	G	G	G	G	G	G	G	G	G	G	G	G	G	G	G	G	G	G	G	G	G	G	G	G	G
Chr-I	242754	A	A	A	A	A	A	A	A	A	A	A	A	A	A	A	A	A	A	A	A	A	A	A	A	A	A	A	A	A	A	A	A	A	A	A	A	A	A	A	A	A	A	A	A	A	A	A	A
Chr-I	242978	G	G	G	G	G	G	G	G	G	G	G	G	G	G	G	G	G	G	G	G	G	G	G	G	G	A	G	G	G	G	G	G	G	G	G	G	G	G	G	G	G	G	G	G	G	G	G	G
Chr-I	243578	C	C	C	C	C	C	C	C	C	C	C	C	C	C	C	C	C	C	C	C	C	C	C	C	C	C	C	C	C	C	C	C	C	C	C	C	C	C	C	C	C	C	C	C	C	C	C	C
Chr-I	243972	A	A	A	A	A	A	A	A	A	A	A	A	A	A	A	A	A	A	A	A	A	A	A	A	A	A	A	A	A	A	A	A	A	A	A	A	A	A	A	A	A	A	A	A	A	A	A	A
Chr-I	243983	G	G	G	G	G	G	G	G	G	G	G	G	G	G	G	G	G	G	G	G	G	G	G	G	G	G	G	G	G	G	G	G	G	G	G	G	G	G	G	G	G	G	G	G	G	G	G	G
Chr-I	243992	G	G	G	G	G	G	G	G	G	G	G	G	G	G	G	G	G	G	G	G	G	G	G	G	G	G	G	G	G	G	G	G	G	G	G	G	G	G	G	G	G	G	G	G	G	G	G	G
Chr-I	244026	G	G	G	G	G	G	G	G	G	G	G	G	G	G	G	G	G	G	G	G	G	G	G	G	G	G	G	G	G	G	G	G	G	G	G	G	G	G	G	G	G	G	G	G	G	G	G	G
Chr-I	244749	T	T	T	T	T	T	T	T	T	T	T	T	T	T	T	T	T	T	T	T	T	T	T	T	T	T	T	T	T	T	T	T	T	T	T	T	T	T	T	T	T	T	T	T	T	T	T	T
Chr-I	244837	G	G	G	G	G	G	G	G	G	G	G	G	G	G	G	G	G	G	G	G	G	G	G	G	G	G	G	G	G	G	G	G	G	G	G	G	G	G	G	G	G	G	G	G	G	G	G	G
Chr-I	245064	T	T	T	T	T	T	T	T	T	T	T	T	C	T	T	T	T	T	T	T	T	T	T	T	T	T	T	T	T	T	T	T	C	T	T	T	T	T	T	T	T	T	T	T	T	T	T	T
Chr-I	245099	C	C	C	C	C	C	C	C	C	C	C	C	C	C	C	C	C	C	C	C	C	C	C	C	C	C	C	C	C	C	C	C	C	C	C	C	C	C	C	C	C	C	C	C	C	C	C	C
Chr-I	245149	T	C	C	C	C	C	C	C	C	T	C	T	C	C	C	C	C	C	C	C	C	C	C	T	C	T	C	C	C	C	C	C	C	C	C	C	C	C	C	C	C	C	C	T	T	T	C	C
Chr-I	245391	C	C	C	C	C	C	C	C	C	C	C	C	C	C	C	C	C	C	C	C	C	C	C	C	C	C	C	C	C	C	C	C	C	C	C	C	C	C	C	C	C	C	C	C	C	C	C	C
Chr-I	245607	T	T	T	T	T	T	T	T	T	T	T	T	C	T	T	T	T	T	T	T	T	T	T	T	T	T	T	T	T	T	T	T	C	T	T	T	T	T	T	T	T	T	T	T	T	T	T	T
Chr-I	245672	C	C	C	C	C	C	C	C	C	C	C	C	C	C	C	C	C	C	C	C	C	C	C	C	C	C	C	C	C	C	C	C	C	C	C	C	C	C	C	C	C	C	C	C	C	C	C	C
Chr-I	245896	C	C	C	C	T	C	C	C	C	C	C	C	C	C	C	C	C	C	C	C	C	C	C	C	C	C	C	C	C	C	C	C	C	C	C	C	C	C	C	C	C	C	C	C	C	C	C	C
Chr-I	246000	G	G	G	G	G	G	G	G	G	G	G	G	A	G	G	G	G	G	G	G	G	G	G	G	G	G	G	G	G	G	G	G	A	G	G	G	G	G	G	G	G	G	G	G	G	G	G	G
Chr-I	246171	T	T	T	T	T	T	T	T	T	T	T	T	C	T	T	T	T	T	T	T	T	T	T	T	T	T	T	T	T	T	T	T	C	T	T	T	T	T	T	T	T	T	T	T	T	T	T	T
Chr-I	246275	C	C	C	C	C	C	C	C	C	C	C	C	C	C	C	C	C	C	C	C	C	C	C	C	C	C	C	C	C	C	C	C	C	C	C	C	C	C	C	C	C	C	C	C	C	C	C	C
Chr-I	246279	C	C	C	C	C	C	C	C	C	C	C	C	C	C	C	C	C	C	C	C	C	C	C	C	C	C	C	C	C	C	C	C	C	C	C	C	C	C	C	C	C	C	C	C	C	C	C	C
Chr-I	246493	A	A	A	A	A	A	A	A	A	A	A	A	G	A	A	A	A	A	A	A	A	A	A	A	A	A	A	A	A	A	A	A	G	A	A	A	A	A	A	A	A	A	A	A	A	A	A	A
Chr-I	246654	C	C	C	C	C	C	C	C	C	C	C	C	C	C	C	C	C	C	C	C	C	C	C	C	C	C	C	C	C	C	C	C	C	C	C	C	C	C	C	C	C	C	C	C	C	C	C	C
Chr-I	246878	C	C	C	C	C	C	C	C	C	C	C	C	C	C	C	C	C	C	C	C	C	C	C	C	C	C	C	C	C	C	C	C	C	C	C	C	C	C	C	C	C	C	C	C	C	C	C	C
Chr-I	246938	C	C	C	C	C	C	C	C	C	C	C	C	C	C	C	C	C	C	C	C	C	C	C	C	C	C	C	C	C	C	C	C	C	C	C	C	C	C	C	C	C	C	C	C	C	C	C	C
Chr-I	247249	T	T	T	T	T	T	T	C	C	T	C	T	T	C	T	T	T	C	T	T	T	T	T	T	T	T	C	C	T	T	T	T	T	T	T	T	T	T	T	T	T	T	T	T	T	T	T	T
Chr-I	247396	C	C	C	C	C	C	C	C	C	C	C	C	G	C	C	C	C	C	C	C	C	C	C	C	C	C	C	C	C	C	C	C	G	C	C	C	C	C	C	C	C	C	C	C	C	C	C	C
Chr-I	247518	G	G	G	G	G	G	G	G	G	G	G	G	G	G	G	A	G	G	G	G	G	G	G	G	G	G	G	G	G	G	A	A	G	G	G	G	G	G	G	G	G	G	G	G	G	G	G	G
Chr-I	247716	C	C	C	C	C	C	C	C	C	C	C	C	C	C	C	C	C	C	C	C	C	C	C	C	C	C	C	C	C	C	C	C	C	C	C	C	C	C	C	C	C	C	C	C	C	C	C	C
Chr-I	247934	C	A	A	A	A	A	A	A	A	C	A	C	C	A	A	C	A	A	A	A	A	A	A	C	A	C	A	A	A	A	C	C	C	A	A	A	A	A	A	A	A	A	A	C	C	C	C	C
Chr-I	248073	A	A	A	A	A	A	A	A	A	A	A	A	A	A	A	A	A	A	A	A	A	A	A	A	A	A	A	A	A	A	A	A	A	A	A	A	A	A	A	A	A	A	A	A	A	A	A	A
Chr-I	248448	C	C	C	C	C	C	C	C	C	C	C	C	A	C	C	C	C	C	C	C	C	C	C	C	C	C	C	C	C	C	C	C	C	C	C	C	C	C	C	C	C	C	C	C	C	C	C	C
Chr-I	248808	C	C	C	C	C	C	C	C	C	C	C	C	C	C	C	C	C	C	C	C	C	C	C	C	C	C	C	C	C	C	T	T	C	C	C	C	C	C	C	C	C	C	C	C	C	C	C	C
Chr-I	248910	G	G	G	G	G	G	G	G	G	G	G	G	G	G	G	G	G	G	G	G	G	G	G	G	G	G	G	G	G	G	G	G	G	G	G	G	G	G	G	G	G	G	G	G	G	G	G	G
Chr-I	249531	A	A	A	A	A	A	A	A	A	A	A	A	C	A	A	A	A	A	A	A	A	A	A	A	A	A	A	A	A	A	A	A	C	A	A	A	A	A	A	A	A	A	A	A	A	A	A	A
Chr-I	249541	G	G	G	G	G	G	G	G	G	G	G	G	T	G	G	G	G	G	G	G	G	G	G	G	G	G	G	G	G	G	G	G	T	G	G	G	G	G	G	G	G	G	G	G	G	G	G	G
Chr-I	249591	A	A	A	A	A	A	A	A	A	A	A	A	A	A	A	G	A	A	A	A	A	A	A	A	A	A	A	A	A	A	G	G	A	A	A	A	A	A	A	A	A	A	A	A	A	A	A	A
Chr-I	250090	C	C	C	C	C	C	C	C	C	C	C	C	C	C	C	T	C	C	C	C	C	C	C	C	C	C	C	C	C	C	T	T	C	C	C	C	C	C	C	C	C	C	C	C	C	C	T	T
Chr-I	250091	C	C	C	C	C	C	C	C	C	C	C	C	C	C	C	T	C	C	C	C	C	C	C	C	C	C	C	C	C	C	T	T	C	C	C	C	C	C	C	C	C	C	C	C	C	C	T	T
Chr-I	250129	G	G	G	G	G	G	G	G	G	G	G	G	A	G	G	G	G	G	G	G	G	G	G	G	G	G	G	G	G	G	G	G	A	G	G	G	G	G	G	G	G	G	G	G	G	G	G	G
Chr-I	250250	T	G	G	G	G	G	G	G	G	T	G	T	T	G	G	T	G	G	G	G	G	G	G	T	G	T	G	G	G	G	T	T	T	G	G	G	G	G	G	G	G	G	G	T	T	T	T	T
Chr-I	250481	G	G	G	G	G	G	G	G	G	G	G	G	G	G	G	G	G	G	G	G	G	G	G	G	G	G	G	G	G	G	G	G	G	G	G	G	G	G	G	G	G	G	G	G	G	G	G	G
Chr-I	250796	G	G	G	G	G	G	G	G	G	G	G	G	G	G	G	G	G	G	G	G	G	G	G	G	G	G	G	G	G	G	G	G	G	G	G	G	G	G	G	G	G	G	G	G	G	G	G	G
Chr-I	250833	A	A	A	A	A	A	A	A	A	A	A	A	A	A	A	A	A	A	A	A	A	A	A	A	A	A	A	A	A	A	A	A	A	A	A	A	A	A	A	A	A	A	A	A	A	A	A	A
Chr-I	250935	G	G	G	G	G	G	G	G	G	G	G	G	G	G	G	G	G	G	G	G	G	G	G	G	G	G	G	G	G	G	G	G	G	G	G	G	G	G	G	G	G	G	G	G	G	G	G	G
Chr-I	250962	G	G	G	G	G	G	G	G	G	G	G	G	G	G	G	G	G	G	G	G	G	G	G	G	G	G	G	G	G	G	G	G	G	G	G	G	G	G	G	G	G	G	G	G	G	G	G	G
Chr-I	251040	T	T	T	T	T	T	T	T	T	T	T	T	C	T	T	T	T	T	T	T	T	T	T	T	T	T	T	T	T	T	T	T	C	T	T	T	T	T	T	T	T	T	T	T	T	T	T	T
Chr-I	251042	C	T	T	T	T	T	T	T	T	C	T	C	C	T	T	C	T	T	T	T	T	T	T	C	T	C	T	T	T	T	C	C	C	T	T	T	T	T	T	T	T	T	T	C	C	C	C	C
Chr-I	251958	G	G	G	G	G	G	G	G	G	G	G	G	A	G	G	G	G	G	G	G	G	G	G	G	G	G	G	G	G	G	G	G	A	G	G	G	G	G	G	G	G	G	G	G	G	G	G	G
Chr-I	252030	G	G	G	G	G	G	G	G	G	G	G	G	A	G	G	G	G	G	G	G	G	G	G	G	G	G	G	G	G	G	G	G	A	G	G	G	G	G	G	G	G	G	G	G	G	G	G	G
Chr-I	252640	T	C	C	C	C	C	C	C	C	T	C	T	C	C	C	C	C	C	C	C	C	C	C	T	C	T	C	C	C	C	C	C	C	C	C	C	C	C	C	C	C	C	C	T	T	T	C	C
Chr-I	252783	C	C	C	C	C	C	C	C	C	C	C	C	C	C	C	C	C	C	C	C	C	C	C	C	C	C	C	C	C	C	C	C	C	C	C	C	C	C	C	C	C	C	C	C	C	C	C	C
Chr-I	252840	A	C	C	C	C	C	C	C	C	A	C	A	C	C	C	C	C	C	C	C	C	C	C	A	C	A	C	C	C	C	C	C	C	C	C	C	C	C	C	C	C	C	C	A	A	A	C	C
Chr-I	252910	G	G	G	G	G	G	G	G	G	G	G	G	G	G	G	G	G	G	G	G	G	G	G	G	G	G	G	G	G	G	G	G	G	G	G	G	G	G	G	G	G	G	G	G	G	G	G	G
Chr-I	252934	G	G	G	G	G	G	G	G	G	G	G	G	G	G	G	G	G	G	G	G	G	G	G	G	G	G	G	G	G	G	G	G	A	G	G	G	G	G	G	G	G	G	G	G	G	G	G	G
Chr-I	253298	C	C	C	C	C	C	C	C	C	C	C	C	C	C	C	C	C	C	C	C	C	C	C	C	C	C	C	C	C	C	C	C	C	C	C	C	C	C	C	C	C	C	C	C	C	C	C	C
Chr-I	253487	C	C	C	C	C	C	C	C	C	C	C	C	T	C	C	C	C	C	C	C	C	C	C	C	C	C	C	C	C	C	C	C	T	C	C	C	C	C	C	C	C	C	C	C	C	C	C	C
Chr-I	254137	T	C	C	C	C	C	C	C	C	T	C	T	C	C	C	C	C	C	C	C	C	C	C	T	C	T	C	C	C	C	C	C	C	C	C	C	C	C	C	C	C	C	C	T	T	T	C	C
Chr-I	254245	G	G	G	G	G	G	G	G	G	G	G	G	G	G	G	G	G	G	G	G	G	G	G	G	G	G	G	G	G	G	G	G	G	G	G	G	G	G	G	G	G	G	G	G	G	G	G	G
Chr-I	254253	G	G	G	G	G	G	G	G	G	G	G	G	G	G	G	G	G	G	G	G	G	G	G	G	G	G	G	G	G	G	G	G	G	G	G	G	G	G	G	G	G	G	G	G	G	G	G	G
Chr-I	254262	T	T	T	T	T	T	T	T	T	T	T	T	T	T	T	T	T	T	T	T	T	T	T	T	T	T	T	T	T	T	T	T	T	T	T	T	T	T	T	T	T	T	T	T	T	T	T	T
Chr-I	254276	A	A	A	A	A	A	A	A	A	A	A	A	A	A	A	A	A	A	A	A	A	A	A	A	A	A	A	A	A	A	A	A	A	A	A	A	A	A	A	A	A	A	A	A	A	A	A	A
Chr-I	254285	G	G	G	G	G	G	G	G	G	G	G	G	G	G	G	G	G	G	G	G	G	G	G	G	G	G	G	G	G	G	G	G	G	G	G	G	G	G	G	G	G	G	G	G	G	G	G	G
Chr-I	254317	C	C	C	C	C	C	C	C	C	C	C	C	C	C	C	C	C	C	C	C	C	C	C	C	C	C	C	C	C	C	C	C	C	C	C	C	C	C	C	C	C	C	C	C	C	C	C	C
Chr-I	254753	A	C	C	C	C	C	C	C	C	A	C	A	C	C	C	C	C	C	C	C	C	C	C	A	C	A	C	C	C	C	C	C	C	C	C	C	C	C	C	C	C	C	C	A	A	A	C	C
Chr-I	255321	A	A	A	A	A	A	A	A	A	A	A	A	A	A	A	A	A	A	A	A	A	A	A	A	A	A	A	A	A	A	A	A	A	A	A	A	A	A	A	A	A	A	A	A	A	A	A	A
Chr-I	255431	C	C	C	C	C	C	C	C	C	C	C	C	G	C	C	C	C	C	C	C	C	C	C	C	C	C	C	C	C	C	C	C	G	C	C	C	C	C	C	C	C	C	C	C	C	C	C	C
Chr-I	255529	T	T	T	T	T	T	T	T	T	T	T	T	T	T	T	T	T	T	T	T	T	T	T	T	T	T	T	T	T	T	T	T	T	T	T	T	T	T	T	T	T	T	T	T	T	T	T	T
Chr-I	255688	T	T	T	T	T	T	T	T	T	T	T	T	T	T	T	C	T	T	T	T	T	T	T	T	T	T	T	T	T	T	C	C	T	T	T	T	T	T	T	T	T	T	T	T	T	T	C	C
Chr-I	256131	C	T	T	T	T	T	T	T	T	C	T	C	C	T	T	C	T	T	T	T	T	T	T	C	T	C	T	T	T	T	C	C	C	T	T	T	T	T	T	T	T	T	T	C	C	C	C	C
Chr-I	256191	G	G	G	G	G	G	G	G	G	G	G	G	G	G	G	G	G	G	G	G	G	G	G	G	G	G	G	G	G	G	G	G	G	G	G	G	G	G	G	G	G	G	G	G	G	G	G	G
Chr-I	256832	T	T	T	T	T	T	T	T	T	T	T	T	T	T	T	G	T	T	T	T	T	T	T	T	T	T	T	T	T	T	T	T	T	T	T	T	T	T	T	T	T	T	T	T	T	T	T	T
Chr-I	257105	G	G	G	G	G	G	G	G	G	G	G	G	G	G	G	G	G	G	G	G	G	G	G	G	G	G	G	G	G	G	G	G	G	G	G	G	G	G	G	G	G	G	G	G	G	G	G	G
Chr-I	257308	G	A	A	A	A	A	A	A	A	G	A	G	G	A	A	G	A	A	A	A	A	A	A	G	A	G	A	A	A	A	G	G	G	A	A	A	A	A	A	A	A	A	A	G	G	G	G	G
Chr-I	257399	T	T	T	T	T	T	T	T	T	T	T	T	C	T	T	T	T	T	T	T	T	T	T	T	T	T	T	T	T	T	T	T	C	T	T	T	T	T	T	T	T	T	T	T	T	T	T	T
Chr-I	257640	A	A	A	A	A	A	A	A	A	A	A	A	A	A	A	A	A	A	A	A	A	A	A	A	A	A	A	A	A	A	A	A	A	A	A	A	A	A	A	A	A	A	A	A	A	A	A	A
Chr-I	257785	C	T	T	C	C	C	C	C	C	C	C	C	C	C	C	C	C	C	C	T	T	C	T	C	T	C	C	C	C	C	C	C	C	C	C	C	C	C	C	C	C	C	C	C	C	C	C	C
Chr-I	257850	T	T	T	T	T	T	T	T	T	T	T	T	C	T	T	T	T	T	T	T	T	T	T	T	T	T	T	T	T	T	T	T	C	T	T	T	T	T	T	T	T	T	T	T	T	T	T	T
Chr-I	257945	C	C	C	C	C	C	C	C	C	C	C	C	C	C	C	A	C	C	C	C	C	C	C	C	C	C	C	C	C	C	A	A	C	C	C	C	C	C	C	C	C	C	C	C	C	C	A	A
Chr-I	258188	C	C	C	C	C	C	C	C	C	C	C	C	A	C	C	C	C	C	C	C	C	C	C	C	C	C	C	C	C	C	C	C	A	C	C	C	C	C	C	C	C	C	C	C	C	C	C	C
Chr-I	258410	T	T	T	T	T	T	T	T	T	T	T	T	T	T	T	T	T	T	T	T	T	T	T	T	T	T	T	T	T	T	T	T	T	T	T	T	T	T	T	T	T	T	T	T	T	T	T	T
Chr-I	258424	A	A	A	A	A	A	A	A	A	A	A	A	A	A	A	A	A	A	A	A	A	A	A	A	A	A	A	A	A	A	A	A	A	A	A	A	A	A	A	A	A	A	A	A	A	A	A	A
Chr-I	258480	T	T	T	T	T	T	T	T	T	T	T	T	T	T	T	T	T	T	T	T	T	T	T	T	T	T	T	T	T	T	T	T	T	T	T	T	T	T	T	T	T	T	T	T	T	T	T	T
Chr-I	258497	G	G	G	G	G	G	G	G	G	G	G	G	A	G	G	G	G	G	G	G	G	G	G	G	G	G	G	G	G	G	G	G	A	G	G	G	G	G	G	G	G	G	G	G	G	G	G	G
Chr-I	258498	C	C	C	C	C	C	C	C	C	C	C	C	C	C	C	C	C	C	C	C	C	C	C	C	C	C	C	C	C	C	C	C	C	C	C	C	C	C	C	C	C	C	C	C	C	C	C	C
Chr-I	258518	T	T	T	T	T	T	T	T	T	T	T	T	A	T	T	T	T	T	T	T	T	T	T	T	T	T	T	T	T	T	T	T	A	T	T	T	T	T	T	T	T	T	T	T	T	T	T	T
Chr-I	258592	G	G	G	G	G	G	G	G	G	G	G	G	G	G	G	G	G	G	G	G	G	G	G	G	G	G	G	G	G	G	G	G	G	G	G	G	G	G	G	G	G	G	G	G	G	G	G	G
Chr-I	259184	T	T	T	T	T	T	T	T	T	T	T	T	T	T	T	T	T	T	T	T	T	T	T	T	T	T	T	T	T	T	T	T	T	T	T	T	T	T	T	T	T	T	T	T	T	C	T	T
Chr-I	259394	C	C	C	C	C	C	C	C	C	C	C	C	C	C	C	C	C	C	C	C	C	C	C	C	C	C	C	C	C	C	C	C	C	C	C	C	C	C	C	C	C	C	C	C	C	C	C	C
Chr-I	259952	C	C	C	C	C	C	C	C	C	C	C	C	C	C	C	C	C	C	C	C	C	C	C	C	C	C	C	C	C	C	C	C	C	C	C	C	C	C	C	C	C	C	C	C	C	C	C	C
Chr-I	260024	C	C	C	C	C	C	C	C	C	C	C	C	C	C	C	C	C	C	C	C	C	C	C	C	C	C	C	C	C	C	C	C	C	C	C	C	C	C	C	C	C	C	C	C	C	C	C	C
Chr-I	260202	T	T	T	T	T	T	T	T	T	T	T	T	T	T	T	T	T	T	T	T	T	T	T	T	T	T	T	T	T	T	T	T	T	T	T	T	T	T	T	T	T	T	T	T	T	T	T	T
Chr-I	260463	T	T	T	T	T	T	T	T	T	T	T	T	C	T	T	T	T	T	T	T	T	T	T	T	T	T	T	T	T	T	T	T	C	T	T	T	T	T	T	T	T	T	T	T	T	T	T	T
Chr-I	260513	G	G	G	G	G	G	G	G	G	G	G	G	A	G	G	G	G	G	G	G	G	G	G	G	G	G	G	G	G	G	G	G	A	G	G	G	G	G	G	G	G	G	G	G	G	G	G	G
Chr-I	260539	C	C	C	C	C	C	C	C	C	C	C	C	T	C	C	C	C	C	C	C	C	C	C	C	C	C	C	C	C	C	C	C	T	C	C	C	C	C	C	C	C	C	C	C	C	C	C	C
Chr-I	260562	T	T	T	T	T	T	T	T	T	T	T	T	T	T	T	T	T	T	T	T	T	T	T	T	T	T	T	T	T	T	T	T	T	T	T	T	T	T	T	T	T	T	T	T	T	T	T	T
Chr-I	260574	C	C	C	C	C	C	C	C	C	C	C	C	C	C	C	C	C	C	C	C	C	C	C	C	C	C	C	C	C	C	C	C	C	C	C	C	C	C	C	C	C	C	C	C	C	C	C	C
Chr-I	260735	G	G	G	G	G	G	G	G	G	G	G	G	A	G	G	G	G	G	G	G	G	G	G	G	G	G	G	G	G	G	G	G	A	G	G	G	G	G	G	G	G	G	G	G	G	G	G	G
Chr-I	260766	C	C	C	C	C	C	C	C	C	C	C	C	C	C	C	C	C	C	C	C	C	C	C	C	C	C	C	C	C	C	C	C	C	C	C	C	C	C	C	C	C	C	C	C	C	C	C	C
Chr-I	260820	A	A	A	A	A	A	A	A	A	A	A	A	A	A	A	A	A	A	A	A	A	A	A	A	A	A	A	A	A	A	A	A	A	A	A	A	A	A	A	A	A	A	A	A	A	A	A	A
Chr-I	260855	C	C	C	C	T	C	C	C	C	C	C	C	C	C	C	C	T	C	C	C	C	C	C	C	C	C	C	C	C	C	C	C	C	C	C	C	C	C	C	C	C	C	C	C	C	C	C	C
Chr-I	261035	C	C	C	C	C	C	C	C	C	C	C	C	C	C	C	T	C	C	C	C	C	C	C	C	C	C	C	C	C	C	T	T	C	C	C	C	C	C	C	C	C	C	C	C	C	C	T	T
Chr-I	261123	T	T	T	T	T	T	T	T	T	T	T	T	T	T	T	T	T	T	T	T	T	T	T	T	T	T	T	T	T	T	T	T	T	T	T	T	T	T	T	T	T	T	T	T	T	T	T	T
Chr-I	261200	A	A	A	A	G	A	A	A	A	A	A	A	A	A	A	A	A	A	A	A	A	A	A	A	A	A	A	A	A	A	A	A	A	A	A	A	A	A	A	A	A	A	A	A	A	A	A	A
Chr-I	261224	T	T	T	T	T	T	T	T	T	T	T	T	T	T	T	T	T	T	T	T	T	T	T	T	T	T	T	T	T	T	T	T	T	T	T	T	T	T	T	T	T	T	T	T	T	T	T	T
Chr-I	261241	C	C	C	C	C	C	C	C	C	C	C	C	C	C	C	A	C	C	C	C	C	C	C	C	C	C	C	C	C	C	A	A	C	C	C	C	C	C	C	C	C	C	C	C	C	C	A	A
Chr-I	261353	C	C	C	C	C	C	C	C	C	C	C	C	C	C	C	C	C	C	C	C	C	C	C	C	C	C	C	C	C	C	C	C	C	C	C	C	C	C	C	C	C	C	C	C	C	C	C	C
Chr-I	261591	G	G	G	G	G	G	G	G	G	G	G	G	G	G	G	G	G	G	G	G	G	G	G	G	G	G	G	G	G	G	G	G	G	G	G	G	G	G	G	G	G	G	G	G	G	G	G	G
Chr-I	261621	A	A	A	A	A	A	A	A	A	A	A	A	A	A	A	A	A	A	A	A	A	A	A	A	A	A	A	A	A	A	A	A	A	A	A	A	A	A	A	A	A	A	A	A	A	A	A	A
Chr-I	261630	G	G	G	G	G	G	G	G	G	G	G	G	G	G	G	G	G	G	G	G	G	G	G	G	G	G	G	G	G	G	G	G	G	G	G	G	G	G	G	G	G	G	G	G	G	G	G	G
Chr-I	261784	T	T	T	T	T	T	T	T	T	T	T	T	C	T	T	T	T	T	T	T	T	T	T	T	T	T	T	T	T	T	T	T	C	T	T	T	T	T	T	T	T	T	T	T	T	T	T	T
Chr-I	262641	C	C	C	C	C	C	C	C	C	C	C	C	T	C	C	C	C	C	C	C	C	C	C	C	C	C	C	C	C	C	C	C	T	C	C	C	C	C	C	C	C	C	C	C	C	C	C	C
Chr-I	262689	C	C	C	C	C	C	C	C	C	C	C	C	C	C	C	C	C	C	C	C	C	C	C	C	C	C	C	C	C	C	C	C	C	C	C	C	C	C	C	C	C	C	C	C	C	C	C	C
Chr-I	262771	C	C	C	C	C	C	C	C	C	C	C	C	A	C	C	C	C	C	C	C	C	C	C	C	C	C	C	C	C	C	C	C	A	C	C	C	C	C	C	C	C	C	C	C	C	C	C	C
Chr-I	263697	C	C	C	C	C	C	C	C	C	C	C	C	C	C	C	C	C	C	C	C	C	C	C	C	C	C	C	C	C	C	C	C	C	C	C	C	C	C	C	C	C	C	C	C	C	C	C	C
Chr-I	263890	A	A	A	A	A	A	A	A	A	A	A	A	G	A	A	A	A	A	A	A	A	A	A	A	A	A	A	A	A	A	A	A	G	A	A	A	A	A	A	A	A	A	A	A	A	A	A	A
Chr-I	264010	A	A	A	A	A	A	A	A	A	A	A	A	G	A	A	A	A	A	A	A	A	A	A	A	A	A	A	A	A	A	A	A	A	A	A	A	A	A	A	A	A	A	A	A	A	A	A	A
Chr-I	264097	G	G	G	G	G	G	G	G	G	G	G	G	G	G	G	G	G	G	G	G	G	G	G	G	G	G	G	G	G	G	G	G	G	G	G	G	G	G	G	G	G	G	G	G	G	G	G	G
Chr-I	264420	C	T	T	T	T	T	T	T	T	C	T	C	T	T	T	T	T	T	T	T	T	T	T	C	T	C	T	T	T	T	T	T	T	T	T	T	T	T	T	T	T	T	T	C	C	C	T	T
Chr-I	265294	G	G	G	G	G	G	G	G	G	G	G	G	A	G	G	G	G	G	G	G	G	G	G	G	G	G	G	G	G	G	G	G	A	G	G	G	G	G	G	G	G	G	G	G	G	G	G	G
Chr-I	265573	G	G	G	G	G	G	G	G	G	G	G	G	G	G	G	G	G	G	G	G	G	G	G	G	G	G	G	G	G	G	G	G	T	G	G	G	G	G	G	G	G	G	G	G	G	G	G	G
Chr-I	265778	T	T	T	T	T	T	T	T	T	T	T	T	T	T	T	T	T	T	T	T	T	T	T	T	T	T	T	T	T	T	T	T	T	T	T	T	T	T	T	T	T	T	T	T	T	T	T	T
Chr-I	265813	T	T	T	T	T	T	T	T	T	T	T	T	T	T	T	T	T	T	T	T	T	T	T	T	T	T	T	T	T	T	T	T	T	T	T	T	T	T	T	T	T	T	T	T	T	T	T	T
Chr-I	265855	C	C	C	C	C	C	C	C	C	C	C	C	C	C	C	C	C	C	C	C	C	C	C	C	C	C	C	C	C	C	C	C	C	C	C	C	C	C	C	C	C	C	C	C	C	C	C	C
Chr-I	265875	T	T	T	T	T	T	T	T	T	T	T	T	T	T	T	T	T	T	T	T	T	T	T	T	T	T	T	T	T	T	T	T	T	T	T	T	T	T	T	T	T	T	T	T	T	T	T	T
Chr-I	266153	G	G	G	G	G	G	G	G	G	G	G	G	G	G	G	G	G	G	G	G	G	G	G	G	G	G	G	G	G	G	G	G	G	G	G	G	G	G	G	G	G	G	G	G	G	G	G	G
Chr-I	266232	T	T	T	T	T	T	T	T	T	T	T	T	T	T	T	T	T	T	T	T	T	T	T	T	T	T	T	T	T	G	T	T	T	T	T	T	T	T	T	T	T	T	T	T	T	T	T	T
Chr-I	266235	A	A	A	A	A	A	A	A	A	A	A	A	A	A	A	A	A	A	A	A	A	A	A	A	A	A	A	A	A	G	A	A	A	A	A	A	A	A	A	A	A	A	A	A	A	A	A	A
Chr-I	266269	T	T	T	T	T	T	T	T	T	T	T	T	T	T	T	T	T	T	T	T	T	T	T	T	T	T	T	T	T	T	T	T	T	T	T	T	T	T	T	T	T	T	T	T	T	T	T	T
Chr-I	266338	T	T	T	T	T	T	T	T	T	T	T	T	T	T	T	T	T	T	T	T	T	T	T	T	T	T	T	T	T	T	T	T	T	T	T	T	T	T	T	T	T	T	T	T	T	T	T	T
Chr-I	266349	C	C	C	C	C	C	C	C	C	C	C	C	C	C	C	C	C	C	C	C	C	C	C	C	C	C	C	C	C	C	C	C	C	C	C	C	C	C	C	C	C	C	C	C	C	C	C	C
Chr-I	266372	C	C	C	C	C	C	C	C	C	C	C	C	C	C	C	C	T	C	C	C	C	C	C	C	C	C	C	C	C	C	C	C	C	C	C	C	C	C	C	C	C	C	C	C	C	C	C	C
Chr-I	266456	G	G	G	G	G	G	G	G	G	G	G	G	G	G	G	G	G	G	G	G	G	G	G	G	G	G	G	G	G	G	G	G	G	G	G	G	G	G	G	G	G	G	G	G	G	G	G	G
Chr-I	266465	C	C	C	C	C	C	C	C	C	C	C	C	C	C	C	C	C	C	C	C	C	C	C	C	C	C	C	C	C	C	C	C	C	C	C	C	C	C	C	C	C	C	C	C	C	C	C	C
Chr-I	266468	C	C	C	C	C	C	C	C	C	C	C	C	C	C	C	C	C	C	C	C	C	C	C	C	C	C	C	C	C	C	C	C	C	C	C	C	C	C	C	C	C	C	C	C	C	C	C	C
Chr-I	266739	T	C	C	C	C	C	C	C	C	T	C	T	C	C	C	C	C	C	C	C	C	C	C	T	C	T	C	C	C	C	C	C	C	C	C	C	C	C	C	C	C	C	C	T	T	T	C	C
Chr-I	266872	T	T	T	T	T	T	T	T	T	T	T	T	C	T	T	T	T	T	T	T	T	T	T	T	T	T	T	T	T	T	T	T	C	T	T	T	T	T	T	T	T	T	T	T	T	T	T	T
Chr-I	267534	C	C	C	C	C	C	C	C	C	C	C	C	C	C	C	C	C	C	C	C	C	C	C	C	C	C	C	C	C	C	C	C	C	C	C	C	C	C	C	C	C	C	C	C	C	C	C	C
Chr-I	267539	C	T	T	T	T	T	T	T	T	C	T	C	C	T	T	C	T	T	T	T	T	T	T	C	T	C	T	T	T	T	C	C	C	T	T	T	T	T	T	T	T	T	T	C	C	C	C	C
Chr-I	267580	G	G	G	G	G	G	G	G	G	G	G	G	T	G	G	G	G	G	G	G	G	G	G	G	G	G	G	G	G	G	G	G	T	G	G	G	G	G	G	G	G	G	G	G	G	G	G	G
Chr-I	267695	G	G	G	G	G	G	G	G	G	G	G	G	G	G	G	G	G	G	G	G	G	G	G	G	G	G	G	G	G	G	G	G	G	G	G	G	G	G	T	G	G	G	G	G	G	G	G	G
Chr-I	267757	G	G	G	G	G	G	G	G	G	G	G	G	A	G	G	G	G	G	G	G	G	G	G	G	G	G	G	G	G	G	G	G	A	G	G	G	G	G	G	G	G	G	G	G	G	G	G	G
Chr-I	267758	C	T	T	T	T	T	T	T	T	C	T	C	T	T	T	T	T	T	T	T	T	T	T	C	T	C	T	T	T	T	T	T	T	T	T	T	T	T	T	T	T	T	T	C	C	C	T	T
Chr-I	267774	G	T	T	T	T	T	T	T	T	G	T	G	G	T	T	G	T	T	T	T	T	T	T	G	T	G	T	T	T	T	G	G	G	T	T	T	T	T	T	T	T	T	T	G	G	G	G	G
Chr-I	267834	T	T	T	T	T	T	T	T	T	T	T	T	A	T	T	T	T	T	T	T	T	T	T	T	T	T	T	T	T	T	T	T	A	T	T	T	T	T	T	T	T	T	T	T	T	T	T	T
Chr-I	268035	A	A	A	A	A	A	A	A	A	A	A	A	G	A	A	A	A	A	A	A	A	A	A	A	A	A	A	A	A	A	A	A	G	A	A	A	A	A	A	A	A	A	A	A	A	A	A	A
Chr-I	268109	T	T	T	T	T	T	T	T	T	T	T	T	T	T	T	T	T	T	T	T	T	T	T	T	T	T	T	T	T	T	T	T	T	T	T	T	T	T	T	T	T	T	T	T	T	T	T	T
Chr-I	268240	T	T	T	T	T	T	T	T	T	T	T	T	T	T	T	T	T	T	T	T	T	T	T	T	T	T	T	T	T	T	T	T	T	T	T	T	T	T	T	T	T	T	T	T	T	T	T	T
Chr-I	268310	G	G	G	G	G	G	G	G	G	G	G	G	C	G	G	G	G	G	G	G	G	G	G	G	G	G	G	G	G	G	G	G	C	G	G	G	G	G	G	G	G	G	G	G	G	G	G	G
Chr-I	268339	A	A	A	A	A	A	A	A	A	A	A	A	A	A	A	A	A	A	A	A	A	A	A	A	A	A	A	A	A	A	A	A	A	A	A	A	A	A	A	A	A	A	A	A	A	A	A	A
Chr-I	268492	G	T	T	T	T	T	T	T	T	G	T	G	T	T	T	T	T	T	T	T	T	T	T	G	T	G	T	T	T	T	T	T	T	T	T	T	T	T	T	T	T	T	T	G	G	G	T	T
Chr-I	268952	C	A	A	A	A	A	A	A	A	C	A	C	A	A	A	A	A	A	A	A	A	A	A	C	A	C	A	A	A	A	A	A	A	A	A	A	A	A	A	A	A	A	A	C	C	C	A	A
Chr-I	269159	G	G	G	G	A	G	G	G	G	G	G	G	G	G	G	G	G	G	G	G	G	G	G	G	G	G	G	G	G	G	G	G	G	G	G	G	G	G	G	G	G	G	G	G	G	G	G	G
Chr-I	269225	A	A	A	A	A	A	A	A	A	A	A	A	A	A	A	C	A	A	A	A	A	A	A	A	A	A	A	A	A	A	C	C	A	A	A	A	A	A	A	A	A	A	A	A	A	A	C	C
Chr-I	269354	A	A	A	A	A	A	A	A	A	A	A	A	A	A	A	A	A	A	A	A	A	A	A	A	A	A	A	A	A	A	A	A	A	A	A	A	A	A	A	A	A	A	A	A	A	A	A	A
Chr-I	269464	C	C	C	C	T	C	C	C	C	C	C	C	C	C	C	C	T	C	C	C	C	C	C	C	C	C	C	C	C	C	C	C	C	C	C	C	C	C	C	C	C	C	C	C	C	C	C	C
Chr-I	269691	G	G	G	G	G	G	G	G	G	G	G	G	G	G	G	G	G	G	G	G	G	G	G	G	G	G	G	G	G	G	G	G	G	G	G	G	G	G	G	G	G	G	G	G	G	G	G	G
Chr-I	270042	T	T	T	T	T	T	T	T	T	T	T	T	T	T	T	T	T	T	T	T	T	T	T	T	T	T	T	T	T	T	T	T	T	T	T	T	T	T	T	T	T	T	T	T	T	T	T	T
Chr-I	270044	T	T	T	T	T	T	T	T	T	T	T	T	T	T	T	T	T	T	T	T	T	T	T	T	T	T	T	T	T	T	T	T	T	T	T	T	T	T	T	T	T	T	T	T	T	T	T	T
Chr-I	270097	G	G	G	G	G	G	G	G	G	G	G	G	G	G	G	G	G	G	G	G	G	G	G	G	G	G	G	G	G	G	G	G	G	G	G	G	G	G	G	G	G	G	G	G	G	G	G	G
Chr-I	270103	C	T	T	T	T	T	T	T	T	C	T	C	C	T	T	C	T	T	T	T	T	T	T	C	T	C	T	T	T	T	C	C	C	T	T	T	T	T	T	T	T	T	T	C	C	C	C	C
Chr-I	270226	G	C	C	C	C	C	C	C	C	C	C	C	C	C	C	C	C	C	C	C	C	C	C	C	C	C	C	C	C	C	C	C	C	C	C	C	C	C	C	C	C	C	C	C	C	C	C	C
Chr-I	270465	G	G	G	G	G	G	G	G	G	G	G	G	G	G	G	G	G	G	G	G	G	G	G	G	G	G	G	G	G	G	G	G	G	G	G	G	G	G	G	G	A	G	G	G	G	G	G	G
Chr-I	270619	C	C	C	C	C	C	C	C	C	C	C	C	C	C	C	C	C	C	C	C	C	C	C	C	C	C	C	C	C	C	C	C	C	C	C	C	C	C	C	C	C	C	C	C	C	C	C	C
Chr-I	271258	G	G	G	G	G	G	G	G	G	G	G	G	G	G	G	G	G	G	G	G	G	G	G	G	G	G	G	G	G	G	G	G	G	G	G	G	G	G	G	G	G	G	G	G	G	G	G	G
Chr-I	271399	C	C	C	C	C	C	C	C	C	C	C	C	C	C	C	C	C	C	C	C	C	C	C	C	C	C	C	C	C	C	C	C	C	C	C	C	C	C	C	C	C	C	C	C	C	C	C	C
Chr-I	271650	G	G	G	G	G	G	G	G	G	G	G	G	G	G	G	G	G	G	G	G	G	G	G	G	G	G	G	G	G	G	G	G	G	G	G	G	G	G	G	G	G	G	G	G	G	G	G	G
Chr-I	271673	G	G	G	G	G	G	G	G	G	G	G	G	G	G	G	G	G	G	G	G	G	G	G	G	G	G	G	G	G	G	G	G	G	G	G	G	G	G	G	G	G	G	G	G	G	G	G	G
Chr-I	271698	G	G	G	G	G	G	G	G	G	G	G	G	G	G	G	A	G	G	G	G	G	G	G	G	G	G	G	G	G	G	A	A	G	G	G	G	G	G	G	G	G	G	G	G	G	G	A	A
Chr-I	272031	G	A	A	A	A	A	A	A	A	G	A	G	G	A	A	G	A	A	A	A	A	A	A	G	A	G	A	A	A	A	G	G	G	A	A	A	A	A	A	A	A	A	A	G	G	G	G	G
Chr-I	272170	T	T	T	T	T	T	T	T	T	T	T	T	T	T	T	T	T	T	T	T	T	T	T	T	T	T	T	T	T	T	T	T	T	T	T	T	T	T	T	T	T	T	T	T	T	T	T	T
Chr-I	272287	T	T	T	T	T	T	T	T	T	T	T	T	T	T	T	T	T	T	T	T	T	T	T	T	T	T	T	T	T	T	T	T	T	T	T	T	T	T	T	T	T	T	T	T	T	T	T	T
Chr-I	272490	C	A	A	A	A	A	A	A	A	C	A	C	C	A	A	C	A	A	A	A	A	A	A	C	A	C	A	A	A	A	C	C	C	A	A	A	A	A	A	A	A	A	A	C	C	C	C	C
Chr-I	272819	T	T	T	T	T	T	T	T	T	T	T	T	T	T	T	T	T	T	T	T	T	T	T	C	T	T	T	T	T	T	T	T	T	T	T	T	T	T	T	T	T	T	T	T	T	T	T	T
Chr-I	273423	G	G	A	G	G	G	G	G	G	G	G	G	G	G	G	G	G	G	G	G	G	G	G	G	G	G	G	G	G	G	G	G	G	G	G	G	G	G	G	G	G	G	G	G	G	G	G	G
Chr-I	273436	G	G	G	G	G	G	G	G	G	G	G	G	A	G	G	G	G	G	G	G	G	G	G	G	G	G	G	G	G	G	G	G	A	G	G	G	G	G	G	G	G	G	G	G	G	G	G	G
Chr-I	273709	T	T	T	T	T	T	T	T	T	T	T	T	T	T	T	C	T	T	T	T	T	T	T	T	T	T	T	T	T	T	C	C	T	T	T	T	T	T	T	T	T	T	T	T	T	T	C	C
Chr-I	274290	G	A	A	A	A	A	A	A	A	G	A	G	A	A	A	A	A	A	A	A	A	A	A	G	A	G	A	A	A	A	A	A	A	A	A	A	A	A	A	A	A	A	A	G	G	G	A	A
Chr-I	274518	C	C	C	C	C	C	C	C	C	C	C	C	C	C	C	C	C	C	C	C	C	C	C	C	C	C	C	C	C	C	C	C	C	C	C	C	C	C	C	C	C	C	C	C	C	C	C	C
Chr-I	274905	T	C	C	C	C	C	C	C	C	T	C	T	C	C	C	C	C	C	C	C	C	C	C	T	C	C	C	C	C	C	C	C	C	C	C	C	C	C	C	C	C	C	C	T	T	T	C	C
Chr-I	275124	G	G	G	G	G	G	G	G	G	G	G	G	C	G	G	G	G	G	G	G	G	G	G	G	G	G	G	G	G	G	G	G	C	G	G	G	G	G	G	G	G	G	G	G	G	G	G	G
Chr-I	275135	G	C	C	C	C	C	C	C	C	G	C	G	C	C	C	C	C	C	C	C	C	C	C	G	C	G	C	C	C	C	C	C	C	C	C	C	C	C	C	C	C	C	C	G	G	G	C	C
Chr-I	275216	T	T	T	T	T	T	T	T	T	T	T	T	C	T	T	T	T	T	T	T	T	T	T	T	T	T	T	T	T	T	T	T	C	T	T	T	T	T	T	T	T	T	T	T	T	T	T	T
Chr-I	275552	C	C	C	C	C	C	C	C	C	C	C	C	T	C	C	C	C	C	C	C	C	C	C	C	C	C	C	C	C	C	C	C	T	C	C	C	C	C	C	C	C	C	C	C	C	C	C	C
Chr-I	275645	C	C	C	C	C	C	C	C	C	C	C	C	C	C	C	C	C	C	C	C	C	C	C	C	C	C	C	C	C	C	T	T	C	C	C	C	C	C	C	C	C	C	C	C	C	C	C	C
Chr-I	275797	C	C	T	C	C	C	C	C	C	C	C	C	C	C	C	C	C	C	C	C	C	C	C	C	C	C	C	C	C	C	C	C	C	C	C	C	C	C	C	C	C	C	C	C	C	C	C	C
Chr-I	275878	C	C	C	C	C	C	C	C	C	C	C	C	T	C	C	C	C	C	C	C	C	C	C	C	C	C	C	C	C	C	C	C	T	C	C	C	C	C	C	C	C	C	C	C	C	C	C	C
Chr-I	276010	G	G	G	G	G	G	G	G	G	G	G	G	G	G	G	G	G	G	G	G	G	G	G	G	G	G	G	G	G	G	G	G	G	G	G	G	G	G	G	G	G	G	G	G	G	G	G	G
Chr-I	276163	A	A	A	A	A	A	A	A	A	A	A	A	A	A	A	A	A	A	A	A	A	A	A	A	A	A	A	A	A	A	A	A	A	A	A	A	A	A	A	A	A	A	A	A	A	A	A	A
Chr-I	276192	T	C	C	C	C	C	C	C	C	T	C	T	C	C	C	C	C	C	C	C	C	C	C	T	C	T	C	C	C	C	C	C	C	C	C	C	C	C	C	C	C	C	C	T	T	T	C	C
Chr-I	276213	C	T	T	T	T	T	T	T	T	C	T	C	T	T	T	T	T	T	T	T	T	T	T	C	T	T	T	T	T	T	T	T	T	T	T	T	T	T	T	T	T	T	T	T	T	T	T	T
Chr-I	276243	C	T	T	T	T	T	T	T	T	C	T	C	T	T	T	T	T	T	T	T	T	T	T	C	T	C	T	T	T	T	T	T	T	T	T	T	T	T	T	T	T	T	T	C	C	C	T	T
Chr-I	276942	C	C	C	C	C	C	C	T	T	C	T	C	C	T	C	C	C	T	C	C	C	C	C	C	C	C	T	T	C	C	C	C	C	C	C	C	C	C	C	C	C	C	C	C	C	C	C	C
Chr-I	277326	C	C	C	T	C	C	C	C	C	C	C	C	C	C	C	C	C	C	C	C	C	C	C	C	C	C	C	C	C	C	C	C	C	C	C	C	C	C	C	C	C	C	C	C	C	C	C	C
Chr-I	277415	T	A	A	A	A	A	A	A	A	T	A	T	A	A	A	A	A	A	A	A	A	A	A	T	A	T	A	A	A	A	A	A	A	A	A	A	A	A	A	A	A	A	A	T	T	T	A	A
Chr-I	277640	A	A	A	A	A	A	A	A	A	A	A	A	G	A	A	A	A	A	A	A	A	A	A	A	A	A	A	A	A	A	A	A	G	A	A	A	A	A	A	A	A	A	A	A	A	A	A	A
Chr-I	277806	G	G	G	G	G	G	G	G	G	G	G	G	A	G	G	G	G	G	G	G	G	G	G	G	G	G	G	G	G	G	G	G	A	G	G	G	G	G	G	G	G	G	G	G	G	G	G	G
Chr-I	277899	A	A	A	A	A	A	A	A	A	A	A	A	A	A	A	C	A	A	A	A	A	A	A	A	A	A	A	A	A	A	C	C	A	A	A	A	A	A	A	A	A	A	A	A	A	A	C	C
Chr-I	277983	A	A	A	G	A	A	A	A	A	A	A	A	A	A	A	A	A	A	A	A	A	A	A	A	A	A	A	A	A	A	A	A	A	A	A	A	A	A	A	A	A	A	A	A	A	A	A	A
Chr-I	278010	G	G	G	G	G	G	G	G	G	G	G	G	G	G	G	G	G	G	G	G	G	G	G	G	G	G	G	G	G	G	G	G	G	G	G	G	G	G	G	G	G	G	G	G	G	G	G	G
Chr-I	278127	C	C	C	C	C	C	C	C	C	C	C	C	C	C	C	C	C	C	C	C	C	C	C	C	C	C	C	C	C	C	C	C	C	C	C	C	C	C	C	C	C	C	C	C	C	C	C	C
Chr-I	278489	T	T	T	T	T	T	T	T	T	T	T	T	C	T	T	T	T	T	T	T	T	T	T	T	T	T	T	T	T	T	T	T	C	T	T	T	T	T	T	T	T	T	T	T	T	T	T	T
Chr-I	278574	A	A	A	A	A	A	A	A	A	A	A	A	A	A	A	G	A	A	A	A	A	A	A	A	A	A	A	A	A	A	G	G	A	A	A	A	A	A	A	A	A	A	A	A	A	A	G	G
Chr-I	278775	C	C	C	C	C	C	C	C	C	C	C	C	T	C	C	C	C	C	C	C	C	C	C	C	C	C	C	C	C	C	C	C	T	C	C	C	C	C	C	C	C	C	C	C	C	C	C	C
Chr-I	278903	A	G	G	G	G	G	G	G	G	A	G	A	G	G	G	G	G	G	G	G	G	G	G	A	G	A	G	G	G	G	G	G	G	G	G	G	G	G	G	G	G	G	G	A	A	A	G	G
Chr-I	279159	C	A	A	C	C	C	C	C	C	C	C	C	C	C	C	C	C	C	C	A	A	A	A	C	A	C	C	C	C	C	C	C	C	C	C	C	C	C	C	C	C	C	C	C	C	C	C	C
Chr-I	279277	G	A	A	A	A	A	A	A	A	G	A	G	G	A	A	G	A	A	A	A	A	A	A	G	A	G	A	A	A	A	G	G	G	A	A	A	A	A	A	A	A	A	A	G	G	G	G	G
Chr-I	279339	A	A	A	A	A	A	A	A	A	A	A	A	A	A	A	A	A	A	A	A	A	A	A	A	A	A	A	A	A	A	A	A	A	A	A	A	A	A	A	A	A	A	A	A	A	A	A	A
Chr-I	279745	C	C	C	C	C	C	C	C	C	C	C	C	T	C	C	C	C	C	C	C	C	C	C	C	C	C	C	C	C	C	C	C	T	C	C	C	C	C	C	C	C	C	C	C	C	C	C	C
Chr-I	279989	A	A	A	A	A	A	A	A	A	A	A	A	G	A	A	A	A	A	A	A	A	A	A	A	A	A	A	A	A	A	A	A	G	A	A	A	A	A	A	A	A	A	A	A	A	A	A	A
Chr-I	281201	C	C	C	A	C	C	C	A	A	C	A	C	C	A	C	C	C	A	C	C	C	C	C	C	C	C	A	A	C	C	C	C	C	C	C	C	C	C	C	C	C	C	C	C	C	C	C	C
Chr-I	281264	C	C	C	C	C	C	C	C	C	C	C	C	C	C	C	C	C	C	C	C	C	C	C	C	C	C	C	C	C	C	C	C	C	C	C	C	C	C	C	C	C	C	C	C	C	C	C	C
Chr-I	281357	A	A	A	A	A	A	A	A	A	A	A	A	G	A	A	A	A	A	A	A	A	A	A	A	A	A	A	A	A	A	A	A	G	A	A	A	A	A	A	A	A	A	A	A	A	A	A	A
Chr-I	281473	C	C	C	C	C	C	C	C	C	C	C	C	G	C	C	C	C	C	C	C	C	C	C	C	C	C	C	C	C	C	C	C	G	C	C	C	C	C	C	C	C	C	C	C	C	C	C	C
Chr-I	281591	T	C	C	T	T	T	T	T	T	T	T	T	T	T	T	T	T	T	T	C	C	C	C	T	C	T	T	T	T	T	T	T	T	T	T	T	T	T	T	T	T	T	T	T	T	T	T	T
Chr-I	281634	A	A	A	A	A	A	A	A	A	A	A	A	A	A	A	A	A	A	A	A	A	A	A	A	A	A	A	A	A	A	A	A	A	A	A	A	A	A	A	A	A	A	A	A	A	A	A	A
Chr-I	281638	C	C	C	C	C	C	C	C	C	C	C	C	C	C	C	C	C	C	C	C	C	C	C	C	C	C	C	C	C	C	C	C	C	C	C	C	C	C	C	C	C	C	C	C	C	C	C	C
Chr-I	281649	C	C	C	C	C	C	C	C	C	C	C	C	C	C	C	C	C	C	C	C	C	C	C	C	C	C	C	C	C	C	C	C	C	C	C	C	C	C	C	C	C	C	C	C	C	C	C	C
Chr-I	281736	A	A	A	A	A	A	A	A	A	A	A	A	C	A	A	C	A	A	A	A	A	A	A	A	A	A	A	A	A	A	C	C	C	A	A	A	A	A	A	A	A	A	A	A	A	A	C	C
Chr-I	281945	C	C	C	C	C	C	C	C	C	C	C	C	C	C	C	C	C	C	C	C	C	C	C	C	C	C	C	C	C	C	C	C	C	C	C	C	C	C	C	C	C	C	C	C	C	C	C	C
Chr-I	282114	G	G	G	G	G	G	G	G	G	G	G	G	T	G	G	G	G	G	G	G	G	G	G	G	G	G	G	G	G	G	G	G	T	G	G	G	G	G	G	G	G	G	G	G	G	G	G	G
Chr-I	282261	A	A	A	A	A	A	A	A	A	A	A	A	G	A	A	A	A	A	A	A	A	A	A	A	A	A	A	A	A	A	A	A	G	A	A	A	A	A	A	A	A	A	A	A	A	A	A	A
Chr-I	282710	C	C	C	C	C	C	C	C	C	C	C	C	C	C	C	C	C	A	C	C	C	C	C	C	C	C	C	C	C	C	C	C	C	C	C	C	C	C	C	C	C	C	C	C	C	C	C	C
Chr-I	282930	A	A	A	A	A	A	A	A	A	A	A	A	A	A	A	A	A	A	A	A	A	A	A	A	A	A	A	A	A	A	A	A	A	A	A	A	A	A	A	A	A	A	A	A	A	A	A	A
Chr-I	283056	T	T	T	T	T	T	T	T	T	T	T	T	T	T	T	C	T	T	T	T	T	T	T	T	T	T	T	T	T	T	C	C	T	T	T	T	T	T	T	T	T	T	T	T	T	T	C	C
Chr-I	283381	C	C	C	C	C	C	C	C	C	C	C	C	C	C	C	C	C	C	C	C	C	C	C	C	C	C	C	C	C	C	C	C	C	C	C	C	C	C	C	C	C	C	C	C	C	C	C	C
Chr-I	283407	C	C	C	C	C	C	C	C	C	C	C	C	C	C	C	C	C	C	C	C	C	C	C	C	C	C	C	C	C	C	C	C	C	C	C	C	C	C	C	C	C	C	C	C	C	C	C	C
Chr-I	283579	A	A	A	A	A	A	A	A	A	A	A	A	A	A	A	A	A	A	A	A	A	A	A	A	A	A	A	A	A	A	A	A	A	A	A	A	A	A	A	A	A	A	A	A	A	A	A	A
Chr-I	284003	A	A	A	A	A	A	A	A	A	A	A	A	A	A	A	A	A	A	A	A	A	A	A	A	A	A	A	A	A	A	A	A	A	A	A	A	A	A	A	A	A	A	A	A	A	A	A	A
Chr-I	284290	G	G	G	G	G	G	G	G	G	G	G	G	G	G	G	G	G	G	G	G	G	G	G	G	G	A	G	G	G	G	G	G	G	G	G	G	G	G	G	G	G	G	G	G	G	G	G	G
Chr-I	284377	C	T	T	T	T	T	T	T	T	C	T	C	C	T	T	C	T	T	T	T	T	T	T	C	T	C	T	T	T	T	C	C	C	T	T	T	T	T	T	T	T	T	T	C	C	C	C	C
Chr-I	284487	T	C	C	C	C	C	C	C	C	T	C	T	C	C	C	C	C	C	C	C	C	C	C	T	C	T	C	C	C	C	C	C	C	C	C	C	C	C	C	C	C	C	C	T	T	T	C	C
Chr-I	284615	G	A	A	A	A	A	A	A	A	G	A	G	A	A	A	A	A	A	A	A	A	A	A	G	A	G	A	A	A	A	A	A	A	A	A	A	A	A	A	A	A	A	A	G	G	G	A	A
Chr-I	285808	G	A	A	A	A	A	A	A	A	G	A	G	G	A	A	G	A	A	A	A	A	A	A	G	A	G	A	A	A	A	G	G	G	A	A	A	A	A	A	A	A	A	A	G	G	G	G	G
Chr-I	285943	G	G	G	G	G	G	G	G	G	G	G	G	G	G	G	G	G	G	G	G	G	G	G	G	G	G	G	G	G	G	G	G	G	G	G	G	G	G	G	G	G	G	G	G	G	G	G	G
Chr-I	286261	G	G	G	A	G	G	G	A	A	G	A	G	G	A	G	G	G	A	G	G	G	G	G	G	G	G	A	A	G	G	G	G	G	G	G	G	G	G	G	G	G	G	G	G	G	G	G	G
Chr-I	286390	A	A	A	A	A	A	A	A	A	A	A	A	A	A	A	G	A	A	A	A	A	A	A	A	A	A	A	A	A	A	G	G	A	A	A	A	A	A	A	A	A	A	A	A	A	A	A	A
Chr-I	286394	G	G	G	G	G	G	G	G	G	G	G	G	G	G	G	A	G	G	G	G	G	G	G	G	G	G	G	G	G	G	A	A	G	G	G	G	G	G	G	G	G	G	G	G	G	G	A	A
Chr-I	286584	A	A	A	A	A	A	A	A	A	A	A	A	G	A	A	A	A	A	A	A	A	A	A	A	A	A	A	A	A	A	A	A	G	A	A	A	A	A	A	A	A	A	A	A	A	A	A	A
Chr-I	286753	G	G	G	G	G	G	G	G	G	G	G	G	G	G	G	G	G	G	G	G	G	G	G	G	G	G	G	G	G	G	G	G	G	G	G	G	G	G	G	G	G	G	G	G	G	G	G	G
Chr-I	286812	C	C	C	C	C	C	C	C	C	C	C	C	C	C	C	T	C	C	C	C	C	C	C	C	C	C	C	C	C	C	T	T	C	C	C	C	C	C	C	C	C	C	C	C	C	C	T	T
Chr-I	286834	C	C	C	C	C	C	C	C	C	C	C	C	T	C	C	C	C	C	C	C	C	C	C	C	C	C	C	C	C	C	C	C	T	C	C	C	C	C	C	C	C	C	C	C	C	C	C	C
Chr-I	286863	C	C	C	C	C	C	C	C	C	C	C	C	C	C	C	T	C	C	C	C	C	C	C	C	C	C	C	C	C	C	T	T	C	C	C	C	C	C	C	C	C	C	C	C	C	C	T	T
Chr-I	286981	G	C	C	C	C	C	C	C	C	C	C	C	C	C	C	C	C	C	C	C	C	C	C	C	C	C	C	C	C	C	C	C	C	C	C	C	C	C	C	C	C	C	C	C	C	C	C	C
Chr-I	286990	C	T	T	T	T	T	T	T	T	C	T	C	C	T	T	C	T	T	T	T	T	T	T	C	T	C	T	T	T	T	C	C	C	T	T	T	T	T	T	T	T	T	T	C	C	C	C	C
Chr-I	287013	G	C	C	C	C	C	C	C	C	C	C	C	C	C	C	C	C	C	C	C	C	C	C	C	C	C	C	C	C	C	C	C	C	C	C	C	C	C	C	C	C	C	C	C	C	C	C	C
Chr-I	287100	C	C	C	C	T	C	C	C	C	C	C	C	C	C	C	C	T	C	C	C	C	C	C	C	C	C	C	C	C	C	C	C	C	C	C	C	C	C	C	C	C	C	C	C	C	C	C	C
Chr-I	287229	C	G	G	G	G	G	G	G	G	C	G	C	G	G	G	G	G	G	G	G	G	G	G	C	G	C	G	G	G	G	G	G	G	G	G	G	G	G	G	G	G	G	G	C	C	C	G	G
Chr-I	287399	T	T	T	T	T	T	T	T	T	T	T	T	C	T	T	T	T	T	T	T	T	T	T	T	T	T	T	T	T	T	T	T	C	T	T	T	T	T	T	T	T	T	T	T	T	T	T	T
Chr-I	287475	C	T	T	C	C	C	C	C	C	C	C	C	C	C	C	C	C	C	C	T	T	T	T	C	T	C	C	C	C	C	C	C	C	C	C	C	C	C	C	C	C	C	C	C	C	C	C	C
Chr-I	287703	C	T	T	T	T	T	T	T	T	T	T	T	C	T	T	T	T	T	T	T	T	T	T	T	T	T	T	T	T	T	T	T	C	T	T	T	T	T	T	T	T	T	T	T	T	T	T	T
Chr-I	287833	G	G	G	G	G	G	G	G	G	G	G	G	G	G	G	G	G	G	G	G	G	G	G	G	G	A	G	G	G	G	G	G	G	G	G	G	G	G	G	G	G	G	G	G	G	G	G	G
Chr-I	287859	C	C	C	C	C	C	C	C	C	C	C	C	T	C	C	C	C	C	C	C	C	C	C	C	C	C	C	C	C	C	C	C	C	C	C	C	C	C	C	C	C	C	C	C	C	C	C	C
Chr-I	287865	G	G	G	G	G	G	G	G	G	G	G	G	G	G	G	G	G	G	G	G	G	G	G	G	G	G	G	G	G	G	G	G	G	G	G	G	A	G	G	A	G	G	G	G	G	G	G	G
Chr-I	287892	T	G	G	G	G	G	G	G	G	T	G	T	T	G	G	T	G	G	G	G	G	G	G	T	G	T	G	G	G	G	T	T	T	G	G	G	G	G	G	G	G	G	G	T	T	T	T	T
Chr-I	288477	C	C	C	C	C	C	C	C	C	C	C	C	C	C	C	C	C	C	C	C	C	C	C	C	C	C	C	C	C	C	C	C	C	C	C	C	C	C	C	C	C	C	C	C	C	C	C	C
Chr-I	288599	A	A	A	A	A	A	A	A	A	A	A	A	C	A	A	A	A	A	A	A	A	A	A	A	A	A	A	A	A	A	A	A	C	A	A	A	A	A	A	A	A	A	A	A	A	A	A	A
Chr-I	288652	T	T	T	T	T	T	T	T	T	T	T	T	T	T	T	T	C	T	T	T	T	T	T	T	T	T	T	T	T	T	T	T	T	T	T	T	T	T	T	T	T	T	T	T	T	T	T	T
Chr-I	288874	G	G	G	G	G	G	G	G	G	G	G	G	G	G	G	G	G	G	G	G	G	G	G	G	G	G	G	G	G	G	G	G	G	G	G	G	G	G	G	G	G	G	G	G	G	G	G	G
Chr-I	288934	C	C	C	C	C	C	C	C	C	C	C	C	C	C	C	C	C	C	C	C	C	C	C	C	C	C	C	C	C	C	C	C	C	C	C	C	C	C	C	C	C	C	C	C	C	C	C	C
Chr-I	289002	T	C	C	C	C	C	C	C	C	T	C	T	T	C	C	T	C	C	C	C	C	C	C	T	C	T	C	C	C	C	T	T	T	C	C	C	C	C	C	C	C	C	C	T	T	T	T	T
Chr-I	289029	T	T	T	T	T	T	T	T	T	T	T	T	C	T	T	T	T	T	T	T	T	T	T	T	T	T	T	T	T	T	T	T	C	T	T	T	T	T	T	T	T	T	T	T	T	T	T	T
Chr-I	289047	C	C	C	C	C	C	C	C	C	C	C	C	C	C	C	C	C	C	C	C	C	C	C	C	C	C	C	C	C	C	C	C	C	C	C	C	C	C	C	C	C	C	C	C	C	C	C	C
Chr-I	289173	A	T	T	T	T	T	T	T	T	T	T	T	T	T	T	T	T	T	T	T	T	T	T	T	T	T	T	T	T	T	T	T	T	T	T	T	T	T	T	T	T	T	T	T	T	T	T	T
Chr-I	289207	C	T	T	T	T	T	T	T	T	T	T	T	T	T	T	T	T	T	T	T	T	T	T	T	T	T	T	T	T	T	T	T	T	T	T	T	T	T	T	T	T	T	T	T	T	T	T	T
Chr-I	289267	G	G	G	G	G	G	G	G	G	G	G	G	G	G	G	G	G	G	G	G	G	G	G	G	G	G	G	G	G	G	G	G	G	G	G	G	G	G	G	G	G	G	G	G	G	G	G	G
Chr-I	289344	C	T	T	T	T	T	T	T	T	C	T	C	T	T	T	T	T	T	T	T	T	T	T	C	T	C	T	T	T	T	T	T	T	T	T	T	T	T	T	T	T	T	T	C	C	C	T	T
Chr-I	289346	A	C	C	C	C	C	C	C	C	C	C	C	C	C	C	C	C	C	C	C	C	C	C	C	C	C	C	C	C	C	C	C	C	C	C	C	C	C	C	C	C	C	C	C	C	C	C	C
Chr-I	289352	G	G	G	G	G	G	G	G	G	G	G	G	A	G	G	G	G	G	G	G	G	G	G	G	G	G	G	G	G	G	G	G	A	G	G	G	G	G	G	G	G	G	G	G	G	G	G	G
Chr-I	289406	A	A	A	A	A	A	A	A	A	A	A	A	A	A	A	G	A	A	A	A	A	A	A	A	A	A	A	A	A	A	G	G	A	A	A	A	A	A	A	A	A	A	A	A	A	A	G	G
Chr-I	289851	C	C	C	C	C	C	C	C	C	C	C	C	C	C	C	A	C	C	C	C	C	C	C	C	C	C	C	C	C	C	A	A	C	C	C	C	C	C	C	C	C	C	C	C	C	C	A	A
Chr-I	289914	T	C	C	C	C	C	C	C	C	T	C	T	C	C	C	C	C	C	C	C	C	C	C	T	C	C	C	C	C	C	C	C	C	C	C	C	C	C	C	C	C	C	C	C	C	C	C	C
Chr-I	289926	A	A	A	A	A	A	A	A	A	A	A	A	A	A	A	G	A	A	A	A	A	A	A	A	A	A	A	A	A	A	G	G	A	A	A	A	A	A	A	A	A	A	A	A	A	A	G	G
Chr-I	289985	T	T	T	T	T	T	T	T	T	T	T	T	C	T	T	T	T	T	T	T	T	T	T	T	T	T	T	T	T	T	T	T	C	T	T	T	T	T	T	T	T	T	T	T	T	T	T	T
Chr-I	289988	C	C	C	C	C	C	C	C	C	C	C	C	T	C	C	C	C	C	C	C	C	C	C	C	C	C	C	C	C	C	C	C	T	C	C	C	C	C	C	C	C	C	C	C	C	C	C	C
Chr-I	290194	G	G	G	G	G	G	G	G	G	G	G	G	G	G	G	A	G	G	G	G	G	G	G	G	G	G	G	G	G	G	A	A	G	G	G	G	G	G	G	G	G	G	G	G	G	G	A	A
Chr-I	290202	G	G	G	G	G	G	G	G	G	G	G	G	A	G	G	G	G	G	G	G	G	G	G	G	G	G	G	G	G	G	G	G	A	G	G	G	G	G	G	G	G	G	G	G	G	G	G	G
Chr-I	290492	A	A	A	A	A	A	A	A	A	A	A	A	A	A	A	A	A	A	A	A	A	A	A	A	A	A	A	A	A	A	A	A	A	A	A	A	A	A	A	A	A	A	A	A	A	A	A	A
Chr-I	290605	A	A	A	A	A	A	A	A	A	A	A	A	A	A	A	A	A	A	A	A	A	A	A	A	A	A	A	A	A	A	A	A	A	A	A	A	A	A	A	A	A	A	A	A	A	A	A	A
Chr-I	290759	G	G	G	G	G	G	G	G	G	G	G	G	G	G	G	G	G	G	G	G	G	G	G	G	G	G	G	G	G	G	G	G	G	G	G	G	G	G	G	G	G	G	G	T	G	G	G	G
Chr-I	290772	G	G	G	G	T	G	G	G	G	G	G	G	G	G	G	G	G	G	G	G	G	G	G	G	G	G	G	G	G	G	G	G	G	G	G	G	G	G	G	G	G	G	G	G	G	G	G	G
Chr-I	291034	T	T	T	T	T	T	T	T	T	T	T	T	T	T	T	T	T	T	T	T	T	T	T	T	T	T	T	T	T	T	T	T	T	T	T	T	T	T	T	T	T	T	T	T	T	T	T	T
Chr-I	291063	G	A	A	A	A	A	A	A	A	G	A	G	G	A	A	G	A	A	A	A	A	A	A	G	A	G	A	A	A	A	G	G	G	A	A	A	A	A	A	A	A	A	A	G	G	G	G	G
Chr-I	291198	C	C	C	C	C	C	C	C	C	C	C	C	C	C	C	C	C	C	C	C	C	C	C	C	C	C	C	C	C	C	C	C	C	C	C	C	C	C	C	C	C	C	C	C	C	C	C	C
Chr-I	291260	T	T	T	T	T	T	T	T	T	T	T	T	T	T	T	T	C	T	T	T	T	T	T	T	T	T	T	T	T	T	T	T	T	T	T	T	T	T	T	T	T	T	T	T	T	T	T	T
Chr-I	291267	A	A	A	A	A	A	A	A	A	A	A	A	A	A	A	A	A	A	A	A	A	A	A	A	A	A	A	A	A	A	A	A	A	A	A	A	A	A	A	A	A	A	A	A	A	A	A	A
Chr-I	291268	G	G	G	G	G	G	G	G	G	G	G	G	A	G	G	G	G	G	G	G	G	G	G	G	G	G	G	G	G	G	G	G	A	G	G	G	G	G	G	G	G	G	G	G	G	G	G	G
Chr-I	291814	C	C	C	C	C	C	C	C	C	C	C	C	C	C	C	C	C	C	C	C	C	C	C	C	C	C	C	C	C	C	C	C	C	C	C	C	C	C	C	C	C	C	C	C	C	C	C	C
Chr-I	291866	C	C	C	C	C	C	C	C	C	C	C	C	C	C	C	C	C	C	C	C	C	C	C	C	C	C	C	C	C	C	C	C	C	C	C	C	C	C	C	C	C	C	C	C	C	C	C	C
Chr-I	292107	C	C	C	C	C	C	C	C	C	C	C	C	C	C	C	C	C	C	C	C	C	C	C	C	C	C	C	C	C	C	C	C	C	C	C	C	C	C	C	C	C	C	C	C	C	C	C	C
Chr-I	292876	T	T	T	T	T	T	T	T	T	T	T	T	C	T	T	T	T	T	T	T	T	T	T	T	T	T	T	T	T	T	T	T	C	T	T	T	T	T	T	T	T	T	T	T	T	T	T	T
Chr-I	292918	G	G	G	G	G	G	G	G	G	G	G	G	G	G	G	G	G	G	G	G	G	G	G	G	G	G	G	G	G	G	G	G	G	G	G	G	G	G	G	G	G	G	G	G	G	G	G	G
Chr-I	292961	G	G	G	G	G	G	G	G	G	G	G	G	A	G	G	G	G	G	G	G	G	G	G	G	G	G	G	G	G	G	G	G	A	G	G	G	G	G	G	G	G	G	G	G	G	G	G	G
Chr-I	292980	G	G	G	G	G	G	G	G	G	G	G	G	T	G	G	G	G	G	G	G	G	G	G	G	G	G	G	G	G	G	G	G	T	G	G	G	G	G	G	G	G	G	G	G	G	G	G	G
Chr-I	293086	T	T	T	T	T	T	T	T	T	T	T	T	T	T	T	T	T	T	T	T	T	T	T	T	T	T	T	T	T	T	T	T	T	T	T	T	T	T	T	T	T	T	T	T	T	T	T	T
Chr-I	293174	A	A	A	A	A	A	A	A	A	A	A	A	A	A	A	A	A	A	A	A	A	A	A	A	A	A	A	A	A	A	A	A	A	A	A	A	A	A	A	A	A	A	A	A	A	A	A	A
Chr-I	293234	T	T	T	T	T	T	T	T	T	T	T	T	C	T	T	T	T	T	T	T	T	T	T	T	T	T	T	T	T	T	T	T	C	T	T	T	T	T	T	T	T	T	T	T	T	T	T	T
Chr-I	293256	A	T	T	T	T	T	T	T	T	A	T	A	A	T	T	A	T	T	T	T	T	T	T	A	T	A	T	T	T	T	A	A	A	T	T	T	T	T	T	T	T	T	T	A	A	A	A	A
Chr-I	293267	C	C	C	C	C	C	C	C	C	C	C	C	A	C	C	C	C	C	C	C	C	C	C	C	C	C	C	C	C	C	C	C	A	C	C	C	C	C	C	C	C	C	C	C	C	C	C	C
Chr-I	293500	A	A	A	A	A	A	A	A	A	A	A	A	C	A	A	A	A	A	A	A	A	A	A	A	A	A	A	A	A	A	A	A	C	A	A	A	A	A	A	A	A	A	A	A	A	A	A	A
Chr-I	293635	T	T	T	T	T	T	T	T	T	T	T	T	C	T	T	T	T	T	T	T	T	T	T	T	T	T	T	T	T	T	T	T	C	T	T	T	T	T	T	T	T	T	T	T	T	T	T	T
Chr-I	293802	T	C	C	C	C	C	C	C	C	T	C	T	C	C	C	C	C	C	C	C	C	C	C	T	C	T	C	C	C	C	C	C	C	C	C	C	C	C	C	C	C	C	C	T	T	T	C	C
Chr-I	293913	C	C	C	C	C	C	C	C	C	C	C	C	C	C	C	C	C	C	C	C	C	C	C	C	C	C	C	C	C	C	C	C	C	C	C	C	C	C	C	C	C	C	C	C	C	C	C	C
Chr-I	294036	C	G	G	G	G	G	G	G	G	C	G	C	G	G	G	G	G	G	G	G	G	G	G	C	G	C	G	G	G	G	G	G	G	G	G	G	G	G	G	G	G	G	G	C	C	C	G	G
Chr-I	294153	G	G	G	C	G	G	G	G	G	G	G	G	G	G	G	G	G	G	G	G	G	G	G	G	G	G	G	G	G	G	G	G	G	G	G	G	G	G	G	G	G	G	G	G	G	G	G	G
Chr-I	294234	C	C	C	C	C	C	C	C	C	C	C	C	C	C	C	C	C	C	C	C	C	C	C	C	C	C	C	C	C	C	C	C	C	C	C	C	C	C	C	C	C	C	C	C	C	C	C	C
Chr-I	294287	T	T	T	T	T	T	T	T	T	T	T	T	C	T	T	T	T	T	T	T	T	T	T	T	T	T	T	T	T	T	T	T	C	T	T	T	T	T	T	T	T	T	T	T	T	T	T	T
Chr-I	294328	T	T	A	T	T	T	T	T	T	T	T	T	T	T	T	T	T	T	T	T	T	T	T	T	T	T	T	T	T	T	T	T	T	T	T	T	T	T	T	T	T	T	T	T	T	T	T	T
Chr-I	294511	G	G	G	G	G	G	G	G	G	G	G	G	G	G	G	G	G	G	G	G	G	G	G	G	G	G	G	G	G	G	G	G	G	G	G	G	G	G	G	G	G	G	G	G	G	G	A	A
Chr-I	294532	T	C	C	C	C	C	C	C	C	T	C	T	C	C	C	C	C	C	C	C	C	C	C	T	C	T	C	C	C	C	C	C	C	C	C	C	C	C	C	C	C	C	C	T	T	T	C	C
Chr-I	294632	C	C	C	C	C	C	C	C	C	C	C	C	T	C	C	C	C	C	C	C	C	C	C	C	C	C	C	C	C	C	C	C	T	C	C	C	C	C	C	C	C	C	C	C	C	C	C	C
Chr-I	294791	C	C	C	C	C	C	C	C	C	C	C	C	G	C	C	C	C	C	C	C	C	C	C	C	C	C	C	C	C	C	C	C	G	C	C	C	C	C	C	C	C	C	C	C	C	C	C	C
Chr-I	294892	G	G	G	G	G	G	G	G	G	G	G	G	G	G	G	G	G	G	G	G	G	G	G	G	G	G	G	G	G	G	G	G	G	G	G	G	G	G	G	G	G	G	G	G	G	G	G	G
Chr-I	295020	G	G	G	G	G	G	G	G	G	G	G	G	G	G	G	G	G	G	G	G	G	G	G	G	G	G	G	G	G	G	G	G	G	G	G	G	G	G	G	G	G	G	G	G	G	G	G	G
Chr-I	295207	G	T	T	T	T	T	T	T	T	G	T	G	G	T	T	G	T	T	T	T	T	T	T	G	T	G	T	T	T	T	G	G	G	T	T	T	T	T	T	T	T	T	T	G	G	G	G	G
Chr-I	295308	G	G	G	G	G	G	G	G	G	G	G	G	G	G	G	G	G	G	G	G	G	G	G	G	G	G	G	G	G	G	G	G	G	G	G	G	G	G	G	G	G	G	G	G	G	G	G	G
Chr-I	295407	G	G	G	G	G	G	G	G	G	G	G	G	C	G	G	G	G	G	G	G	G	G	G	G	G	G	G	G	G	G	G	G	C	G	G	G	G	G	G	G	G	G	G	G	G	G	G	G
Chr-I	295646	G	G	G	G	G	G	G	G	G	G	G	G	G	G	G	G	G	G	G	G	G	G	G	G	G	G	G	G	G	G	G	G	G	G	G	G	G	G	G	G	G	G	G	G	G	G	G	G
Chr-I	295948	T	T	T	T	T	T	T	T	T	T	T	T	C	T	T	T	T	T	T	T	T	T	T	T	T	T	T	T	T	T	T	T	C	T	T	T	T	T	T	T	T	T	T	T	T	T	T	T
Chr-I	296090	A	A	A	A	A	A	A	A	A	A	A	A	G	A	A	A	A	A	A	A	A	A	A	A	A	A	A	A	A	A	A	A	G	A	A	A	A	A	A	A	A	A	A	A	A	A	A	A
Chr-I	296169	G	A	A	A	A	A	A	A	A	G	A	G	A	A	A	A	A	A	A	A	A	A	A	G	A	G	A	A	A	A	A	A	A	A	A	A	A	A	A	A	A	A	A	G	G	G	A	A
Chr-I	296253	C	C	C	C	C	C	C	C	C	C	C	C	C	C	C	C	C	C	C	C	C	C	C	C	C	C	C	C	C	C	C	C	C	C	C	C	C	C	C	C	C	C	C	C	C	C	C	C
Chr-I	296270	G	G	G	G	G	G	G	G	G	G	G	G	G	G	G	G	G	G	G	G	G	G	G	G	G	G	G	G	G	G	G	G	G	G	G	G	G	G	G	G	G	G	G	G	G	G	G	G
Chr-I	296299	C	C	C	C	C	C	C	C	C	C	C	C	C	C	C	C	C	C	C	C	C	C	C	C	C	C	C	C	C	C	C	C	C	C	C	C	C	C	C	C	C	C	C	C	C	C	C	C
Chr-I	296491	G	T	T	T	T	T	T	T	T	G	T	G	G	T	T	G	T	T	T	T	T	T	T	G	T	G	T	T	T	T	G	G	G	T	T	T	T	T	T	T	T	T	T	G	G	G	G	G
Chr-I	296501	T	T	T	T	T	T	T	T	T	T	T	T	A	T	T	T	T	T	T	T	T	T	T	T	T	T	T	T	T	T	T	T	A	T	T	T	T	T	T	T	T	T	T	T	T	T	T	T
Chr-I	296700	C	C	C	C	C	C	C	C	C	C	C	C	C	C	C	C	C	C	C	C	C	C	C	C	C	C	C	C	C	C	C	C	C	C	C	C	C	C	C	C	C	C	C	C	C	C	C	C
Chr-I	296907	T	T	T	T	T	T	T	T	T	T	T	T	T	T	T	C	T	T	T	T	T	T	T	T	T	T	T	T	T	T	C	C	T	T	T	T	T	T	T	T	T	T	T	T	T	T	C	C
Chr-I	296920	G	G	G	G	G	G	G	G	G	G	G	G	G	G	G	G	G	G	G	G	G	G	G	G	G	G	G	G	G	G	G	G	G	G	G	G	G	G	G	G	G	G	G	G	G	G	G	G
Chr-I	297004	G	G	G	G	G	G	A	G	G	G	G	G	G	G	A	G	G	G	G	G	G	G	G	G	G	G	G	G	G	G	G	G	G	A	A	A	A	A	A	A	A	A	A	G	G	G	G	G
Chr-I	297017	C	C	C	C	C	C	C	C	C	C	C	C	C	C	C	C	C	C	C	C	C	C	C	C	C	A	C	C	C	C	C	C	C	C	C	C	C	C	C	C	C	C	C	C	C	C	C	C
Chr-I	297083	G	G	G	G	G	G	G	G	G	G	G	G	G	G	G	G	G	G	G	G	G	G	G	G	G	G	G	G	G	G	G	G	G	G	G	G	G	G	G	G	G	G	G	G	G	G	G	G
Chr-I	297224	G	G	G	G	G	G	G	G	G	G	G	G	A	G	G	G	G	G	G	G	G	G	G	G	G	G	G	G	G	G	G	G	A	G	G	G	G	G	G	G	G	G	G	G	G	G	G	G
Chr-I	297309	T	T	T	T	T	C	C	T	T	T	T	T	T	T	C	T	T	T	C	T	T	T	T	T	T	T	T	T	T	T	T	T	T	C	C	C	C	C	C	C	C	C	C	T	T	T	T	T
Chr-I	297555	G	G	G	G	G	G	G	G	G	G	G	G	G	G	G	G	G	G	G	G	G	G	G	G	G	G	G	G	G	G	G	G	G	G	G	G	G	G	G	G	G	G	G	G	G	G	G	G
Chr-I	297717	A	A	A	A	A	A	A	A	A	A	A	A	A	A	A	A	A	A	A	A	A	A	A	A	A	A	A	A	A	A	A	A	A	A	A	A	A	A	A	A	A	A	A	A	A	A	A	A
Chr-I	297831	G	G	G	G	G	G	G	G	G	G	G	G	G	G	G	G	G	G	G	G	G	G	G	G	G	G	G	G	G	G	G	G	G	G	G	G	G	G	G	G	G	G	G	G	G	G	G	G
Chr-I	298160	C	C	C	C	C	C	C	C	C	C	C	C	C	C	C	C	C	C	C	C	C	C	C	C	C	C	C	C	C	C	C	C	C	C	C	C	C	C	C	C	C	C	C	C	C	C	C	C
Chr-I	298244	C	G	G	G	G	G	G	G	G	C	G	C	C	G	G	C	G	G	G	G	G	G	G	C	G	C	G	G	G	G	C	C	C	G	G	G	G	G	G	G	G	G	G	C	C	C	C	C
Chr-I	298483	C	C	C	C	C	C	C	C	C	C	C	C	C	C	C	C	C	C	C	C	C	C	C	C	C	C	C	C	C	C	C	C	C	C	C	C	C	C	C	C	C	C	C	C	C	C	G	G
Chr-I	298485	G	G	G	G	G	G	G	G	G	G	G	G	T	G	G	G	G	G	G	G	G	G	G	G	G	G	G	G	G	G	G	G	T	G	G	G	G	G	G	G	G	G	G	G	G	G	G	G
Chr-I	298544	G	G	G	G	G	G	G	G	G	G	G	G	G	G	G	G	G	G	G	G	G	G	G	G	G	G	G	G	G	G	G	G	G	G	G	G	G	G	G	G	G	G	G	G	G	G	G	G
Chr-I	298756	T	T	T	T	T	T	T	T	T	T	T	T	A	T	T	T	T	T	T	T	T	T	T	T	T	T	T	T	T	T	T	T	A	T	T	T	T	T	T	T	T	T	T	T	T	T	T	T
Chr-I	298846	A	A	A	A	A	A	A	A	A	A	A	A	A	A	A	A	A	A	A	A	A	A	A	A	A	A	A	A	A	A	A	A	A	A	A	A	A	A	A	A	A	A	A	A	A	A	A	A
Chr-I	298918	G	G	G	G	G	G	G	G	G	G	G	G	G	G	G	G	G	G	G	G	G	G	G	G	G	G	G	G	G	G	G	G	G	G	G	G	G	G	G	G	G	G	G	G	G	G	G	G
Chr-I	299009	C	C	C	C	C	C	C	C	C	C	C	C	C	C	C	C	C	C	C	C	C	C	C	C	C	C	C	C	C	T	C	C	C	C	C	C	C	C	C	C	C	C	C	C	C	C	C	C
Chr-I	299236	C	C	C	C	C	C	C	C	C	C	C	C	G	C	C	C	C	C	C	C	C	C	C	C	C	C	C	C	C	C	C	C	G	C	C	C	C	C	C	C	C	C	C	C	C	C	C	C
Chr-I	299371	T	T	T	T	T	T	T	T	T	T	T	T	C	T	T	T	T	T	T	T	T	T	T	T	T	T	T	T	T	T	T	T	C	T	T	T	T	T	T	T	T	T	T	T	T	T	T	T
Chr-I	299431	C	C	C	C	C	C	C	C	C	C	C	C	C	C	C	C	C	C	C	C	C	C	C	C	C	C	C	C	C	C	C	C	C	C	C	C	C	C	C	C	C	C	C	C	C	C	C	C
Chr-I	299870	C	C	C	C	C	C	C	C	C	C	C	C	T	C	C	C	C	C	C	C	C	C	C	C	C	C	C	C	C	C	C	C	T	C	C	C	C	C	C	C	C	C	C	C	C	C	C	C
Chr-I	299993	C	C	C	C	C	C	C	C	C	C	C	C	C	C	C	C	C	C	C	C	C	C	C	C	C	C	C	C	C	C	C	C	C	C	C	C	C	C	C	C	C	C	C	C	C	C	C	C
Chr-I	299994	T	T	T	T	T	T	T	T	T	T	T	T	T	T	T	T	T	T	T	T	T	T	T	T	T	T	T	T	T	T	T	T	T	T	T	T	T	T	T	T	T	T	T	T	T	T	T	T
Chr-I	300065	T	T	T	T	T	T	T	T	T	T	T	T	T	T	T	T	T	T	T	T	T	T	T	T	T	T	T	T	T	T	T	T	T	T	T	T	T	T	T	T	T	T	T	T	T	T	T	T
Chr-I	300246	C	C	C	C	C	C	C	C	C	C	C	C	C	C	C	C	C	C	C	C	C	C	C	C	C	C	C	C	C	C	C	C	C	C	C	C	C	C	C	C	C	C	C	C	C	C	C	C
Chr-I	300272	G	G	G	G	C	G	G	G	G	G	G	G	G	G	G	G	C	G	G	G	G	G	G	G	G	G	G	G	G	G	G	G	G	G	G	G	G	G	G	G	G	G	G	G	G	G	G	G
Chr-I	300273	T	T	T	T	C	T	T	T	T	T	T	T	T	T	T	T	C	T	T	T	T	T	T	T	T	T	T	T	T	T	T	T	T	T	T	T	T	T	T	T	T	T	T	T	T	T	T	T
Chr-I	300424	T	T	T	T	T	T	T	T	T	T	T	T	T	T	T	T	T	T	T	T	T	T	T	T	T	C	T	T	T	T	T	T	T	T	T	T	T	T	T	T	T	T	T	T	T	T	T	T
Chr-I	300488	G	G	G	G	G	G	G	G	G	G	G	G	G	G	G	G	G	G	G	G	G	G	G	G	G	G	G	G	G	G	G	G	G	G	G	G	G	G	G	G	G	G	G	G	G	G	G	G
Chr-I	300743	C	C	C	C	C	C	C	C	C	C	C	C	C	C	C	C	C	C	C	C	C	T	C	C	C	C	C	C	C	C	C	C	C	C	C	C	C	C	C	C	C	C	C	C	C	C	C	C
Chr-I	300832	C	C	C	C	C	C	C	C	C	C	C	C	C	C	C	C	C	C	C	C	C	C	C	C	C	T	C	C	C	C	C	C	C	C	C	C	C	C	C	C	C	C	C	C	C	C	C	C
Chr-I	301098	C	C	C	C	C	C	C	C	C	C	C	C	C	C	C	C	C	C	C	C	C	C	C	C	C	C	C	C	C	C	C	C	C	C	C	C	C	C	C	C	C	C	C	C	C	C	C	C
Chr-I	301272	G	G	G	G	G	G	G	G	G	G	G	G	G	G	G	G	G	G	G	G	G	G	G	G	G	G	G	G	G	G	G	G	G	G	G	G	G	G	G	G	G	G	G	G	G	G	G	G
Chr-I	301280	C	C	C	C	C	C	C	C	C	C	C	C	C	C	C	T	C	C	C	C	C	C	C	C	C	C	C	C	C	C	T	T	C	C	C	C	C	C	C	C	C	C	C	C	C	C	T	T
Chr-I	301343	C	C	C	C	C	C	C	C	C	C	C	C	C	C	C	C	C	C	C	C	C	C	C	C	C	C	C	C	C	C	C	C	C	C	C	C	C	C	C	C	C	C	C	C	C	C	C	C
Chr-I	301413	G	A	A	A	A	A	A	A	A	G	A	G	G	A	A	G	A	A	A	A	A	A	A	G	A	G	A	A	A	A	G	G	G	A	A	A	A	A	A	A	A	A	A	G	G	G	G	G
Chr-I	301659	A	A	A	A	A	A	A	A	A	A	A	A	C	A	A	A	A	A	A	A	A	A	A	A	A	A	A	A	A	A	A	A	C	A	A	A	A	A	A	A	A	A	A	A	A	A	A	A
Chr-I	301774	C	C	C	C	C	C	T	C	C	C	C	C	C	C	T	C	C	C	C	C	C	C	C	C	C	C	C	C	C	C	C	C	C	T	T	T	C	T	T	C	T	T	T	C	C	C	C	C
Chr-I	302105	C	C	C	C	C	C	C	C	C	C	C	C	C	C	C	C	C	C	C	C	C	C	C	C	C	C	C	C	C	C	C	C	C	C	C	C	C	C	C	C	C	C	C	C	C	C	C	C
Chr-I	302210	A	C	C	C	C	C	C	C	C	A	C	A	C	C	C	C	C	C	C	C	C	C	C	A	C	C	C	C	C	C	C	C	C	C	C	C	C	C	C	C	C	C	C	C	C	C	C	C
Chr-I	302255	G	G	G	G	G	G	G	G	G	G	G	G	G	G	G	G	G	G	G	G	G	G	G	G	G	G	G	G	G	G	G	G	G	G	G	G	G	G	G	G	G	G	G	G	G	G	G	G
Chr-I	302256	T	T	T	T	T	T	T	T	T	T	T	T	T	T	T	T	T	T	T	T	T	T	T	T	T	T	T	T	T	T	T	T	T	T	T	T	T	T	T	T	T	T	T	T	T	T	T	T
Chr-I	302389	A	C	C	C	C	C	C	C	C	A	C	A	C	C	C	C	C	C	C	C	C	C	C	A	C	A	C	C	C	C	C	C	C	C	C	C	C	C	C	C	C	C	C	A	A	A	C	C
Chr-I	302432	C	C	C	C	C	C	C	C	C	C	C	C	C	C	C	C	C	C	C	C	C	C	C	C	C	C	C	C	C	C	C	C	C	C	C	C	C	C	C	C	C	C	C	C	C	C	C	C
Chr-I	302663	T	T	T	T	T	T	T	T	T	T	T	T	C	T	T	T	T	T	T	T	T	T	T	T	T	T	T	T	T	T	T	T	C	T	T	T	T	T	T	T	T	T	T	T	T	T	T	T
Chr-I	302739	C	C	C	C	C	C	C	C	C	C	C	C	C	C	C	C	C	C	C	C	C	C	C	C	C	C	C	C	C	C	C	C	C	C	C	C	C	C	C	C	C	C	C	C	C	C	C	C
Chr-I	302800	T	T	T	T	T	T	T	T	T	T	T	T	C	T	T	T	T	T	T	T	T	T	T	T	T	T	T	T	T	T	T	T	C	T	T	T	T	T	T	T	T	T	T	T	T	T	T	T
Chr-I	302827	T	T	T	T	T	T	T	T	T	T	T	T	T	T	T	T	T	T	T	T	T	T	T	T	T	T	T	T	T	T	T	T	T	T	T	T	T	T	T	T	T	T	T	T	T	T	T	T
Chr-I	302885	C	C	C	C	C	C	C	C	C	C	C	C	C	C	C	T	C	C	C	C	C	C	C	C	C	C	C	C	C	C	T	T	C	C	C	C	C	C	C	C	C	C	C	C	C	C	T	T
Chr-I	302919	G	G	G	G	G	G	G	G	G	G	G	G	A	G	G	G	G	G	G	G	G	G	G	G	G	G	G	G	G	G	G	G	A	G	G	G	G	G	G	G	G	G	G	G	G	G	G	G
Chr-I	302972	C	T	T	T	T	T	T	T	T	C	T	C	C	T	T	C	T	T	T	T	T	T	T	C	T	C	T	T	T	T	C	C	C	T	T	T	T	T	T	T	T	T	T	C	C	C	C	C
Chr-I	303011	C	C	C	C	C	C	C	C	C	C	C	C	C	C	C	C	C	C	C	C	C	C	C	C	C	C	C	C	C	C	C	C	C	C	C	C	C	C	C	C	C	C	C	C	C	C	C	C
Chr-I	303047	T	T	T	T	T	T	T	T	T	T	T	T	T	T	T	T	T	T	T	T	T	T	T	T	T	T	T	T	T	T	T	T	T	T	T	T	T	T	T	T	T	T	T	T	T	T	T	T
Chr-I	303237	G	G	G	G	G	G	G	G	G	G	G	G	G	G	G	G	G	G	G	G	G	G	G	G	G	G	G	G	G	G	G	G	G	G	G	G	G	G	G	G	G	G	G	G	G	G	G	G
Chr-I	303452	C	C	C	C	C	C	C	C	C	C	C	C	C	C	C	C	C	C	C	C	C	C	C	C	C	C	C	C	C	C	C	C	C	C	C	C	C	C	C	C	C	C	C	C	C	C	C	C
Chr-I	303582	T	T	T	T	T	T	T	T	T	T	T	T	T	T	T	T	T	T	T	T	T	T	T	G	T	T	T	T	T	T	T	T	T	T	T	T	T	T	T	T	T	T	T	T	T	T	T	T
Chr-I	303630	C	C	C	C	C	C	C	C	C	C	C	C	C	C	C	C	C	C	C	C	C	C	C	C	C	C	C	C	C	C	C	C	C	C	C	C	C	C	C	C	C	C	C	C	C	C	C	C
Chr-I	303698	A	A	A	A	A	A	A	A	A	A	A	A	A	A	A	A	A	A	A	A	A	C	A	A	A	A	A	A	A	A	A	A	A	A	A	A	A	A	A	A	A	A	A	A	A	A	A	A
Chr-I	303802	T	C	C	C	C	C	C	C	C	T	C	T	C	C	C	C	C	C	C	C	C	C	C	T	C	T	C	C	C	C	C	C	C	C	C	C	C	C	C	C	C	C	C	T	T	T	C	C
Chr-I	303803	G	G	G	G	G	G	G	G	G	G	G	G	G	G	G	G	G	G	G	G	G	T	G	G	G	G	G	G	G	G	G	G	G	G	G	G	G	G	G	G	G	G	G	G	G	G	G	G
Chr-I	304217	C	C	C	C	C	C	C	C	C	C	C	C	C	C	C	C	C	C	C	C	C	C	C	C	C	C	C	C	C	C	C	C	C	C	C	C	C	C	C	C	C	C	C	C	C	C	C	C
Chr-I	304344	G	G	G	G	G	G	G	G	G	G	G	G	G	G	G	G	G	G	G	G	G	G	G	G	G	G	G	G	G	G	G	G	G	G	G	G	G	G	G	G	G	G	G	G	G	G	G	G
Chr-I	304484	A	A	A	A	A	A	A	A	A	A	A	A	A	A	A	A	A	A	A	A	A	A	A	A	A	A	A	A	A	A	A	A	A	A	A	A	A	A	A	A	A	A	A	A	A	A	A	A
Chr-I	304535	T	T	T	T	T	T	T	T	T	T	T	T	T	T	T	C	T	T	T	T	T	T	T	T	T	T	T	T	T	T	C	C	T	T	T	T	T	T	T	T	T	T	T	T	T	T	C	C
Chr-I	304594	T	T	T	T	T	T	T	T	T	T	T	T	T	T	T	T	T	T	T	T	T	T	T	T	T	T	T	T	T	T	T	T	T	T	T	T	T	T	T	T	T	T	T	T	T	T	T	T
Chr-I	304771	C	C	C	C	C	C	C	C	C	C	C	C	C	C	C	C	C	C	C	C	C	C	C	C	C	C	C	C	C	C	C	C	C	C	C	C	C	C	C	C	C	C	C	C	C	C	C	C
Chr-I	304820	A	A	A	A	A	A	A	A	A	A	A	A	A	A	A	A	A	A	A	A	A	A	A	A	A	A	A	A	A	A	A	A	A	A	A	A	A	A	A	A	A	A	A	A	A	A	A	A
Chr-I	304872	C	C	C	C	C	C	C	C	C	C	C	C	C	C	C	C	C	C	C	C	C	C	C	C	C	C	C	C	C	C	C	C	C	C	C	C	C	C	C	C	C	C	C	C	C	C	C	C
Chr-I	305625	G	G	G	G	G	G	G	G	G	G	G	G	G	G	G	G	G	G	G	G	G	G	G	G	G	G	G	G	G	G	G	G	G	G	G	G	G	G	G	G	G	G	G	G	G	G	G	G
Chr-I	305688	C	C	C	C	C	C	C	C	C	C	C	C	C	C	C	C	C	C	C	C	C	C	C	C	C	C	C	C	C	C	C	C	C	C	C	C	C	C	C	C	C	C	C	C	C	C	C	C
Chr-I	305847	G	A	A	A	A	A	A	A	A	G	A	G	A	A	A	A	A	A	A	A	A	A	A	G	A	G	A	A	A	A	A	A	A	A	A	A	A	A	A	A	A	A	A	G	G	G	A	A
Chr-I	305858	T	T	T	T	T	T	T	T	T	T	T	T	T	T	T	T	T	T	T	T	T	T	T	T	T	T	T	T	T	T	T	T	T	T	T	T	T	T	T	T	T	T	T	T	T	T	T	T
Chr-I	305934	C	C	C	C	C	C	C	C	C	C	C	C	C	C	C	C	C	C	C	C	C	C	C	C	C	C	C	C	C	C	C	C	C	C	C	C	C	C	C	C	C	C	C	C	C	C	C	C
Chr-I	305945	A	A	A	A	A	A	A	A	A	A	A	A	A	A	A	A	A	A	A	A	A	A	A	A	A	A	A	A	A	A	A	A	A	A	A	A	A	A	A	A	A	A	A	A	A	A	A	A
Chr-I	306139	G	G	G	G	G	G	G	G	G	G	G	G	T	G	G	G	G	G	G	G	G	G	G	G	G	G	G	G	G	G	G	G	T	G	G	G	G	G	G	G	G	G	G	G	G	G	G	G
Chr-I	306473	C	T	T	T	T	T	T	T	T	C	T	C	C	T	T	C	T	T	T	T	T	T	T	C	T	C	T	T	T	T	C	C	C	T	T	T	T	T	T	T	T	T	T	C	C	C	C	C
Chr-I	306584	A	A	A	A	A	A	A	A	A	A	A	A	A	A	A	T	A	A	A	A	A	A	A	A	A	A	A	A	A	A	T	T	A	A	A	A	A	A	A	A	A	A	A	A	A	A	T	T
Chr-I	306709	A	G	G	G	G	G	G	G	G	A	G	A	G	G	G	G	G	G	G	G	G	G	G	A	G	A	G	G	G	G	G	G	G	G	G	G	G	G	G	G	G	G	G	A	A	A	G	G
Chr-I	306819	A	A	A	A	A	A	A	A	A	A	A	A	A	A	A	A	A	A	A	A	A	A	A	A	A	A	A	A	A	A	A	A	A	A	A	A	A	A	A	A	A	A	A	A	A	A	A	A
Chr-I	307313	A	G	G	G	G	G	G	G	G	A	G	A	G	G	G	G	G	G	G	G	G	G	G	A	G	G	G	G	G	G	G	G	G	G	G	G	G	G	G	G	G	G	G	A	A	A	G	G
Chr-I	308270	T	T	T	T	T	T	T	T	T	T	T	T	C	T	T	T	T	T	T	T	T	T	T	T	T	T	T	T	T	T	T	T	C	T	T	T	T	T	T	T	T	T	T	T	T	T	T	T
Chr-I	308313	A	A	A	A	A	A	A	A	A	A	A	A	C	A	A	A	A	A	A	A	A	A	A	A	A	A	A	A	A	A	A	A	C	A	A	A	A	A	A	A	A	A	A	A	A	A	A	A
Chr-I	308412	A	A	A	A	A	A	A	A	A	A	A	A	A	A	A	A	A	A	A	A	A	A	A	A	A	A	A	A	A	A	A	A	A	A	A	A	A	A	A	A	A	A	A	A	A	A	A	A
Chr-I	308428	C	C	C	C	C	C	C	C	C	C	C	C	C	C	C	C	C	C	C	C	C	C	C	C	C	C	C	C	C	C	C	C	C	C	C	C	C	C	C	C	C	C	C	C	C	C	C	C
Chr-I	308483	G	G	G	G	G	G	G	G	G	G	G	G	G	G	G	G	G	G	G	G	G	G	G	G	G	A	G	G	G	G	G	G	G	G	G	G	G	G	G	G	G	G	G	G	G	G	G	G
Chr-I	308707	C	C	C	C	C	C	C	C	C	C	C	C	C	C	C	C	C	C	C	C	C	C	C	C	C	C	C	C	C	C	C	C	C	C	C	C	C	C	C	C	C	C	C	C	C	C	C	C
Chr-I	308877	A	G	G	G	G	G	G	G	G	A	G	A	G	G	G	G	G	G	G	G	G	G	G	A	G	A	G	G	G	G	G	G	G	G	G	G	G	G	G	G	G	G	G	A	A	A	G	G
Chr-I	308895	C	C	C	C	C	C	C	C	C	C	C	C	C	C	C	C	C	C	C	C	C	C	C	C	C	C	C	C	C	C	C	C	C	C	C	C	C	C	C	C	C	C	C	C	C	C	C	C
Chr-I	308997	A	A	A	A	A	A	A	A	A	A	A	A	A	A	A	A	A	A	A	A	A	A	A	A	A	A	A	A	A	A	A	A	A	A	A	A	G	A	A	G	A	A	A	A	A	A	A	A
Chr-I	309197	G	G	G	G	G	G	G	G	G	G	G	G	G	G	G	G	G	G	G	G	G	G	G	G	G	G	G	G	G	G	A	A	G	G	G	G	G	G	G	G	G	G	G	G	G	G	G	G
Chr-I	309403	C	C	C	C	C	C	C	C	C	C	C	C	C	C	C	C	C	C	C	C	C	C	C	C	C	C	C	C	C	C	C	C	C	C	C	C	C	C	C	C	C	C	C	C	C	C	C	C
Chr-I	309432	C	C	C	C	C	C	C	C	C	C	C	C	C	C	C	T	C	C	C	C	C	C	C	C	C	C	C	C	C	C	C	C	C	C	C	C	C	C	C	C	C	C	C	C	C	C	C	C
Chr-I	309624	C	C	C	C	C	C	C	C	C	C	C	C	C	C	C	C	C	C	C	C	C	C	C	C	C	T	C	C	C	C	C	C	C	C	C	C	C	C	C	C	C	C	C	C	C	C	C	C
Chr-I	309750	C	C	C	C	C	C	C	C	C	C	C	C	C	C	C	C	C	C	C	C	C	C	C	C	C	C	C	C	C	C	C	C	C	C	C	C	C	C	C	C	C	C	C	C	C	C	C	C
Chr-I	309761	C	C	C	C	C	C	C	C	C	C	C	C	C	C	C	C	C	C	C	C	C	C	C	C	C	C	C	C	C	C	C	C	C	C	C	C	C	C	C	C	C	C	C	C	C	C	C	C
Chr-I	309772	T	T	T	T	T	T	T	T	T	T	T	T	T	T	T	T	T	T	T	T	T	T	T	T	T	T	T	T	T	T	T	T	T	T	T	T	T	T	T	T	T	T	T	T	T	T	T	T
Chr-I	309865	A	A	A	A	A	A	A	A	A	A	A	A	T	A	A	A	A	A	A	A	A	A	A	A	A	A	A	A	A	A	A	A	T	A	A	A	A	A	A	A	A	A	A	A	A	A	A	A
Chr-I	310134	A	A	A	A	A	A	A	A	A	A	A	A	G	A	A	A	A	A	A	A	A	A	A	A	A	A	A	A	A	A	A	A	G	A	A	A	A	A	A	A	A	A	A	A	A	A	A	A
Chr-I	310176	C	C	C	C	C	C	C	C	C	C	C	C	C	C	C	C	C	C	C	C	C	C	C	C	C	C	C	C	C	C	C	C	C	C	C	C	C	C	C	C	C	C	C	C	C	C	C	C
Chr-I	310470	T	T	T	T	T	T	T	T	T	T	T	T	T	T	T	A	T	T	T	T	T	T	T	T	T	T	T	T	T	T	A	A	T	T	T	T	T	T	T	T	T	T	T	T	T	T	A	A
Chr-I	310626	C	C	C	C	C	C	C	C	C	C	C	C	C	C	C	C	C	C	C	C	C	C	C	C	C	C	C	C	C	C	C	C	C	C	C	C	C	C	C	C	C	C	C	C	C	C	C	C
Chr-I	310641	T	T	T	T	T	T	T	T	T	T	T	T	T	T	T	T	T	T	T	T	T	T	T	T	T	T	T	T	T	T	T	T	T	T	T	T	T	T	T	T	T	T	T	T	T	T	T	T
Chr-I	310754	A	A	A	A	A	A	A	A	A	A	A	A	A	A	A	A	A	A	A	A	A	A	A	A	A	A	A	A	A	A	A	A	A	A	A	A	A	A	A	A	A	A	A	A	A	A	A	A
Chr-I	310916	C	C	C	C	C	C	C	C	C	C	C	C	T	C	C	C	C	C	C	C	C	C	C	C	C	C	C	C	C	C	C	C	T	C	C	C	C	C	C	C	C	C	C	C	C	C	C	C
Chr-I	310940	T	T	T	T	T	T	T	T	T	T	T	T	T	T	T	T	T	T	T	T	T	T	T	T	T	T	T	T	T	T	T	T	T	T	T	T	T	T	T	T	T	T	T	T	T	T	T	T
Chr-I	310997	G	T	T	T	T	T	T	T	T	G	T	G	G	T	T	G	T	T	T	T	T	T	T	G	T	G	T	T	T	T	G	G	G	T	T	T	T	T	T	T	T	T	T	G	G	G	G	G
Chr-I	311330	C	C	C	C	C	C	C	C	C	C	C	C	C	C	C	C	C	C	C	C	C	C	C	C	C	C	C	C	C	C	C	C	C	C	C	C	C	C	C	C	C	C	C	C	C	C	C	C
Chr-I	311486	T	T	T	T	T	T	T	T	T	T	T	T	T	T	T	T	T	T	T	T	T	T	T	T	T	T	T	T	T	T	T	T	T	T	T	T	T	T	T	T	T	T	T	T	T	T	T	T
Chr-I	311606	C	C	C	C	C	C	C	C	C	C	C	C	C	C	C	T	C	C	C	C	C	C	C	C	C	C	C	C	C	C	T	T	C	C	C	C	C	C	C	C	C	C	C	C	C	C	T	T
Chr-I	311750	G	G	G	G	G	G	G	G	G	G	G	G	G	G	G	G	G	G	G	G	G	G	G	G	G	G	G	G	G	G	G	G	G	G	G	G	G	G	G	G	G	G	G	G	G	G	G	G
Chr-I	311753	G	G	G	G	G	G	G	G	G	G	G	G	G	G	G	G	G	G	G	G	G	G	G	G	G	G	G	G	G	G	G	G	G	G	G	G	G	G	G	G	G	G	G	G	G	G	G	G
Chr-I	311765	G	T	T	T	T	T	T	T	T	G	T	G	G	T	T	G	T	T	T	T	T	T	T	G	T	G	T	T	T	T	G	G	G	T	T	T	T	T	T	T	T	T	T	G	G	G	G	G
Chr-I	311922	T	T	T	T	T	T	T	T	T	T	T	T	A	T	T	T	T	T	T	T	T	T	T	T	T	T	T	T	T	T	T	T	A	T	T	T	T	T	T	T	T	T	T	T	T	T	T	T
Chr-I	311996	C	C	C	C	C	C	C	C	C	C	C	C	C	C	C	C	C	C	C	C	C	C	C	C	C	C	C	C	C	C	C	C	A	C	C	C	C	C	C	C	C	C	C	C	C	C	C	C
Chr-I	312080	C	C	C	C	T	C	C	C	C	C	C	C	C	C	C	C	T	C	C	C	C	C	C	C	C	C	C	C	C	C	C	C	C	C	C	C	C	C	C	C	C	C	C	C	C	C	C	C
Chr-I	312303	C	C	C	C	C	C	C	C	C	C	C	C	C	C	C	C	C	C	C	C	C	C	C	C	C	C	C	C	C	C	C	C	C	C	C	C	C	C	C	C	C	C	C	C	C	C	C	C
Chr-I	312348	T	T	T	T	T	T	T	T	T	T	T	T	C	T	T	T	T	T	T	T	T	T	T	T	T	T	T	T	T	T	T	T	C	T	T	T	T	T	T	T	T	T	T	T	T	T	T	T
Chr-I	312483	G	G	G	G	G	G	G	G	G	G	G	G	G	G	G	A	G	G	G	G	G	G	G	G	G	G	G	G	G	G	A	A	G	G	G	G	G	G	G	G	G	G	G	G	G	G	A	A
Chr-I	312549	A	A	A	A	A	A	A	A	A	A	A	A	A	A	A	A	A	A	A	A	A	A	A	A	A	A	A	A	A	A	A	A	A	A	A	A	A	A	A	A	A	A	A	A	A	A	A	A
Chr-I	312710	G	G	G	G	G	G	G	G	G	G	G	G	G	G	G	G	G	G	G	G	G	G	G	G	G	G	G	G	G	G	G	G	G	G	G	G	G	G	G	G	G	G	G	G	G	G	G	G
Chr-I	312993	G	G	G	G	G	G	G	G	G	G	G	G	T	G	G	G	G	G	G	G	G	G	G	G	G	G	G	G	G	G	G	G	T	G	G	G	G	G	G	G	G	G	G	G	G	G	G	G
Chr-I	313079	T	T	T	T	T	T	T	T	T	T	T	T	C	T	T	T	T	T	T	T	T	T	T	T	T	T	T	T	T	T	T	T	C	T	T	T	T	T	T	T	T	T	T	T	T	T	T	T
Chr-I	313290	A	A	A	A	A	A	A	A	A	A	A	A	A	A	A	A	A	A	A	A	A	A	A	A	A	A	A	A	A	A	A	A	A	A	A	A	A	A	A	A	A	A	A	A	A	A	A	A
Chr-I	313326	G	A	A	A	A	A	A	A	A	G	A	G	G	A	A	G	A	A	A	A	A	A	A	G	A	G	A	A	A	A	G	G	G	A	A	A	A	A	A	A	A	A	A	G	G	G	G	G
Chr-I	313373	C	T	T	T	T	T	T	T	T	C	T	C	C	T	T	C	T	T	T	T	T	T	T	C	T	C	T	T	T	T	C	C	C	T	T	T	T	T	T	T	T	T	T	C	C	C	C	C
Chr-I	314103	G	G	G	G	G	G	G	G	G	G	G	G	G	G	G	G	G	G	G	G	G	G	G	G	G	G	G	G	G	G	G	G	G	G	G	G	G	G	G	G	G	G	G	A	A	G	G	G
Chr-I	314450	G	G	G	G	G	G	G	G	G	G	G	G	A	G	G	G	G	G	G	G	G	G	G	G	G	G	G	G	G	G	G	G	A	G	G	G	G	G	G	G	G	G	G	G	G	G	G	G
Chr-I	314814	C	C	C	C	C	C	C	C	C	C	C	C	C	C	C	C	C	C	C	C	C	C	C	C	C	C	C	C	C	C	C	C	C	C	C	C	C	C	C	C	C	C	C	C	C	C	C	C
Chr-I	314880	C	C	C	C	C	C	C	C	C	C	C	C	C	C	C	C	C	C	C	C	C	C	C	C	C	C	C	C	C	C	C	C	C	C	C	C	C	C	C	C	C	C	C	C	C	C	C	C
Chr-I	314988	C	C	C	C	C	C	C	C	C	C	C	C	C	C	C	C	C	C	C	C	C	C	C	C	C	C	C	C	C	C	C	C	C	C	C	C	C	C	C	C	C	C	C	C	C	C	C	C
Chr-I	315453	C	C	C	C	C	C	C	C	C	C	C	C	C	C	C	C	C	C	C	C	C	C	C	C	C	C	C	C	C	C	C	C	C	C	C	C	C	C	C	C	C	C	C	C	C	C	C	C
Chr-I	315931	G	G	G	G	G	G	G	G	G	G	G	G	C	G	G	G	G	G	G	G	G	G	G	G	G	G	G	G	G	G	G	G	G	G	G	G	G	G	G	G	G	G	G	G	G	G	G	G
Chr-I	316584	C	C	C	C	C	C	C	C	C	C	C	C	C	C	C	C	C	C	C	C	C	C	C	C	C	C	C	C	C	T	C	C	C	C	C	C	C	C	C	C	C	C	C	C	C	C	C	C
Chr-I	316633	G	G	G	G	G	G	G	G	G	G	G	G	G	G	G	G	G	G	G	G	G	G	G	G	G	G	G	G	G	G	G	G	G	G	G	G	G	G	G	G	G	G	G	G	G	G	G	G
Chr-I	316838	A	A	A	A	A	A	A	A	A	A	A	A	A	A	A	A	A	A	A	A	A	A	A	A	A	A	A	A	A	A	A	A	A	A	A	A	A	A	A	A	A	A	A	A	A	A	A	A
Chr-I	317333	T	T	T	T	T	T	T	T	T	T	T	T	T	T	T	C	T	T	T	T	T	T	T	T	T	T	T	T	T	T	C	C	T	T	T	T	T	T	T	T	T	T	T	T	T	T	T	T
Chr-I	317411	C	C	C	C	C	C	C	C	C	C	C	C	C	C	C	C	C	C	C	C	C	C	C	C	C	C	C	C	C	C	C	C	C	C	C	C	C	C	T	C	C	C	C	C	C	C	C	C
Chr-I	317791	T	C	C	C	C	C	C	C	C	T	C	T	C	C	C	C	C	C	C	C	C	C	C	T	C	T	C	C	C	C	C	C	C	C	C	C	C	C	C	C	C	C	C	T	T	T	C	C
Chr-I	317919	C	C	C	C	C	C	C	C	C	C	C	C	C	C	C	C	T	C	C	C	C	C	C	C	C	C	C	C	C	C	C	C	C	C	C	C	C	C	C	C	C	C	C	C	C	C	C	C
Chr-I	318041	C	C	C	C	C	C	C	C	C	C	C	C	C	C	C	C	C	C	C	C	C	C	C	C	C	C	C	C	C	C	C	C	C	C	C	C	C	C	C	C	C	C	C	C	C	C	C	C
Chr-I	318054	C	C	C	C	C	C	C	C	C	C	C	C	G	C	C	C	C	C	C	C	C	C	C	C	C	C	C	C	C	C	C	C	G	C	C	C	C	C	C	C	C	C	C	C	C	C	C	C
Chr-I	318079	A	A	A	A	A	A	A	A	A	A	A	A	A	A	A	A	A	A	A	A	A	A	A	A	A	A	A	A	A	A	A	A	A	A	A	A	A	A	A	A	A	A	A	A	A	A	A	A
Chr-I	318129	G	G	G	G	G	G	G	G	G	G	G	G	G	G	G	G	G	G	G	G	G	G	G	G	G	G	G	G	G	G	G	G	G	G	G	G	G	G	G	G	G	G	G	G	G	G	G	G
Chr-I	318214	T	T	T	T	T	T	T	T	T	T	T	T	C	T	T	T	T	T	T	T	T	T	T	T	T	T	T	T	T	T	T	T	C	T	T	T	T	T	T	T	T	T	T	T	T	T	T	T
Chr-I	318282	A	A	A	A	A	A	A	A	A	A	A	A	G	A	A	A	A	A	A	A	A	A	A	A	A	A	A	A	A	A	A	A	G	A	A	A	A	A	A	A	A	A	A	A	A	A	A	A
Chr-I	319472	A	A	A	A	A	A	A	A	A	A	A	A	A	A	A	A	A	A	A	A	A	A	A	A	A	A	A	A	A	A	A	A	A	A	A	A	A	A	A	A	A	A	A	A	A	A	A	A
Chr-I	319582	T	C	C	C	C	C	C	C	C	T	C	T	C	C	C	C	C	C	C	C	C	C	C	T	C	T	C	C	C	C	C	C	C	C	C	C	C	C	C	C	C	C	C	T	T	T	C	C
Chr-I	320184	A	A	A	A	A	A	A	A	A	A	A	A	A	A	A	A	A	A	A	A	A	A	A	A	A	A	A	A	A	A	A	A	A	A	A	A	A	A	A	A	A	A	A	A	A	A	A	A
Chr-I	320239	A	A	A	A	A	A	A	A	A	A	A	A	A	A	A	A	A	A	A	A	A	A	A	A	A	A	A	A	A	A	A	A	A	A	A	A	A	A	A	A	A	A	A	A	A	A	A	A
Chr-I	320317	G	G	G	G	G	G	G	G	G	G	G	G	G	G	G	G	G	G	G	G	G	G	G	G	G	G	G	G	G	G	G	G	G	G	G	G	G	G	G	G	G	G	G	G	G	G	G	G
Chr-I	320323	C	C	C	C	C	C	C	C	C	C	C	C	C	C	C	C	C	C	C	C	C	C	C	C	C	C	C	C	C	C	C	C	C	C	C	C	C	C	C	C	C	C	C	C	C	C	C	C
Chr-I	320771	A	A	A	A	A	A	A	A	A	A	A	A	C	A	A	A	A	A	A	A	A	A	A	A	A	A	A	A	A	A	A	A	C	A	A	A	A	A	A	A	A	A	A	A	A	A	A	A
Chr-I	320931	A	A	A	A	A	A	A	A	A	A	A	A	G	A	A	A	A	A	A	A	A	A	A	A	A	A	A	A	A	A	A	A	G	A	A	A	A	A	A	A	A	A	A	A	A	A	A	A
Chr-I	320997	A	A	A	A	A	A	A	A	A	A	A	A	A	A	A	A	A	A	A	A	A	A	A	A	A	A	A	A	A	A	A	A	A	A	A	A	A	A	A	A	A	A	A	A	A	A	A	A
Chr-I	321048	G	G	G	G	G	G	G	G	G	G	G	G	G	G	G	G	G	G	G	G	G	G	G	G	G	G	G	G	G	G	G	G	G	G	G	G	G	G	G	G	G	G	G	G	G	G	G	G
Chr-I	321111	G	G	G	G	G	G	G	G	G	G	G	G	G	G	G	G	G	G	G	G	G	G	G	G	G	G	G	G	G	G	G	G	G	G	G	G	G	G	G	G	G	G	G	G	G	G	G	G
Chr-I	321275	C	C	C	C	C	C	C	C	C	C	C	C	C	C	C	C	C	C	C	C	C	C	C	C	C	C	C	C	C	C	C	C	C	C	C	C	C	C	C	C	C	C	C	C	C	C	C	C
Chr-I	321567	T	T	T	T	T	T	T	T	T	T	T	T	C	T	T	T	T	T	T	T	T	T	T	T	T	T	T	T	T	T	T	T	C	T	T	T	T	T	T	T	T	T	T	T	T	T	T	T
Chr-I	321647	A	A	A	A	A	A	A	A	A	A	A	A	G	A	A	G	A	A	A	A	A	A	A	A	A	A	A	A	A	A	G	G	G	A	A	A	A	A	A	A	A	A	A	A	A	A	G	G
Chr-I	321731	G	G	G	T	G	G	G	T	T	G	T	G	G	T	G	G	G	T	G	G	G	G	G	G	G	G	T	T	G	G	G	G	G	G	G	G	G	G	G	G	G	G	G	G	G	G	G	G
Chr-I	321778	C	C	C	C	C	C	C	C	C	C	C	C	C	C	C	C	C	C	C	C	C	C	C	C	C	C	C	C	C	C	C	C	C	C	C	C	C	C	C	C	C	C	C	C	C	C	C	C
Chr-I	321811	T	T	T	T	T	T	T	T	T	T	T	T	C	T	T	T	T	T	T	T	T	T	T	T	T	T	T	T	T	T	T	T	C	T	T	T	T	T	T	T	T	T	T	T	T	T	T	T
Chr-I	321875	A	G	G	G	G	G	G	G	G	A	G	A	G	G	G	G	G	G	G	G	G	G	G	A	G	A	G	G	G	G	G	G	G	G	G	G	G	G	G	G	G	G	G	A	A	A	G	G
Chr-I	321965	A	A	A	A	A	A	A	A	A	A	A	A	A	A	A	A	A	A	A	A	A	A	A	A	A	A	A	A	A	A	A	A	A	A	A	A	A	A	A	A	A	A	A	A	A	A	A	A
Chr-I	322835	C	C	C	C	T	C	C	C	C	C	C	C	C	C	C	C	C	C	C	C	C	C	C	C	C	C	C	C	C	C	C	C	C	C	C	C	C	C	C	C	C	C	C	C	C	C	C	C
Chr-I	323747	G	G	G	G	G	G	G	G	G	G	G	G	G	G	G	G	G	G	G	G	G	G	G	G	G	G	G	G	G	G	G	G	G	G	G	G	G	G	G	G	G	G	G	G	G	G	G	G
Chr-I	323889	C	C	C	C	C	C	C	C	C	C	C	C	C	C	C	C	C	C	C	C	C	C	C	C	C	C	C	C	C	C	C	C	C	C	C	C	C	C	C	C	C	C	C	C	C	C	C	C
Chr-I	323922	C	C	C	C	C	C	C	C	C	C	C	C	C	C	C	C	C	C	C	C	C	C	C	C	C	C	C	C	C	C	C	C	C	C	C	C	C	C	C	C	C	C	C	C	C	C	C	C
Chr-I	324300	A	A	A	A	A	A	A	A	A	A	A	A	C	A	A	A	A	A	A	A	A	A	A	A	A	A	A	A	A	A	A	A	C	A	A	A	A	A	A	A	A	A	A	A	A	A	A	A
Chr-I	324668	C	C	C	C	C	C	C	C	C	C	C	C	T	C	C	C	C	C	C	C	C	C	C	C	C	C	C	C	C	C	C	C	T	C	C	C	C	C	C	C	C	C	C	C	C	C	C	C
Chr-I	324716	C	C	C	C	C	C	C	C	C	C	C	C	G	C	C	C	C	C	C	C	C	C	C	C	C	C	C	C	C	C	C	C	G	C	C	C	C	C	C	C	C	C	C	C	C	C	C	C
Chr-I	324882	C	T	T	T	T	T	T	T	T	C	T	C	T	T	T	T	T	T	T	T	T	T	T	C	T	C	T	T	T	T	T	T	T	T	T	T	T	T	T	T	T	T	T	C	C	C	T	T
Chr-I	324929	C	C	C	C	C	C	C	C	C	C	C	C	C	C	C	T	C	C	C	C	C	C	C	C	C	C	C	C	C	C	T	T	C	C	C	C	C	C	C	C	C	C	C	C	C	C	C	C
Chr-I	325308	C	C	C	C	C	C	C	C	C	C	C	C	C	C	C	C	C	C	C	C	C	C	C	C	C	C	C	C	C	C	C	C	C	C	C	C	C	C	C	C	C	C	C	C	C	C	C	C
Chr-I	325313	C	T	T	T	T	T	T	T	T	C	T	C	T	T	T	T	T	T	T	T	T	T	T	C	T	C	T	T	T	T	T	T	T	T	T	T	T	T	T	T	T	T	T	C	C	C	T	T
Chr-I	326091	T	T	T	T	T	T	T	T	T	T	T	T	C	T	T	T	T	T	T	T	T	T	T	T	T	T	T	T	T	T	T	T	C	T	T	T	T	T	T	T	T	T	T	T	T	T	T	T
Chr-I	326214	C	C	C	C	C	C	C	C	C	C	C	C	T	C	C	C	C	C	C	C	C	C	C	C	C	C	C	C	C	C	C	C	T	C	C	C	C	C	C	C	C	C	C	C	C	C	C	C
Chr-I	326504	T	T	T	T	T	T	T	T	T	T	T	T	T	T	T	T	T	T	T	T	T	T	T	T	T	T	T	T	T	T	T	T	T	T	T	T	T	T	T	T	T	T	T	T	T	T	T	T
Chr-I	326768	G	G	G	G	G	G	G	G	G	G	G	G	G	G	G	G	G	G	G	G	G	G	G	G	G	G	G	G	G	G	G	G	G	G	G	G	G	G	G	G	G	G	G	G	G	G	G	G
Chr-I	326949	C	C	C	C	C	C	C	C	C	C	C	C	C	C	C	C	C	C	C	C	C	C	C	C	C	C	C	C	C	C	C	C	C	C	C	C	C	C	C	C	C	C	C	C	C	C	C	C
Chr-I	327119	A	A	A	A	A	A	A	A	A	A	A	A	A	A	A	A	A	A	A	A	A	A	A	A	A	A	A	A	A	A	A	A	A	A	A	A	A	A	A	A	A	A	A	A	A	A	A	A
Chr-I	327128	A	A	A	A	A	A	A	A	A	A	A	A	A	A	A	A	A	A	A	A	A	A	A	A	A	A	A	A	A	A	A	A	A	A	A	A	A	A	A	A	A	A	A	A	A	A	A	A
Chr-I	327146	G	G	G	G	G	G	G	G	G	G	G	G	G	G	G	G	G	G	G	G	G	G	G	G	G	G	G	G	G	G	G	G	G	G	G	G	G	G	G	G	G	G	G	G	G	G	G	G
Chr-I	327158	G	T	T	T	T	T	T	T	T	G	T	G	G	T	T	G	T	T	T	T	T	T	T	G	T	G	T	T	T	T	G	G	G	T	T	T	T	T	T	T	T	T	T	G	G	G	G	G
Chr-I	327257	C	C	C	C	C	C	C	C	C	C	C	C	C	C	C	C	C	C	C	C	C	C	C	C	C	C	C	C	C	C	C	C	C	C	C	C	C	C	C	C	C	C	C	C	C	C	C	C
Chr-I	327258	A	A	A	A	A	A	A	A	A	A	A	A	A	A	A	A	A	A	A	A	A	A	A	A	A	A	A	A	A	A	A	A	A	A	A	A	A	A	A	A	A	A	A	A	A	A	A	A
Chr-I	327321	C	C	C	C	C	T	T	C	C	C	C	C	C	C	T	C	C	C	C	C	C	C	C	C	C	C	C	C	C	C	C	C	C	T	T	T	T	T	T	T	T	T	T	C	C	C	C	C
Chr-I	327325	C	C	C	C	C	C	C	C	C	C	C	C	T	C	C	C	C	C	C	C	C	C	C	C	C	C	C	C	C	C	C	C	T	C	C	C	C	C	C	C	C	C	C	C	C	C	C	C
Chr-I	327369	G	G	G	G	G	G	G	G	G	G	G	G	G	G	G	A	G	G	G	G	G	G	G	G	G	G	G	G	G	G	A	A	G	G	G	G	G	G	G	G	G	G	G	G	G	G	G	G
Chr-I	327506	C	A	A	A	A	A	A	A	A	C	A	C	A	A	A	A	A	A	A	A	A	A	A	C	A	C	A	A	A	A	A	A	A	A	A	A	A	A	A	A	A	A	A	C	C	C	A	A
Chr-I	327807	T	T	T	T	T	T	T	T	T	T	T	T	T	T	T	T	T	T	T	T	T	T	T	T	T	T	T	T	T	T	T	T	T	T	T	T	T	T	T	T	T	T	T	T	T	T	T	T
Chr-I	328071	A	A	A	A	A	A	A	A	A	A	A	A	A	A	A	G	A	A	A	A	A	A	A	A	A	A	A	A	A	A	G	G	A	A	A	A	A	A	A	A	A	A	A	A	A	A	A	A
Chr-I	328485	G	G	G	G	G	G	G	G	G	G	G	G	G	G	G	G	G	G	G	G	G	G	G	G	G	G	G	G	G	G	G	G	G	G	G	G	G	G	G	G	G	G	G	G	G	G	G	G
Chr-I	328521	G	G	G	G	G	G	G	G	G	G	G	G	G	G	G	T	G	G	G	G	G	G	G	G	G	G	G	G	G	G	T	T	G	G	G	G	G	G	G	G	G	G	G	G	G	G	T	T
Chr-I	329089	C	C	C	C	C	C	C	C	C	C	C	C	C	C	C	C	C	C	C	C	C	C	C	C	C	C	C	C	C	C	C	C	C	C	C	C	C	C	C	C	C	C	C	C	C	C	C	C
Chr-I	329341	G	T	T	T	T	T	T	T	T	G	T	G	G	T	T	G	T	T	T	T	T	T	T	G	T	G	T	T	T	T	G	G	G	T	T	T	T	T	T	T	T	T	T	G	G	G	G	G
Chr-I	329351	G	G	G	G	G	G	G	G	G	G	G	G	A	G	G	G	G	G	G	G	G	G	G	G	G	G	G	G	G	G	G	G	A	G	G	G	G	G	G	G	G	G	G	G	G	G	G	G
Chr-I	329421	T	T	T	T	T	T	T	T	T	T	T	T	T	T	T	T	T	T	T	T	T	T	T	T	T	T	T	T	T	T	T	T	T	T	T	T	T	T	T	T	T	T	T	T	T	T	T	T
Chr-I	330498	G	A	G	G	G	G	G	G	G	G	G	G	G	G	G	G	G	G	G	G	G	G	A	G	G	G	G	G	G	G	G	G	G	G	G	G	G	G	G	G	G	G	G	G	G	G	G	G
Chr-I	330511	G	G	G	G	G	G	G	G	G	G	G	G	A	G	G	G	G	G	G	G	G	G	G	G	G	G	G	G	G	G	G	G	A	G	G	G	G	G	G	G	G	G	G	T	T	G	G	G
Chr-I	330588	G	G	G	G	G	G	G	G	G	G	G	G	G	G	G	G	G	G	G	G	G	G	G	G	G	G	G	G	G	G	G	G	G	G	G	G	G	G	G	G	G	G	G	G	G	G	G	G
Chr-I	330729	C	C	C	C	C	C	C	C	C	C	C	C	C	C	C	C	C	C	C	C	C	C	C	C	C	C	C	C	C	C	C	C	C	C	C	C	T	C	C	T	C	C	C	C	C	C	C	C
Chr-I	330890	T	T	T	T	T	T	T	T	T	T	T	T	T	T	T	T	T	T	T	T	T	T	T	T	T	T	T	T	T	T	T	T	T	T	T	T	T	T	T	T	T	T	T	T	T	T	T	T
Chr-I	330937	A	G	G	G	G	G	G	G	G	A	G	A	G	G	G	G	G	G	G	G	G	G	G	A	G	G	G	G	G	G	G	G	G	G	G	G	G	G	G	G	G	G	G	G	G	G	G	G
Chr-I	331441	C	C	C	C	C	C	C	C	C	C	C	C	G	C	C	C	C	C	C	C	C	C	C	C	C	C	C	C	C	C	C	C	G	C	C	C	C	C	C	C	C	C	C	C	C	C	C	C
Chr-I	331975	C	C	C	C	C	C	C	C	C	C	C	C	C	C	C	T	C	C	C	C	C	C	C	C	C	C	C	C	C	C	T	T	C	C	C	C	C	C	C	C	C	C	C	C	C	C	C	C
Chr-I	332521	G	G	G	G	G	G	G	G	G	G	G	G	G	G	G	G	G	G	G	G	G	G	G	G	G	G	G	G	G	G	G	G	G	G	G	G	G	G	G	G	G	G	G	G	G	G	G	G
Chr-I	332617	T	T	T	T	T	T	T	T	T	T	T	T	C	T	T	T	T	T	T	T	T	T	T	T	T	T	T	T	T	T	T	T	C	T	T	T	T	T	T	T	T	T	T	T	T	T	T	T
Chr-I	332910	T	T	T	T	T	T	T	T	T	T	T	T	T	T	T	T	T	T	T	T	T	T	T	T	T	T	T	T	T	T	T	T	T	T	T	T	T	T	T	T	T	T	T	T	T	T	T	T
Chr-I	332916	A	A	A	A	A	A	A	A	A	A	A	A	A	A	A	A	A	A	A	A	A	A	A	A	A	A	A	A	A	A	A	A	A	A	A	A	A	A	A	A	A	A	A	A	A	A	A	A
[truncated: 18,242 more rows]
[truncated: 51 more columns]
